# Supplementary material for: Establishment and health management application of a prediction model for high-risk complication combination of type 2 diabetes mellitus based on data mining
Source: PLoS One. 2023 Aug 8;18(8):e0289749. doi: 10.1371/journal.pone.0289749 (PMC10409378; doi:10.1371/journal.pone.0289749)
Supplement: S1 File — (XLSX) [file pone.0289749.s001.xlsx]

## Sheet: Raw_data
NUMBER	COMMUNITY	Gender	ketoacidosis	Diabetic nephropathy	cardio cerebrovascular	hyper-glycemic hyperosmolar state	Diabetic Retinopathy	lower extremity vascular disease	lactic acidosis	Diabetic neuropathy	Diabetic foot	hypoglycemia	family history	SBP	DBP	GLU	GLU2h	HbA1c	TC	TG	HDL	BUN	SCR	UA	Ucr	UMA	AGE	DISEASECOURSE	BMI	WHR	DISEASEAGE	GFR	Diet control	D21	D22	D31	D32	D41	D42	D51	D52	D61	D62	D63	D71	D72	D81	D82	D91
10001	1	2	0	0	0	0	0	0	0	0	0	0	1	171	80	11.3	20.8	11.2	4.79	0.62	2.13	5.9	50	203	6.839	16	75	17	24.8777	0.783019	59	18.4824	1	1	0	1	150	1	100	1	50	1	2	100	1	0	1	0	0
10003	1	2	0	0	1	0	1	0	0	0	0	0	2	140	90	11.1	12.4	7.8	5.55	2.57	1.62	4.76	59	308	11.898	33	67	3	27.1203	0.882353	65	46.6473	1	0	1	#NULL!	250	#NULL!	50	1	30	2	1	100	2	500	1	50	0
10004	1	2	0	0	0	0	0	0	0	0	0	0	2	120	70	6.9	18.1	6.8	4.27	2.13	1.92	4.37	60	323	10.982	16	76	21	23.2335	0.9375	56	38.365	1	1	0	1	200	1	100	1	100	1	1	100	1	200	1	100	0
10005	1	2	0	0	0	0	0	0	0	0	0	0	2	120	80	5.8	13.9	5.9	3.92	1.17	1.44	4.24	47	188	4.566	14	64	12	24.3496	0.9375	53	24.8654	1	0	1	1	250	1	50	1	50	1	1	200	1	400	1	100	0
10007	1	1	0	0	0	0	0	0	0	0	0	0	2	160	70	15.4	28.7	11.1	6.7	2.44	1.36	6.38	101	431	16.503	254	74	7	23.3844	0.949495	68	126.871	1	1	0	1	200	2	100	2	50	2	1	1	2	100	1	50	0
10008	1	2	0	0	0	0	0	0	0	0	0	0	1	140	90	8.7	16.4	7.3	2.94	1.1	2.41	5.36	60	292	6.397	11	65	20	19.4771	0.882353	46	51.059	1	1	0	1	800	1	100	1	100	1	1	#NULL!	1	100	1	100	0
10009	1	2	0	0	0	0	0	0	0	0	0	0	2	110	80	5.8	6.9	5.1	5.54	1.49	1.13	4.13	49	323	9.432	10	63	7	25.0657	0.914894	57	30.2267	1	1	0	1	150	1	50	1	50	1	1	250	1	150	1	100	0
10010	1	2	0	0	0	0	0	0	0	0	0	0	1	110	70	5.5	6.5	7.9	3.81	1.29	2.18	4.25	69	244	7.278	16	65	9	25.6312	0.79798	57	69.9919	1	1	1	1	300	1	50	1	10	1	#NULL!	50	1	500	1	30	0
10011	1	1	0	0	0	0	0	0	0	0	0	0	2	130	75	12.3	17.7	9.1	4.9	0.91	1.16	4.72	74	190	9.084	12	62	17	27.3797	0.980583	46	83.9198	2	1	0	1	100	1	50	1	50	1	1	0	1	50	2	0	0
10012	1	2	0	0	0	0	0	0	0	0	0	0	1	150	80	7	14.9	6	3.61	1.86	#NULL!	4.93	64	373	4.548	8	61	11	23.7253	0.891304	51	64.0896	1	1	0	1	150	1	25	1	10	1	0	0	2	500	1	100	0
10013	1	1	0	0	0	0	0	0	0	0	0	0	1	146	74	6.7	9.4	6.3	4.43	1.28	1.26	4.01	60	287	7.435	46	62	8	23.4236	0.88172	55	54.4686	1	0	1	1	800	2	200	2	100	2	0	0	2	500	2	200	0
10014	1	2	0	0	0	0	0	0	0	0	0	0	1	120	70	7.3	12	6.8	5.25	2.19	1.54	4.25	76	384	8.38	11	65	8	23.03	0.884615	58	84.7175	1	1	0	1	300	1	100	1	30	1	1	200	1	150	1	0	0
10015	1	2	0	1	1	0	1	0	0	1	0	1	1	176	83	8	8.5	9.3	4.79	1.47	1.97	8.28	93	306	5.938	270	63	22	29.903	0.921569	42	122.788	2	1	0	1	300	1	150	1	150	1	0	250	1	250	1	250	0
10016	1	2	0	0	0	0	0	0	0	0	0	0	1	135	61	7.2	8.1	6.8	3.88	1.4	1.97	5.46	80	283	7.314	10	68	10	24.3496	0.814433	59	89.6702	2	0	0	2	300	2	10	2	50	2	0	0	2	100	2	100	0
10017	1	1	0	0	0	0	0	0	0	0	0	0	2	148	73	5.9	9.9	6.1	5.54	1.35	1.41	4.2	80	352	18.022	12	71	4	27.0169	0.924528	68	86.1558	1	1	0	1	#NULL!	1	#NULL!	1	50	1	0	0	1	#NULL!	1	#NULL!	0
10018	1	1	0	0	0	0	1	0	0	0	0	0	2	140	80	6.5	11.6	6.3	3.79	2.99	1.49	4.42	85	314	11.673	12	58	5	23.9512	0.842105	54	111.676	1	1	0	#NULL!	400	#NULL!	150	#NULL!	150	#NULL!	0	0	#NULL!	1000	#NULL!	0	0
10019	1	1	0	0	0	0	0	0	0	0	0	0	2	157	91	5.7	12.3	6.9	2.68	1.34	1.19	3.67	63	386	9.073	110	72	7	27.9904	1.01942	66	49.2396	1	1	1	1	300	1	20	1	0	1	1	250	1	100	1	100	0
10020	1	1	0	1	0	0	1	0	0	0	0	0	1	158	88	#NULL!	6.1	5.7	4.54	1.45	0.95	11.17	95	333	2.082	1	70	31	27.2817	0.933962	40	118.865	1	0	1	1	150	1	10	1	100	1	0	0	1	200	1	200	0
10021	1	2	0	0	0	0	0	0	0	0	0	0	2	150	80	6.9	18.3	6.7	4.89	1.3	1.5	7.28	62	267	3.646	11	71	12	22.3757	#NULL!	60	48.3423	1	0	1	1	100	1	50	2	0	2	0	0	2	#NULL!	1	#NULL!	0
10022	1	1	0	0	0	0	0	0	0	0	0	0	2	173	72	5.5	12.3	6.5	3.91	1.83	1.11	4.21	74	311	3.227	2	70	7	27.2392	0.940594	64	74.6878	1	0	1	1	500	1	100	1	50	1	1	200	1	50	1	0	0
10023	1	1	0	0	0	0	0	0	0	0	0	0	2	144	73	5.9	8.1	6.1	3.98	1.49	1.11	5.13	108	449	8.31	8	74	5	27.7177	0.900901	70	141.596	1	1	0	1	50	1	25	1	25	1	1	100	2	500	1	100	0
10024	1	2	0	0	0	0	0	0	0	0	0	0	2	124	73	6.3	9.1	6	4.54	1.47	1.48	5.46	53	280	6.179	11	71	25	28.251	0.872549	47	29.4094	1	1	0	1	300	2	150	1	50	2	0	100	2	400	2	100	0
10025	1	1	0	0	1	0	0	0	0	1	0	1	2	127	#NULL!	5.5	9.3	5.7	3.84	0.93	1.94	4.16	69	252	7.309	5	71	11	20.9366	0.804124	61	63.0155	1	1	0	1	500	1	100	1	50	1	1	0	1	500	1	200	0
10026	1	1	0	0	0	0	0	0	0	0	0	0	2	138	81	6.8	13.3	6.1	4.1	0.73	#NULL!	4.25	74	312	15.685	8	64	11	21.1553	0.844444	54	81.6118	1	1	0	1	350	1	25	2	50	1	1	250	2	300	1	50	400
10027	1	2	0	0	0	0	0	0	0	0	0	0	2	158	86	7.7	16.7	7.2	5.19	1.4	1.67	5.46	70	380	16.573	62	68	15	24.3496	0.824742	54	68.6336	1	1	0	1	200	1	25	1	100	1	1	#NULL!	2	300	1	50	0
10028	1	1	0	0	0	0	0	0	0	0	0	0	1	137	82	9.1	16.4	9	3.71	2.66	1.47	6.04	80	216	5.846	6	72	5	28.0664	0.880734	68	85.0018	1	1	0	1	150	1	25	1	25	1	0	0	1	250	1	50	0
10029	1	2	0	0	0	0	0	0	0	0	0	0	1	133	80	6.7	11.3	6.3	5.75	2.77	1.26	5.59	54	311	6.602	14	67	6	21.6311	0.802083	62	36.129	1	1	0	2	400	1	50	1	50	2	0	0	1	100	1	100	0
10030	1	1	0	0	0	0	0	0	0	0	0	0	1	184	79	5.2	5.2	6	3.87	1.04	2.38	3.69	56	263	8.112	9	73	2	26.0262	0.960396	72	33.36	1	1	0	1	800	1	50	1	200	1	0	0	2	300	1	100	0
10031	1	2	0	0	0	0	0	0	0	0	0	0	2	#NULL!	#NULL!	6.5	7.7	6.4	4.99	1.11	1.38	3.59	48	293	4.285	45	66	7	34.1749	0.928571	60	24.6611	1	1	0	1	800	1	200	1	200	1	1	200	1	300	1	100	0
10032	1	2	0	0	0	0	1	0	0	0	0	0	2	#NULL!	#NULL!	6.5	14.2	6.1	3.69	1.27	1.92	4.61	68	206	12.088	18	58	11	24.7475	0.905263	48	75.9663	1	1	0	1	100	1	50	1	50	1	1	200	1	200	1	100	0
10033	1	1	0	0	0	0	0	0	0	0	0	0	2	174	81	7	13.9	6.1	4.11	1.5	1.07	5.52	81	271	8.03	18	74	16	23.1206	0.918367	59	84.7975	1	1	0	1	250	1	50	1	50	1	1	200	1	250	1	200	0
10034	1	2	0	0	0	0	0	0	0	0	0	1	2	172	#NULL!	7.8	15.2	6.6	5.09	2.31	1.35	3.68	59	200	14.207	27	64	15	25.1096	0.927835	50	50.1093	1	1	0	1	800	1	100	1	100	1	1	0	2	200	1	100	0
10035	1	2	0	0	0	0	0	0	0	0	0	0	1	149	76	8.7	17.7	7.7	4.72	1.1	1.91	5.33	45	214	6.746	27	61	18	25.5588	0.9	44	24.1201	1	1	0	1	150	1	50	1	50	1	0	150	1	500	1	50	0
10036	1	2	0	0	0	0	0	0	0	0	0	0	1	159	88	7.8	15.4	7.3	4.37	1.69	1.7	5.73	54	353	5.966	14	69	6	24.3865	0.948454	64	33.821	1	0	1	1	50	1	50	1	20	2	0	0	1	200	1	50	0
10037	1	1	0	0	0	0	0	0	0	0	0	1	1	147	74	6.7	12.6	6.3	4.24	1.54	1.29	3.65	79	324	7.708	7	73	10	26.1493	0.952381	64	81.7441	1	1	0	1	300	2	100	1	50	2	1	200	2	100	1	0	0
10038	1	2	0	0	0	0	0	0	0	0	0	0	1	153	82	4.6	12	5.4	4.93	0.65	1.56	4.62	51	242	15.639	47	62	3	21.9261	0.83871	60	35.588	1	1	0	1	250	1	25	1	25	1	1	100	2	500	1	50	0
10039	1	1	0	0	0	0	0	0	0	0	0	0	1	149	74	6.6	12.2	8.1	4.11	1.03	1.77	3.89	96	338	16.553	23	73	16	26.449	0.87963	58	117.506	1	1	0	1	400	1	50	1	100	1	1	200	1	100	1	0	0
10040	1	1	0	0	0	0	0	0	0	0	1	0	1	148	74	7.9	16.7	8.3	5.92	1.4	1.81	5.84	78	259	11.877	7	69	15	25.1486	0.897959	55	84.2565	1	1	0	1	300	1	100	1	100	1	0	0	1	50	1	0	0
10041	1	2	0	0	0	0	0	0	0	0	0	0	2	133	79	7.8	15.1	6.6	4	2.2	1.34	4.83	58	440	3.409	3	60	11	29.1363	0.932692	50	52.6217	1	1	0	1	150	1	100	1	50	1	1	0	1	300	1	50	0
10042	1	2	0	0	0	0	0	0	0	0	0	0	2	146	64	6	13.1	6.5	4.45	3.19	1.44	3.4	55	361	10.468	66	70	9	33.6728	0.910714	62	34.7707	1	1	0	1	250	1	50	1	250	2	0	0	1	250	1	70	0
10043	1	1	0	0	0	0	0	0	0	0	0	0	1	157	82	6.5	10.9	6.5	3.88	1.08	1.59	6.1	80	412	7.885	68	69	6	27.6817	1.01942	64	88.4638	1	1	0	1	400	1	80	1	20	1	2	0	1	200	1	0	0
10044	1	2	0	0	0	0	0	0	0	0	0	1	1	148	89	6.4	13.9	5.9	4.5	0.79	2.14	4.26	65	289	5.792	3	51	7	25.462	0.777778	45	77.7333	1	1	0	1	800	1	100	1	100	1	0	200	1	300	1	150	0
10045	1	2	0	0	0	0	0	0	0	0	0	0	1	151	67	6	16.7	8.1	3.76	1.84	1.28	5.76	60	390	3.906	66	68	1	26.7532	0.923913	68	47.597	1	1	0	1	200	1	20	1	#NULL!	1	2	100	1	250	1	30	0
10046	1	1	0	0	0	0	0	0	0	0	1	0	1	140	75	6.7	13.9	6.5	4.78	1.26	1.51	5.88	106	271	11.139	32	73	5	22.2291	0.835052	69	138.543	1	1	0	1	800	1	200	1	100	1	1	0	1	200	1	200	0
10047	1	2	0	0	0	0	0	0	0	0	0	0	2	156	75	7	12.8	6.9	4.01	2.2	1.2	6.25	55	192	10.838	7	51	2	30.1021	0.882883	50	56.6967	1	1	1	1	200	1	30	2	0	2	0	0	1	500	1	60	0
10048	1	2	0	0	0	0	0	0	0	0	0	0	1	140	68	16.6	19.8	10.1	4.82	4.79	1.18	5.25	53	179	6.198	20	54	15	27.4077	1.04167	40	49.0274	1	1	0	1	75	1	25	1	30	1	0	0	1	500	1	25	0
10049	1	2	0	0	0	0	0	0	0	0	0	0	1	118	58	6.2	9.5	6.4	3.66	1.59	1.3	5.24	64	373	1.937	7	75	13	23.6832	0.814433	63	47.9336	1	1	1	1	300	1	30	1	20	1	1	100	1	250	1	20	0
10050	1	2	0	0	0	0	0	0	0	0	1	0	1	146	81	8.2	17.4	9	4.58	1.25	1.27	5.21	41	314	4.421	4	65	26	20.5688	0.944444	40	11.0894	1	1	0	1	800	1	100	1	100	1	1	0	2	300	1	200	0
10051	1	2	0	0	0	0	0	0	0	0	0	0	1	143	99	5.3	13.9	6.6	3.9	0.93	1.12	4.85	68	279	8.13	103	62	10	21.2183	0.824176	53	71.3503	1	1	1	1	200	1	50	1	20	1	1	200	1	100	1	100	0
10052	1	1	0	0	0	0	0	0	0	0	0	0	2	149	72	8.2	12.9	7.2	3.8	1.19	1.29	5.14	69	328	7.741	14	72	21	28.4091	0.981481	52	61.8615	1	0	1	1	50	1	50	1	100	1	1	250	1	20	1	10	0
10053	1	1	0	0	0	0	0	0	0	0	0	1	2	121	74	4	8.7	6.9	3.55	0.85	1.79	5.3	78	247	10.168	8	68	31	24.0238	0.884211	38	85.4105	1	1	0	1	800	1	50	1	100	1	0	0	2	200	1	50	0
10054	1	1	0	0	0	0	0	0	0	0	0	0	2	110	70	6.9	7.8	7.7	3.74	1.1	1.28	5.28	74	217	11.524	5	59	10	22.1297	#NULL!	50	87.3818	1	1	0	1	800	2	300	2	200	2	1	200	1	200	1	50	0
10055	1	2	0	0	0	0	0	0	0	0	0	0	2	130	69	8.9	17	8.5	3.74	1.76	1.42	7.36	68	325	5.22	11	69	9	29.7339	1.00952	61	63.2723	1	1	0	1	300	1	100	1	100	1	1	0	1	200	1	100	0
10056	1	1	0	0	0	0	0	0	0	0	0	0	2	145	81	7.3	13.6	6.8	4.38	1.61	1.44	6.17	80	382	14.118	29	70	15	26.1962	0.918182	56	87.3098	2	1	0	1	100	1	100	1	500	2	0	0	1	50	1	50	0
10057	1	1	0	0	0	0	0	0	0	0	0	1	2	188	86	5.4	6.2	5.8	4.16	1.44	1.52	5.18	68	418	4.547	16	65	11	31.6456	1.00971	55	67.8359	1	1	0	1	800	1	50	1	100	1	1	0	1	100	1	200	0
10058	1	1	0	0	0	0	1	0	0	0	0	0	2	149	74	5.4	9.6	6	3.89	1.45	1.51	5.23	85	318	8.492	6	72	9	25.1486	0.92	64	95.5201	1	1	0	1	300	1	30	1	30	1	0	0	1	200	1	30	0
10059	1	1	0	0	0	0	0	0	0	0	0	0	1	167	90	6	4.8	5.7	3.61	1	1.22	4.73	86	342	14.889	25	56	2	31.8773	0.936937	55	116.088	1	1	1	1	250	1	50	1	80	1	1	200	2	500	2	0	0
10060	1	1	0	0	0	0	0	0	0	0	0	0	1	141	83	7.5	11.2	6.3	4.4	1.49	1.48	4.69	75	280	6.979	9	63	15	26.1493	0.912621	49	84.8695	1	1	0	1	300	1	200	1	50	1	1	0	1	1000	1	100	0
10061	1	1	0	0	1	0	1	0	0	0	0	0	2	156	71	9.4	14.4	7.7	3.67	1.39	1.17	5.2	92	414	3.699	41	64	11	26.4463	0.910891	54	119.478	1	1	0	#NULL!	400	#NULL!	100	#NULL!	50	#NULL!	1	150	#NULL!	250	#NULL!	100	0
10062	1	2	0	0	0	0	0	0	0	0	0	0	2	138	90	5.6	5.1	6.2	3.6	1.48	1.64	4.44	69	250	5.244	3	57	4	23.7118	0.8	54	79.2239	1	1	0	1	200	1	100	1	50	1	1	100	1	200	1	200	0
10063	1	1	0	0	0	0	0	0	0	0	0	0	1	96	70	7.6	18.3	6.6	4.93	2.87	0.99	4.91	100	578	10.585	128	73	13	25.3069	0.9	61	125.921	1	1	0	1	100	2	100	1	0	1	0	250	1	50	2	100	0
10064	1	1	0	0	0	0	0	0	0	0	0	0	2	160	90	6	9.8	4.7	3.56	1.18	0.88	6.11	75	357	5.635	3	68	3	18.6122	0.778947	66	79.0995	1	1	1	1	300	1	10	1	400	1	1	400	1	500	1	50	0
10065	1	2	0	0	0	0	0	0	0	0	0	0	2	140	80	7.4	11.9	6.7	4.18	1.31	1.42	4	44	253	4.66	270	70	5	29.0861	0.841121	66	11.6304	1	1	1	1	200	1	50	1	50	2	#NULL!	#NULL!	1	300	1	100	0
10066	1	1	0	0	0	0	0	0	0	0	0	0	2	150	75	9.1	15.7	7	4.89	1.56	1.59	8.3	74	319	6.091	7	68	23	25.2595	0.894231	46	76.9958	1	1	1	1	100	1	50	1	50	1	1	200	1	100	1	100	0
10067	1	2	0	0	0	0	0	0	0	0	0	0	1	138	86	11	3	8.9	4.17	1.95	1.13	6.05	50	213	4.112	4	65	14	27.1816	0.939394	52	30.0224	1	1	0	1	150	1	20	1	50	1	1	280	2	500	1	25	0
10068	1	2	0	0	0	0	0	0	0	0	0	0	2	130	65	8.2	15.1	6.6	3.73	1.4	1.04	4.81	70	285	5.627	17	73	5	27.3852	0.961165	69	62.8636	1	1	0	1	100	1	100	2	#NULL!	2	0	0	1	100	1	100	0
10069	1	2	0	0	0	0	0	0	0	0	0	0	2	#NULL!	75	7.1	11.7	6.8	4.24	1.18	1.53	3.82	62	328	4.597	3	74	17	18.0662	1	58	44.8803	1	1	0	1	500	1	50	1	100	1	1	150	1	200	1	100	0
10070	1	1	0	0	0	0	0	0	0	0	0	0	2	148	85	16	25.1	10.7	3.2	1.28	0.95	5.52	81	312	6.09	270	83	11	27.6817	1.0396	73	74.4115	1	0	1	1	50	1	50	1	50	1	1	#NULL!	1	100	1	0	0
10071	1	2	0	0	0	0	0	0	0	0	0	0	1	145	90	7	#NULL!	6.5	7.74	3.8	1.5	7.44	84	372	5.493	7	66	8	28.6726	0.87395	59	100.393	1	1	1	1	150	1	50	1	50	2	0	0	1	100	1	50	0
10072	1	2	0	0	0	0	0	0	0	0	0	0	2	160	90	8.8	12.6	7.2	4.28	2.4	1.36	8.97	97	468	6.459	13	70	9	26.8136	0.926606	62	123.124	1	1	0	1	100	1	200	1	100	1	1	250	1	100	1	100	0
10073	1	2	0	0	0	0	0	0	0	0	0	0	2	145	90	6.4	12.5	5.8	3.9	0.95	1.94	5.68	65	289	3.195	2	64	7	27.8876	0.979167	58	62.7313	1	1	0	1	150	1	25	1	30	1	1	0	2	300	1	50	0
10074	1	1	0	0	0	0	0	0	0	0	0	0	1	136	95	6.7	9.4	7.3	2.62	1.23	0.78	4.61	60	278	7.766	5	56	8	25.5593	0.877358	49	61.3926	1	1	0	1	100	2	0	1	50	1	0	250	1	100	1	50	0
10075	1	2	0	0	0	0	0	0	0	0	0	0	1	124	82	7.4	11.4	6.2	4.88	1.26	1.75	4.92	61	324	6.902	11	67	6	19.4674	0.931818	62	50.8546	1	1	0	1	100	1	100	1	250	1	1	200	1	500	1	200	0
10076	1	2	0	0	0	0	0	0	0	0	0	0	1	135	76	5.4	#NULL!	5.6	5.42	1.25	1.73	5.83	54	268	7.209	6	60	7	23.9361	0.755102	54	44.207	1	1	1	1	150	1	50	1	50	1	0	200	1	100	1	0	0
10077	1	1	0	0	0	0	0	0	0	0	0	0	2	130	70	4.6	#NULL!	5.3	2.82	0.73	1.01	6.38	82	365	8.647	169	71	8	25.0399	0.888889	64	90.3631	1	1	0	1	800	1	100	1	100	1	1	250	1	200	1	200	0
10078	1	1	0	0	0	0	0	0	0	0	0	0	2	140	90	6.1	#NULL!	6.2	5.15	1.06	1.92	4.05	68	323	4.473	2	75	7	21.7181	0.924731	69	56.2959	1	1	0	1	100	1	200	1	250	1	1	250	1	500	1	200	0
10079	1	2	0	0	0	0	0	0	0	0	0	0	2	136	78	6.6	#NULL!	7.7	3.96	1.45	1.2	6	74	374	10.488	6	72	2	28.6215	0.954545	71	72.4322	1	1	0	1	800	1	50	1	100	1	1	0	1	300	1	0	0
10080	1	2	0	0	0	0	0	0	0	0	0	0	1	116	90	7.4	9.4	7.5	4.73	3.2	1.83	3.15	51	301	5.758	5	70	9	22.151	0.955056	62	26.356	1	1	1	1	150	1	50	1	50	1	0	200	1	100	1	50	0
10081	1	2	0	0	0	0	0	0	0	0	0	0	2	130	70	15.1	22.5	10.6	3.4	2.33	1.13	6.18	60	316	2.986	3	66	14	30.4772	0.990385	53	49.905	2	1	0	1	400	1	100	1	100	1	2	250	1	200	1	50	0
10082	1	2	0	0	0	0	0	0	0	0	0	1	1	152	87	8.1	#NULL!	7.3	3.85	1.36	1.4	4.69	60	352	5.428	6	65	17	22.46	0.896907	49	51.059	1	1	0	1	250	1	50	1	50	1	1	200	1	500	1	100	0
10083	1	2	0	0	0	0	0	0	0	0	0	0	2	139	81	6.8	15.1	7.1	4.93	6.16	1.2	3.99	60	365	7.039	165	59	5	29.0487	0.869159	55	57.983	1	1	0	1	175	1	25	1	0	1	1	200	1	100	1	50	0
10084	1	1	0	1	0	0	0	0	0	0	0	0	1	130	80	8.6	13.6	7.2	3.86	1.93	1.08	4.49	82	321	5.953	270	65	10	28.6501	0.970297	56	97.2871	1	1	0	1	200	1	100	1	30	1	1	250	2	300	1	25	0
10085	1	1	0	0	0	0	0	0	0	0	0	0	2	130	80	9	15.9	8.8	4.61	1.11	2	4.75	77	275	5.466	6	54	10	22.6627	0.938144	45	99.4628	1	1	0	1	250	1	100	1	25	1	1	250	1	500	1	100	0
10086	1	1	0	0	0	0	0	0	0	0	0	0	1	160	60	8.4	12.3	6.8	3.92	2.24	1.12	5.22	86	339	6.813	6	74	11	29.3658	1.00952	64	95.3158	1	1	0	1	200	1	25	1	50	1	1	250	2	300	1	50	0
10087	1	2	0	0	0	0	0	0	0	0	0	0	1	120	80	4.8	13	5.9	4.54	1.25	1.83	5.08	62	256	14.272	24	67	7	25.4524	0.863158	61	52.9583	1	1	0	2	0	2	0	1	100	2	0	0	1	500	1	50	0
10088	1	1	0	0	0	0	0	0	0	0	0	0	2	170	76	6.7	6.9	6.1	3.8	0.91	1.82	5.27	63	277	7.574	270	66	5	35.8025	0.954545	62	56.1636	1	1	0	1	500	2	0	2	0	2	0	0	1	500	1	50	0
10089	1	2	0	0	0	0	0	0	0	0	0	0	1	140	80	7.3	13.6	6.3	3.29	1.5	0.78	2.94	36	244	7.525	13	53	4	29.1363	1.06061	50	14.4191	1	1	1	1	150	1	100	1	50	1	0	200	1	150	1	0	0
10090	1	2	0	0	0	0	0	0	0	0	0	0	1	130	76	6.3	4.1	6.9	3.18	1	1.24	4.22	70	343	8.553	10	60	7	29.3847	1.04167	54	77.8656	1	1	0	1	500	1	50	1	100	1	0	0	2	300	1	100	0
10091	1	2	0	0	0	0	0	0	0	0	0	0	2	158	69	7.6	#NULL!	6.4	4.61	1.17	1.94	3.48	61	265	11.76	15	67	12	24.5243	0.86	56	50.8546	1	1	1	1	150	1	100	1	50	1	1	250	1	250	2	250	0
10092	1	2	0	0	0	0	0	0	0	0	0	0	2	140	80	7	10	6.7	4.4	1.52	1.12	4.23	68	329	3.241	6	68	7	30.0781	0.813084	62	64.4263	1	1	1	1	150	1	50	1	50	1	0	0	1	150	1	150	0
10093	1	1	0	0	0	0	0	0	0	0	0	0	1	137	88	9.9	13	7.8	4.34	0.7	1.09	4.8	70	272	16.64	14	55	20	26.3656	0.94898	36	83.5832	1	1	1	1	150	1	50	1	50	2	0	0	1	150	1	50	0
10094	1	2	0	0	0	0	0	0	0	0	0	0	1	140	80	6.6	4.5	5.5	3.29	0.72	1.44	5.93	44	240	6.927	15	52	18	21.0828	0.9	35	32.4024	1	1	0	1	500	1	100	1	100	1	0	50	2	200	1	20	0
10095	1	2	0	0	0	0	0	0	0	0	0	0	1	140	80	8	13.6	7.5	4.49	0.74	1.46	4.17	52	312	7.6	7	67	15	33.2265	1	53	31.9217	1	1	0	1	50	2	0	2	0	1	#NULL!	#NULL!	1	50	1	50	0
10096	1	2	0	0	0	0	0	0	0	0	0	0	2	150	90	5.7	11.8	6.3	5.24	1.73	1.28	5.67	56	272	10.505	9	65	4	22.6562	0.922222	62	42.6443	1	1	1	1	250	1	100	1	50	2	0	0	1	300	1	50	0
10097	1	1	0	0	0	0	0	0	0	0	0	0	1	160	100	8	21.2	8.4	4.1	1.05	1.2	5.24	55	302	2.077	3	63	17	25.5036	0.897959	47	42.7963	1	1	0	1	800	1	100	1	100	1	0	150	2	300	1	400	0
10098	1	1	0	0	0	0	0	0	0	0	0	0	2	120	70	6.6	4.4	7.1	3.3	1.28	1.23	5.24	66	223	2.924	2	60	12	25.0995	0.895833	49	69.3986	1	1	0	1	150	1	100	1	50	1	0	0	1	500	1	100	0
10099	1	2	0	0	0	0	0	0	0	0	0	0	1	160	90	16	6.2	10.3	5.93	2.16	1.18	4	54	304	4.771	11	73	30	#NULL!	0.9375	44	29.205	1	1	0	1	800	1	100	1	200	1	1	100	2	300	1	100	0
10100	1	2	0	0	1	0	0	0	0	0	0	0	1	151	79	7.1	12.1	6.9	4.18	1.94	1.21	3.9	47	301	7.678	82	68	8	26.3702	0.902913	61	20.2494	1	1	0	1	300	1	50	1	50	1	1	200	1	250	1	50	0
10101	1	1	0	0	0	0	0	0	0	0	1	1	2	190	120	10.5	6	10.2	4.89	1.23	1.61	18.84	316	461	2.258	270	70	6	30.4577	0.981132	65	583.774	1	1	0	1	800	1	100	1	200	1	1	150	1	100	1	100	0
10102	1	1	0	0	0	0	0	0	0	0	0	0	1	140	90	9.4	15.6	7.4	3.56	1.28	1.26	5.05	65	265	#NULL!	0	64	17	22.571	0.87	48	62.6789	1	0	1	1	#NULL!	2	#NULL!	2	#NULL!	2	#NULL!	#NULL!	1	#NULL!	2	#NULL!	0
10103	1	2	0	0	0	0	0	0	0	0	0	0	1	140	80	9.1	15.3	6.5	4.14	2.26	1.45	4.24	61	299	3.889	7	72	18	23.3056	0.947917	55	45.0846	1	1	0	1	200	1	100	2	0	1	1	250	1	200	1	100	0
10104	1	1	0	0	0	0	0	0	0	0	0	0	1	106	70	13.5	23.2	11.1	3.51	0.83	1.44	7.9	71	297	18.166	23	57	11	21.7051	0.923077	47	83.3789	1	1	0	1	800	1	200	1	100	1	1	150	1	300	1	400	0
10105	1	1	0	0	0	0	0	0	0	0	0	0	1	115	60	6.1	14	7.2	3.11	0.73	1.21	3.94	78	304	7.71	5	75	16	21.6128	0.978261	60	77.3325	1	1	0	1	300	1	100	1	200	1	0	0	1	500	1	100	0
10106	1	2	0	0	0	0	0	0	0	0	0	0	1	140	80	14.9	7.7	11.9	5.64	3.59	1.54	5.46	45	323	4.289	28	66	15	23.9188	0.85	52	18.3501	1	1	0	1	150	1	50	1	25	1	1	250	1	200	1	50	0
10107	1	2	0	0	0	0	0	0	0	0	0	0	1	140	80	7	9.1	6.3	3.84	1.21	1.53	7.02	93	243	11.616	11	64	3	36.2897	0.845528	62	121.634	1	1	1	1	150	1	50	1	50	1	1	400	1	150	1	100	0
10108	1	1	0	0	0	0	0	0	0	0	0	0	1	150	80	4.8	5.4	5.6	3.49	0.59	1.79	8.72	113	275	5.277	15	74	11	26.449	0.846154	64	152.115	1	1	0	1	400	1	100	1	200	1	1	100	2	400	1	400	0
10109	1	2	0	0	0	0	0	0	0	0	0	0	2	130	80	7.3	#NULL!	7.3	4.71	1.52	1.36	3.53	48	255	8.756	54	71	15	23.8087	0.858491	57	18.8911	1	1	0	1	150	1	100	1	50	1	0	250	2	300	1	30	0
10110	1	2	0	0	0	0	0	0	0	0	0	0	1	150	80	6.9	12	6.7	4.01	1.77	0.99	5.99	57	271	6.37	12	72	8	24.6711	0.958333	65	36.67	1	1	0	1	250	1	100	1	50	1	1	250	2	300	1	25	0
10111	1	2	0	0	0	0	0	0	0	0	0	0	1	148	78	6.3	3.9	6.3	4.16	1.1	1.51	3.94	54	249	16.287	27	58	6	31.2488	0.92381	53	46.515	1	1	0	1	150	1	100	1	25	1	0	0	2	300	1	20	0
10112	1	1	0	0	0	0	0	0	0	0	0	1	2	124	80	5.4	10.6	6.5	2.57	0.81	0.92	5.37	89	229	14.316	23	71	13	25.8546	0.950495	59	105.089	2	1	0	1	200	1	150	1	100	1	#NULL!	125	1	200	1	100	0
10113	1	1	0	0	0	0	0	0	0	0	0	0	2	130	80	7.2	12.4	6.7	3.7	0.95	1.33	3.48	73	234	7.755	7	63	16	23.1247	0.855556	48	80.6622	1	0	1	1	500	1	100	1	200	1	1	0	2	300	1	0	0
10114	1	1	0	0	0	0	0	0	0	0	0	0	2	130	82	7.3	#NULL!	9.2	3.61	0.79	1.37	6.35	80	296	#NULL!	0	62	15	19.5965	0.898876	48	96.5418	1	1	0	1	100	1	100	1	50	1	1	100	1	500	1	50	0
10115	1	2	0	0	0	0	0	0	0	0	0	0	2	150	92	8.5	4	6.8	5.02	1.97	1.17	7.8	76	371	5.206	43	66	14	23.4236	0.877778	53	83.5635	1	1	0	1	800	1	50	1	100	1	1	150	2	300	1	50	0
10116	1	2	0	0	0	0	0	0	0	0	0	0	2	132	68	5.3	9.4	6.2	4.54	2.14	1.4	4.1	53	261	10.041	13	66	7	25.8022	0.808511	60	35.1794	1	1	0	1	250	1	100	1	50	1	#NULL!	250	1	500	1	100	0
10117	1	2	0	0	0	0	0	0	0	0	0	0	2	160	80	8.3	16.4	7.5	4.98	1.75	1.33	6.52	64	444	2.824	0	67	11	29.7458	0.938596	57	57.1656	2	0	0	1	200	2	150	2	50	2	2	200	2	200	2	100	0
10118	1	1	0	0	0	0	0	0	0	0	0	0	2	180	90	6.9	#NULL!	5.7	4.06	3.86	1.24	3.62	77	329	10.985	19	57	11	22.0386	0.865169	47	96.0008	1	1	0	1	250	1	50	1	100	1	0	0	1	500	1	100	0
10119	1	2	0	0	0	0	0	0	0	0	0	0	2	170	80	7	16.1	6.2	4.61	1.38	1.36	6.55	63	383	3.199	12	70	15	23.6244	0.884211	56	51.6	1	1	0	1	250	1	200	1	1	1	3	0	1	300	1	100	0
10120	1	2	0	0	0	0	0	0	0	0	0	0	2	158	90	6.3	10.5	5.8	5.24	1.19	1.64	4.42	59	285	15.706	270	69	3	22.1003	0.877551	67	44.3393	1	1	0	1	50	1	50	2	#NULL!	1	0	250	1	500	1	50	0
10121	1	2	0	0	0	0	0	0	0	0	0	0	1	116	82	5.8	9.5	7.2	4.13	2.21	#NULL!	4.5	62	398	9.534	9	63	6	30.1103	0.920792	58	57.5743	1	1	0	1	150	1	100	1	100	1	1	250	1	300	1	50	0
10123	1	1	0	0	0	0	0	0	0	0	0	0	2	129	87	4.8	5.7	6.4	4.25	1.54	1.69	4.96	69	288	16.685	4	67	10	22.3863	0.946237	58	67.6315	1	1	0	1	150	1	150	1	150	1	1	125	1	150	1	100	0
10124	1	1	0	0	0	0	0	0	0	0	0	0	2	124	78	4.9	10.6	8.2	5.64	1.51	1.7	6.58	90	250	4.643	2	68	11	27.1809	0.959596	58	110.654	1	1	1	1	400	1	100	1	100	1	1	200	1	#NULL!	1	80	0
10125	1	2	0	0	0	0	0	0	0	0	0	0	2	136	85	5.4	4.2	5.8	4.56	1.32	1.4	4.8	62	442	10.797	122	69	3	28.5483	0.950495	67	50.6503	1	1	0	1	300	1	50	1	0	1	1	0	1	500	1	0	0
10126	1	2	0	0	0	0	0	0	0	0	1	0	1	187	76	5.5	12.6	10.4	4.27	1.12	1.87	7.5	51	172	4.631	60	60	21	28.0843	0.989796	40	37.896	1	1	1	1	200	1	10	1	30	1	1	100	1	100	1	100	0
10127	1	2	0	0	0	0	0	0	0	0	0	0	1	145	102	10.2	19.4	12	5.5	1.72	1.37	5	54	198	7.545	270	61	11	25.204	0.913043	51	43.053	1	1	1	1	300	1	0	1	0	1	0	0	1	0	1	0	0
10128	1	1	0	0	0	0	0	0	0	0	0	0	2	140	75	5	12.6	7.1	3.69	1.58	1	6.71	85	378	8.352	57	71	12	25.5593	0.940594	60	96.6741	1	1	0	1	250	1	50	1	0	1	0	200	1	250	1	50	0
10129	1	2	0	0	0	0	0	0	0	0	0	0	1	152	80	4.3	9.1	5.7	4.11	0.97	1.73	5.47	57	340	14.66	83	70	12	32.4219	0.884956	59	38.978	1	1	0	1	200	1	0	1	0	1	1	0	1	200	1	30	0
10130	1	2	0	1	0	0	0	0	0	0	0	0	1	115	80	7	11.8	10.5	9.63	4.33	1.47	5.41	81	262	3.819	0	60	16	25.5296	0.919192	45	101.006	1	1	0	1	150	1	25	2	50	1	1	0	2	500	1	0	0
10131	1	1	0	1	0	0	0	0	0	0	0	0	2	150	73	4.7	8.6	6.2	3.58	0.77	1.27	9.86	102	396	7.011	0	80	15	23.0681	0.912088	66	122.05	1	1	0	1	250	1	50	1	30	1	1	100	1	250	1	50	0
10132	1	2	0	0	0	0	0	0	0	0	0	0	1	140	73	5	9.6	10.1	5.4	1	1.74	5.31	71	330	12.316	185	#NULL!	18	26.4381	0.904255	#NULL!	#NULL!	1	1	0	1	250	1	30	1	0	1	1	0	1	500	1	0	0
10133	1	2	0	0	0	0	0	0	0	0	0	0	2	140	80	8.5	11.6	9.2	6.96	8.23	1.4	4.93	70	272	12.217	0	65	15	30.4687	0.940594	51	72.0956	1	1	1	1	150	1	20	2	0	2	0	0	1	200	1	50	0
10134	1	1	0	1	0	0	0	0	0	0	0	0	1	130	88	6.4	9.4	6.7	2.72	0.58	1.06	5.09	82	311	5.624	0	73	21	25.9107	0.91	53	88.0551	1	1	0	1	150	1	25	1	#NULL!	1	1	#NULL!	1	200	1	30	0
10135	1	1	0	0	1	0	0	0	0	0	0	0	1	145	95	6.8	12.9	7.6	#NULL!	1.19	0.82	4.06	78	280	13.65	57	67	12	30.8248	1.0404	56	86.5645	2	0	1	#NULL!	400	2	#NULL!	2	#NULL!	2	1	200	1	500	2	#NULL!	0
10136	1	2	0	0	0	0	0	0	0	0	0	0	1	111	80	10.2	17	10.3	3.03	1.14	1.24	4.63	43	204	4.86	0	66	19	22.2137	0.931818	48	14.1428	2	1	0	1	300	1	50	1	50	1	1	200	1	250	1	50	0
10137	1	1	0	0	0	0	0	0	0	0	0	0	1	120	70	3.2	8.2	7.3	4.33	0.62	1.58	6.29	66	218	3.024	0	51	25	23.6614	0.85567	27	79.7846	1	1	0	1	250	1	50	1	100	1	1	250	1	500	1	50	0
10138	1	2	0	0	0	0	0	0	0	0	0	0	2	140	69	7.2	16.4	10.3	5.71	1.9	1.66	5.69	59	219	12.545	0	60	7	23.6244	0.860215	54	54.7253	1	1	0	1	100	1	50	1	150	1	1	125	1	100	1	100	0
10139	1	1	0	0	0	0	0	0	0	0	0	0	2	127	72	6.1	7.7	6	4.34	1.36	1.41	6.12	59	318	12.056	0	65	11	30.4867	1.0381	55	48.9029	1	1	0	1	250	1	50	1	50	1	0	0	1	400	1	0	0
10140	1	1	0	0	0	0	0	0	0	0	0	0	1	118	66	16.5	8.2	10	3.54	0.86	1.78	10.57	91	407	4.807	0	72	25	26.7229	0.979592	48	108.142	1	1	0	1	250	1	50	1	20	1	1	200	1	400	1	0	0
10141	1	2	0	0	0	0	0	0	0	0	0	0	1	155	78	3.6	14.1	8.1	3.77	1.12	1.33	4.22	60	394	3.979	0	72	9	23.9224	0.875	64	42.981	1	1	0	1	250	1	50	1	20	1	0	40	2	300	1	0	0
10142	1	1	0	0	0	0	0	0	0	0	0	0	2	130	80	9.2	16.5	9	4.75	3.51	1.37	4.02	80	343	8.65	0	63	9	26.9896	0.989583	55	95.3878	1	1	0	1	150	1	150	1	50	1	1	100	1	50	1	0	0
10143	1	2	0	0	0	0	0	0	0	0	0	0	2	133	80	3.5	6.4	5.7	5.54	1.91	1.37	4.27	57	323	5.576	0	65	7	24.5243	0.943182	59	44.748	1	1	0	1	250	1	#NULL!	2	#NULL!	2	#NULL!	#NULL!	2	#NULL!	1	200	0
10144	1	#NULL!	0	0	0	0	0	0	0	0	0	0	1	145	80	5.2	10.9	6.6	4.51	2.32	1.34	3.89	64	396	12.549	0	65	6	29.3724	0.893204	60	#NULL!	1	1	0	1	400	1	200	1	100	1	#NULL!	200	1	500	1	50	0
10145	1	2	0	0	0	0	0	0	0	0	0	0	2	140	80	4.3	7.5	6	3.73	1.38	0.9	4.65	60	202	6.566	0	64	9	24.2382	0.935484	56	52.213	1	1	0	1	250	1	50	1	0	1	1	0	1	500	1	50	0
10146	1	1	0	0	0	0	0	0	0	0	0	0	1	150	90	5.7	8.6	6.2	5	2.93	1.26	3.25	67	361	7.256	0	69	4	31.2026	0.87619	66	61.1162	1	1	1	1	250	1	25	1	10	1	0	#NULL!	1	200	1	0	0
10147	1	1	0	0	0	0	0	0	0	0	0	0	2	140	90	4	7.1	6.6	4.61	1.82	1.16	6.11	80	428	9.856	270	67	5	29.7608	0.9	63	90.7718	2	1	0	2	#NULL!	2	#NULL!	2	#NULL!	2	#NULL!	#NULL!	1	500	2	#NULL!	0
10148	1	1	0	0	0	0	0	0	0	0	0	0	2	111	64	3.9	8.3	6.8	3.6	1.11	1.44	5.77	70	389	9.772	64	75	17	27.3356	0.910891	59	60.5032	1	1	0	1	150	1	100	1	100	1	1	250	1	200	1	250	0
10149	1	1	0	0	1	0	0	0	0	0	0	0	2	140	65	12.1	17.9	10.7	4.7	3.25	1.2	5.13	59	382	14.265	69	69	9	30.8365	0.953704	61	44.2869	1	1	0	1	300	1	50	1	100	1	1	200	1	500	1	0	0
10150	1	2	0	0	0	0	0	0	0	0	0	0	1	130	80	5.8	12.9	8.6	4.81	0.66	1.96	6.33	52	231	4.593	45	64	20	27.6398	0.882353	45	35.3837	1	1	1	1	40	1	20	1	20	1	1	200	1	100	1	100	0
10151	1	2	0	0	0	0	0	0	0	0	0	1	1	155	80	3.5	10.1	5.9	4.57	1.4	1.34	6.18	56	284	5.155	20	68	4	26.6389	0.876289	65	39.1823	1	1	0	1	200	1	100	2	100	1	1	250	2	300	1	25	0
10152	1	2	0	0	1	0	0	0	0	0	0	0	2	138	85	7	14.9	7.8	5.21	2.76	1.4	3.62	62	#NULL!	3.645	2	69	16	22.8928	0.931818	54	50.6503	1	1	0	1	225	1	20	1	50	1	0	200	2	300	1	25	0
10153	1	2	0	0	0	0	0	0	0	0	0	0	1	130	70	3.9	10.7	6.8	3.52	1.46	1.41	4.6	43	346	1.102	0	69	9	25.4767	0.947368	61	10.6808	1	0	1	1	400	1	200	1	200	1	1	200	1	500	1	200	0
10154	1	2	0	0	0	0	0	0	0	0	0	0	2	130	80	3.9	5.7	5.8	5.33	1.85	1.29	4.65	72	320	3.719	67	66	1	29.7284	0.825243	66	75.1489	2	1	0	2	300	2	50	2	50	2	0	0	2	200	2	0	0
10155	1	1	0	1	1	0	1	0	0	0	0	0	2	160	79	4.5	14	8.3	2.8	0.84	1.03	3.94	77	333	3.684	75	75	21	24.977	0.925532	55	75.2288	2	0	0	2	300	2	120	1	20	1	1	200	1	150	2	0	0
10156	1	2	0	0	1	0	0	0	0	0	0	0	1	130	80	9.2	10.7	6.6	2.62	1.42	1.15	3.72	38	273	0.528	10	70	21	25.2174	0.896907	50	-0.991546	1	0	1	1	260	1	100	1	100	1	1	200	1	500	1	200	0
10157	1	1	0	0	0	0	0	0	0	0	0	0	1	130	60	4.8	8.3	7.3	4.96	1.83	1.42	6.51	72	280	5.537	4	64	8	23.5304	0.913978	57	77.4045	1	1	1	1	500	1	50	1	50	1	1	0	1	100	1	50	0
10158	1	2	0	0	0	0	0	0	0	0	0	0	1	130	80	6.1	8.7	6.3	4.84	0.83	2.16	5.67	61	248	4.929	21	72	17	23.6128	0.914894	56	45.0846	1	1	1	1	150	1	50	1	50	1	1	200	1	150	1	50	0
10159	1	1	0	0	1	0	0	0	0	0	0	0	1	146	92	5.3	8.9	6.7	3.39	1.72	1.24	7.35	132	474	11.7	101	72	15	23.6652	0.868687	58	194.392	1	1	0	1	500	1	100	1	100	1	0	250	1	500	1	0	0
10160	1	1	0	0	0	0	0	0	0	0	0	0	2	150	80	4.9	10.5	6.9	3.02	1	0.87	8.05	88	332	4.096	83	68	10	24.8591	0.881188	59	106.447	1	1	0	1	250	1	50	2	50	1	1	250	2	300	1	25	0
10161	1	2	0	0	0	0	0	0	0	0	0	0	2	120	80	4.1	8.9	7.1	3.9	2.82	0.9	4.73	50	334	4.575	5	74	13	22.4766	0.846154	62	19.6364	1	1	0	1	100	1	50	1	50	1	0	250	1	500	1	50	0
10162	1	1	0	0	0	0	1	0	0	0	0	0	1	130	80	3.8	13.7	5.5	4.67	1.51	1.78	5.98	72	320	15.763	9	70	12	24.5243	0.907216	59	70.4805	1	1	0	1	300	1	0	1	0	1	0	0	#NULL!	500	#NULL!	0	0
10163	1	2	0	0	0	0	0	0	0	0	0	0	2	130	80	4.6	11.2	6.4	5.47	1.85	1.44	5.09	69	276	5.278	3	74	15	22.806	0.929412	60	59.6059	1	1	1	1	400	1	40	2	0	1	0	200	1	200	1	50	0
10164	1	1	0	0	0	0	0	0	0	0	0	0	2	120	80	7.2	12.4	6.9	4.86	1.06	1.38	4.49	83	435	8.266	0	65	7	25.8645	0.90625	59	99.3908	1	1	0	1	150	1	100	1	100	1	1	250	1	200	1	100	0
10165	1	1	0	0	0	0	0	0	0	0	0	0	2	134	80	7.1	13.3	9.1	3.74	2.04	1.1	3.97	75	268	10.799	246	67	4	28.1625	0.979381	64	80.2535	2	1	0	1	600	1	250	1	100	1	1	0	1	200	1	150	0
10166	1	1	0	0	0	0	0	0	0	0	0	0	2	140	100	5.4	12	6.3	4.66	1.03	1.92	4.56	56	191	3.672	4	71	4	22.4996	0.829787	68	35.668	1	1	0	1	800	1	50	1	50	1	1	100	1	100	1	100	0
10167	1	2	0	0	0	0	0	0	0	0	0	0	1	148	75	#NULL!	3	7	4.26	1.98	1.02	5.12	62	465	1.558	33	70	22	21.5045	0.869565	49	49.4963	1	1	0	1	250	1	20	1	0	1	1	250	1	200	1	50	0
10168	1	1	0	0	0	0	0	0	0	0	0	0	2	150	100	5.3	11.7	6.9	3.96	1.61	1.17	4.39	81	426	2.859	24	73	36	26.2336	1.06316	38	85.9515	1	1	0	1	300	1	150	1	100	1	1	250	1	150	1	100	0
10169	1	2	0	0	0	0	0	0	0	0	0	0	2	130	80	5.1	10.1	6.3	3.63	1.43	1.23	5.48	88	418	3.398	270	71	15	31.2488	0.899083	57	103.037	1	1	0	1	250	1	50	1	0	1	1	0	1	250	1	0	0
10170	1	1	0	0	0	0	0	0	0	0	0	0	1	128	80	7.7	13.4	9	5.26	1.48	1.49	7.06	94	375	8.282	39	74	4	27.5134	1.0297	71	112.145	1	1	1	1	300	1	100	1	50	1	1	100	1	30	1	30	0
10171	1	2	0	0	0	0	0	0	0	0	0	0	1	140	80	8.7	7.8	8.3	4.94	1.42	1.89	5.85	60	268	10.246	6	59	15	24.3418	0.851064	45	57.983	1	1	1	1	200	1	30	1	20	1	0	200	1	250	2	0	0
10172	1	2	0	0	0	0	0	0	0	0	0	0	2	110	60	4.9	7.4	6.2	5.21	2.63	1.31	7.07	95	377	2.009	0	70	19	30.8642	0.885965	52	118.917	1	1	0	1	300	1	500	#NULL!	150	#NULL!	0	0	1	500	1	0	0
10173	1	2	0	0	0	0	0	0	0	0	0	0	2	150	90	4.3	10.3	6.3	2.55	1.44	0.91	4.06	63	338	7.172	14	72	4	26.7804	0.927083	69	49.292	1	1	0	1	300	1	0	1	0	1	0	0	1	500	1	0	0
10174	1	2	0	0	0	0	0	0	0	0	0	0	2	130	90	7.9	9	7.2	5.41	1.6	1.43	3.69	49	297	2.351	0	65	11	21.3593	0.873563	55	27.9187	1	1	1	2	#NULL!	2	#NULL!	2	#NULL!	2	#NULL!	#NULL!	2	#NULL!	2	#NULL!	0
10175	1	2	0	0	0	0	0	0	0	0	0	0	1	145	90	4.7	13	6.8	4.41	1.79	1.28	4.84	52	296	4.123	1	57	3	25.2174	0.927835	55	43.4617	1	1	0	1	300	1	50	1	50	1	1	0	1	250	1	50	0
10176	1	1	0	0	0	0	0	0	0	0	0	0	1	114	64	5.3	10.4	6.5	5.23	1.43	1.95	4.94	56	296	18.297	270	68	4	24.2215	0.968421	65	39.13	1	1	1	1	250	1	50	1	50	1	1	200	1	300	1	0	0
10177	1	#NULL!	0	0	0	0	0	0	0	0	0	0	2	124	80	5	9.3	6.8	5.15	0.78	2.36	5.49	66	221	6.633	13	63	5	27.852	0.910891	59	#NULL!	1	1	0	1	200	1	50	1	0	1	0	0	1	200	1	100	0
10178	1	2	0	0	0	0	0	0	0	0	0	0	1	145	82	4.5	7.5	6.3	5.03	1.02	1.53	5.94	73	252	10.628	7	70	11	23.4952	0.880435	60	72.6366	1	1	1	1	300	1	30	1	30	1	1	200	1	100	1	100	0
10179	1	2	0	0	0	0	0	0	0	0	0	0	1	140	90	2.9	12.9	7.6	4.66	1.18	1.6	5.26	65	246	7.087	17	68	28	26.0375	0.93	41	58.1153	1	1	1	#NULL!	250	1	50	1	80	1	1	200	1	250	1	100	0
10180	1	2	0	0	0	0	0	0	0	0	0	0	2	130	80	6.8	9.4	8.5	3.76	1.61	1.28	4.32	65	249	3.219	10	67	15	32.4661	0.924528	53	59.2693	1	1	1	1	300	1	50	1	30	1	1	0	1	80	1	80	0
10181	1	2	0	0	0	0	0	0	0	0	0	0	1	130	90	4.9	10.5	5.9	4.94	2.43	1.25	6.35	69	305	6.914	10	64	5	26.8136	0.92	60	71.1459	#NULL!	1	1	1	250	1	50	1	25	1	0	0	1	250	1	50	0
10182	1	1	0	0	0	0	0	0	0	0	0	0	2	110	70	3.8	9	5.8	3.75	1.67	1.28	4.35	65	249	7.522	2	73	6	27.4756	0.940594	68	52.2929	1	1	0	1	400	1	50	1	100	1	1	250	1	150	1	150	0
10183	1	1	0	0	0	0	0	0	0	0	0	0	1	110	70	3.7	5.3	6.2	5.23	1.32	1.46	8.23	73	373	4.485	69	69	13	23.03	0.924731	57	73.7382	1	1	1	1	400	1	100	1	50	1	1	200	1	50	1	50	0
10184	1	2	0	0	0	0	0	0	0	0	0	0	2	120	80	9.2	20.9	10.3	4.76	2.44	1.24	6.34	69	309	4.214	125	68	16	21.3675	0.880435	53	66.5299	1	1	0	1	300	1	50	1	50	1	1	250	1	500	1	0	0
10185	1	2	0	0	0	0	0	0	0	0	0	0	2	140	80	5.5	13.8	8	4.69	1.66	1.09	3.42	43	277	4.864	23	71	12	24.7325	0.91954	60	8.37275	1	1	0	1	300	1	50	1	50	1	0	0	1	500	1	0	0
10186	1	2	0	0	0	0	0	0	0	0	0	0	2	130	80	3.6	7.6	6.2	5.7	2	1.62	6.26	49	305	2.774	0	68	10	23.833	0.923913	59	24.4567	1	1	1	1	250	1	50	1	25	1	0	200	1	250	1	25	0
10187	1	2	0	0	0	0	0	0	0	0	0	0	1	145	100	6.3	12.6	7.2	5.61	1.4	1.64	2.22	55	158	1.427	1	68	5	25.7778	0.977528	64	37.0787	1	1	0	1	300	1	100	1	0	1	0	200	1	200	1	200	0
10188	1	1	0	0	0	0	0	0	0	0	0	0	2	132	80	3.7	7.6	6.6	4.32	0.74	1.51	1.96	58	243	2.126	0	65	11	27.3797	0.896226	55	46.7993	1	1	1	1	500	1	50	1	30	1	1	200	1	50	1	50	0
10189	1	2	0	0	0	0	0	0	0	0	0	0	1	140	70	7.5	19.3	10.4	4.37	1.41	2.19	4.73	66	236	1.229	0	65	25	25.9695	0.814433	41	63.6809	1	1	1	1	150	1	100	1	50	1	1	200	1	150	1	50	100
10190	1	1	0	0	1	0	0	0	0	0	0	0	2	110	80	4.1	12.2	8.2	3.79	2.47	1.15	4.04	66	236	10.116	19	65	7	25.3086	0.931373	59	63.6286	1	1	0	1	400	1	50	1	100	1	1	200	1	500	1	100	0
10191	1	2	0	0	0	0	0	0	0	0	0	0	2	130	80	6.3	13.8	7.2	5.08	0.94	2.26	6.29	64	258	1.895	23	65	21	22.151	0.901099	45	59.4736	1	1	1	1	200	1	25	1	0	1	0	#NULL!	1	200	1	0	0
10192	1	2	0	0	0	0	0	0	0	0	0	0	1	120	90	6.9	10.6	6.6	5.15	1.05	1.93	6.25	74	291	15.845	56	69	18	24.1672	0.878788	52	75.8942	1	1	0	1	200	1	0	1	0	2	1	250	1	250	2	100	0
10193	1	1	0	0	0	0	0	0	0	0	0	0	2	120	90	4.8	5	5.9	3.92	1.01	1.61	7.18	92	302	8.761	4	50	9	22.7583	0.882979	42	135.634	1	1	0	1	400	1	50	1	20	2	0	0	1	250	2	0	0
10194	1	2	0	0	0	0	0	0	0	0	0	0	2	120	90	5.8	11.6	6.9	3.99	1.33	1.67	5.53	66	285	11.675	66	55	21	23.4221	0.817204	35	75.2209	1	1	0	1	200	1	50	1	50	1	1	100	1	250	1	0	0
10195	1	2	0	0	0	0	0	0	0	0	0	0	2	120	80	5.6	10	6.4	5.16	0.98	1.81	4.91	62	217	4.387	2	58	11	24.0346	0.944444	48	63.3443	1	1	1	1	300	1	20	1	20	1	1	200	1	80	1	80	0
10196	1	2	0	0	0	0	0	0	0	0	0	0	1	130	90	7.4	11	7.8	4.54	0.98	1.78	4.98	60	289	4.65	1	52	8	26.0375	0.878788	45	66.061	1	1	0	1	#NULL!	1	#NULL!	1	#NULL!	1	#NULL!	#NULL!	2	200	1	250	0
10197	1	1	0	0	0	0	0	0	0	0	0	0	1	130	80	6.2	13	8.3	3.22	0.75	0.93	4.31	91	350	#NULL!	0	86	3	23.6614	0.940594	84	91.9861	1	1	0	1	250	1	50	1	50	1	1	200	1	250	1	50	0
10198	1	2	0	0	0	0	0	0	0	0	0	0	2	110	70	7.3	11.2	9.6	4.01	1.22	1.16	5.1	52	331	7.763	270	64	21	27.2932	0.952381	44	35.3837	2	1	0	1	300	1	150	1	100	1	1	50	1	250	1	200	0
10199	1	1	0	0	0	0	0	0	0	0	0	0	2	160	80	3.7	5.8	6.7	3.58	0.76	1	3.08	69	361	8.68	5	77	11	28.0277	0.953704	67	56.0915	1	1	0	1	500	1	50	1	50	1	0	50	1	500	1	0	0
10200	1	1	0	0	0	0	0	0	0	0	0	0	1	120	80	3.9	9.1	6.8	3.34	0.51	2.04	5.18	80	240	4.306	0	57	21	23.7332	0.827957	37	102.312	1	1	0	1	400	1	80	1	50	1	1	100	1	70	1	70	0
10201	1	2	0	0	0	0	0	0	0	0	0	0	2	120	90	4.1	11	7.4	3.9	1.52	1.33	5.02	47	303	3.806	4	67	7	24.6711	0.845361	61	21.4034	1	1	0	1	300	1	100	1	100	1	1	200	1	200	1	0	0
10202	1	2	0	0	0	0	0	0	0	0	0	0	1	#NULL!	#NULL!	6.9	18.2	8.9	5.1	1.42	1.55	6.47	58	323	2.892	5	59	15	23.0112	0.977011	45	53.7757	1	1	0	1	300	1	50	1	30	1	1	100	1	250	1	200	0
10203	1	1	0	0	0	0	0	0	0	0	0	0	2	120	80	4.2	10.9	6.4	4.51	1.51	1.26	3.39	63	337	7.773	2	68	4	26.6728	0.892157	65	53.8556	1	1	0	1	500	1	50	1	0	1	0	0	1	300	1	0	0
10204	1	1	0	0	0	0	0	0	0	0	0	0	2	120	80	8.3	6.4	10.1	4.51	1.11	1.03	7.52	90	357	9.865	270	49	18	24.2123	#NULL!	32	132.58	2	0	0	1	600	1	20	1	250	1	1	200	1	250	2	0	0
10205	1	2	0	0	0	0	0	0	0	0	0	0	2	140	80	4.4	10	8.2	4.15	1.2	1.69	3.9	59	203	5.778	28	74	14	30.4935	0.957447	61	38.5693	1	1	1	1	200	1	20	1	50	1	0	0	1	250	1	0	0
10206	1	1	0	0	0	0	0	0	0	0	0	0	2	120	80	4.9	4.2	6	4.13	0.82	1.62	7.04	86	385	8.932	6	70	7	25.9516	0.92	64	99.9318	1	1	0	1	150	1	100	1	100	1	1	0	1	200	1	150	0
10207	1	1	0	0	0	0	0	0	0	0	0	0	2	140	90	3.6	7.3	6.6	4.26	0.87	1.54	4.54	76	306	2.592	0	71	5	25.6055	0.969697	67	77.7412	1	1	0	1	300	1	50	1	50	1	0	0	1	500	1	50	0
10208	1	1	0	0	0	0	0	0	0	0	0	0	2	110	80	3.2	12.6	7.5	4.79	1.92	1.62	5.2	57	334	11.081	23	66	9	26.4915	0.989899	58	43.5416	1	1	0	1	200	1	100	1	50	1	1	200	1	200	1	50	0
10209	1	2	0	0	0	0	0	0	0	0	0	0	2	110	70	4.1	6.8	6.4	4.88	0.73	2.11	6.64	57	344	2.394	0	67	10	27.9421	0.828829	58	42.44	1	1	0	1	150	1	150	2	#NULL!	1	1	250	2	#NULL!	#NULL!	250	0
10210	1	2	0	0	0	0	0	0	0	0	0	0	2	130	90	4.1	12	6.6	4.15	1.34	1.2	4.13	48	247	1.035	0	73	15	27.6888	0.889908	59	16.5831	1	1	0	1	500	1	50	1	100	1	1	250	1	100	1	100	0
10211	1	2	0	0	0	0	1	0	0	0	0	0	1	180	80	7.5	7.7	8.6	3.99	1.25	1.27	6.99	66	343	3.292	6	74	11	27.3399	0.876289	64	53.2949	1	1	0	1	300	2	0	1	100	1	1	200	1	500	1	100	0
10213	1	2	0	0	0	0	0	0	0	0	0	0	2	130	90	3.2	12.1	7.4	3.8	1.16	1.07	3.12	73	314	7.91	178	57	16	29.7521	1.03093	42	87.6386	1	1	1	1	200	1	100	1	0	1	0	0	1	100	1	50	0
10214	1	1	0	0	0	0	0	0	0	0	0	0	2	130	100	4.7	7.3	7.4	6.56	2.41	1.54	6.25	66	344	4.425	32	61	3	30.111	0.980952	59	68.2446	2	1	0	1	250	1	150	1	100	1	1	0	1	150	1	100	0
10215	1	1	0	0	0	0	0	0	0	0	0	0	2	100	60	4.6	8.8	6.8	3.86	0.91	1.24	6.89	83	168	10.319	13	74	9	25.721	0.913978	66	89.0048	1	1	0	1	250	1	30	1	50	1	1	200	1	300	1	50	0
10216	1	2	0	1	0	0	0	0	0	0	0	0	2	110	70	3.6	6.9	5.9	4.8	0.75	2.86	3.87	52	225	3.603	3	60	14	23.1247	0.846154	47	39.9997	1	1	1	1	200	1	25	1	100	1	1	0	1	200	1	0	0
10217	1	2	0	1	1	0	0	0	0	0	0	0	1	130	90	4.7	13.5	9.8	5.66	1.58	1.35	11.63	281	334	1.605	172	59	11	24.841	0.919192	49	522.892	1	1	0	1	300	1	50	2	0	1	0	200	1	500	1	100	0
10218	1	2	0	0	0	0	0	0	0	0	0	0	1	156	88	4.6	9.8	6.2	3.36	0.83	1.51	3.94	55	350	3.292	8	64	17	30.8012	0.789474	48	41.6947	1	1	1	1	100	1	50	1	50	1	1	0	1	100	1	50	0
10219	1	2	0	1	0	0	0	0	0	0	0	0	2	134	86	3.7	13.9	7.4	5.23	4.81	1.3	6.76	86	556	4.193	270	64	4	28.251	0.929293	61	106.908	1	0	1	1	400	1	50	1	100	2	0	0	1	500	1	50	0
10220	1	2	0	0	0	0	0	0	0	0	0	0	2	138	88	12.6	23	10.9	4.48	1.67	1.85	4.45	61	362	4.667	68	58	9	27.4714	0.989583	50	61.2406	2	1	0	2	#NULL!	2	#NULL!	2	#NULL!	2	#NULL!	#NULL!	2	#NULL!	1	0	0
10221	1	2	0	0	0	0	0	0	0	0	0	0	2	140	80	4.9	15.6	8.1	4.94	3.12	1.45	6.65	61	227	11.649	169	70	5	27.7008	0.854369	66	47.3926	1	1	0	1	150	1	100	1	50	1	1	100	1	200	1	200	#NULL!
10222	1	1	0	0	1	0	0	0	0	0	0	0	2	120	70	5.6	13.8	7.1	3.16	1.17	1.09	11.45	109	327	4.176	183	71	25	24.1672	0.904255	47	147.162	1	1	0	1	400	1	50	1	150	1	0	200	1	350	1	0	0
10223	1	1	0	0	0	0	0	0	0	0	0	0	1	130	80	5.3	10.6	6.5	4.61	2.29	1.06	4.98	85	260	6.211	91	66	9	31.7083	1.01852	58	102.444	1	1	0	1	450	1	100	1	30	1	#NULL!	250	1	200	1	50	0
10225	1	2	0	0	0	0	0	0	0	0	0	0	1	110	80	3.6	7.2	6.5	3.5	1.24	1.51	4.58	58	218	7.487	9	64	9	30.4832	0.892857	56	48.0057	1	1	0	1	300	1	100	1	100	1	1	0	1	0	1	0	0
10226	1	1	0	0	0	0	0	0	0	0	0	0	2	110	70	5.1	9.8	7.1	3.48	0.77	1.49	3.54	86	373	1.426	0	68	23	29.0688	0.940594	46	102.24	1	1	0	1	300	1	150	1	100	1	1	0	1	200	1	0	0
10227	1	1	0	0	0	0	0	0	0	0	0	0	1	130	80	4.6	8.8	6.9	3.14	1.51	1.06	4.14	90	390	6.71	7	68	12	24.8016	0.908163	57	110.654	1	1	0	1	600	#NULL!	80	1	70	1	#NULL!	#NULL!	1	100	1	100	0
10228	1	1	0	0	0	0	0	0	0	0	0	0	2	120	80	5.8	20	11.1	4.49	0.95	1.27	6.94	68	261	5.29	23	64	22	22.719	0.868132	43	68.9899	1	1	0	1	250	1	100	1	100	1	1	250	1	250	1	50	0
10229	1	1	0	0	0	0	0	0	0	0	0	0	2	90	60	5.9	10.2	8	4.44	1.83	1.06	11.35	177	444	#NULL!	0	77	3	29.6427	0.962617	75	283.287	2	0	1	2	200	2	50	1	50	1	1	0	1	150	1	0	0
10230	1	1	0	0	0	0	0	0	0	0	0	0	2	120	80	5.7	11.3	6.7	3.75	1.37	0.77	5.12	65	288	18.039	67	59	7	27.7778	1.02885	53	68.4489	1	1	0	1	200	1	150	1	100	1	1	50	1	200	1	100	0
10231	1	1	0	0	0	0	0	0	0	0	0	0	2	130	80	5.6	11.8	7.3	2.86	0.99	0.77	2.86	59	192	3.051	2	67	5	33.8566	0.937984	63	46.5949	1	1	0	1	150	1	50	2	#NULL!	1	0	200	1	250	1	20	0
10232	1	2	0	0	0	0	0	0	0	0	0	0	1	120	70	4.5	8.7	5.6	3.83	0.92	1.13	3.93	38	146	5.763	30	61	2	25.204	0.885714	60	9.39445	1	1	1	1	180	1	100	1	50	1	1	0	1	250	1	100	0
10233	1	1	0	0	0	0	0	0	0	0	0	0	2	120	80	7.2	15.3	10.1	3.03	0.69	0.91	2.22	58	185	4.518	0	63	1	26.1752	0.920792	63	49.1073	1	1	0	1	200	1	50	1	25	1	0	0	1	250	#NULL!	#NULL!	0
10234	1	2	0	0	0	0	0	0	0	0	0	0	2	110	70	5.8	12.2	7.2	4.16	1.46	1.49	4.11	54	259	1.718	8	63	4	31.139	0.951456	60	40.745	#NULL!	#NULL!	#NULL!	#NULL!	#NULL!	#NULL!	#NULL!	#NULL!	#NULL!	#NULL!	#NULL!	#NULL!	#NULL!	#NULL!	#NULL!	#NULL!	#NULL!
10235	1	2	0	0	0	0	0	0	0	0	0	0	1	140	80	9	20.2	10.3	3.57	1.81	1.07	3.54	37	140	7.567	27	64	16	25	0.893204	49	3.82879	1	1	1	1	250	1	50	1	0	1	1	0	1	250	1	0	0
10236	1	1	0	1	0	0	0	0	0	0	0	0	2	130	80	4.6	10.5	7.1	3.26	1.12	1.3	4.95	77	276	6.576	0	69	25	23.6203	0.85	45	82.1528	1	1	0	1	300	1	150	1	30	1	1	200	1	500	1	20	0
10237	1	2	0	0	0	0	0	0	0	0	0	0	2	120	70	7.3	12.8	6.5	3.82	2.49	1.19	6.91	70	291	7.758	270	68	16	22.8625	0.891089	53	68.6336	1	1	0	1	200	1	100	1	50	1	1	250	1	500	1	200	0
10238	1	2	0	0	0	0	0	0	0	0	0	0	2	110	70	5.3	7.9	7.3	3.4	0.84	1.6	2.82	34	210	4.492	2	64	2	26.9531	0.881188	63	-2.48219	1	1	1	1	300	1	100	1	25	1	0	250	1	250	1	25	0
10239	1	2	0	0	0	0	0	0	0	0	0	0	2	110	70	#NULL!	9.8	6.8	3.58	0.83	1.11	2.41	34	174	3.262	0	61	2	22.806	0.873684	60	0.979814	2	0	0	2	300	2	50	2	25	2	0	200	2	150	2	50	0
10240	1	2	0	0	0	0	0	0	0	0	0	0	2	150	80	4.4	7.2	6.8	4.32	1.03	1.18	4.78	32	176	9.161	270	67	2	28.764	0.916667	66	-10.1515	1	1	0	1	200	1	100	1	50	1	1	200	1	200	1	50	0
10242	1	2	0	0	0	0	0	0	0	0	0	0	2	130	80	3.7	10.6	6.8	2.93	1.25	0.94	4.32	44	165	7.591	1	69	2	26.6389	0.923077	68	12.7844	2	1	0	1	200	1	150	1	50	1	1	100	1	2001	1	0	#NULL!
10243	1	1	0	0	0	0	0	0	0	0	0	0	1	120	80	3.4	8.6	5.7	3.22	0.89	1.19	2.93	50	189	8.226	4	69	3	26.2976	0.948454	67	25.354	1	1	0	2	300	2	25	2	25	1	0	0	1	100	1	0	0
10244	1	1	0	0	0	0	0	0	0	0	0	0	1	140	80	4	5.2	5.5	3.22	0.89	1.21	4.31	69	299	2.109	193	72	5	24.7676	0.891089	68	61.8615	1	1	0	1	350	1	50	1	0	1	1	50	2	0	1	0	0
10245	1	2	0	0	0	0	0	0	0	0	0	0	2	110	70	6.7	8.1	6.3	3.98	1.18	1.03	6.5	43	248	4.171	1	67	18	24.6755	0.88785	50	12.9888	1	1	1	1	150	1	25	1	25	1	#NULL!	#NULL!	1	150	1	0	0
10246	1	1	0	0	1	0	0	0	0	0	0	0	1	150	80	5.3	8.4	6	3.01	0.81	1.16	5.21	85	313	18.124	32	74	15	23.939	0.927835	60	93.2121	1	1	0	1	300	1	50	1	50	1	1	200	1	500	1	250	0
10247	1	2	0	0	0	0	0	0	0	0	0	0	2	130	70	6.1	10.2	8.7	4.36	1.25	1.33	4.67	43	162	7.345	18	67	18	25.2994	0.838384	50	12.9888	1	1	1	1	300	1	80	1	50	1	1	200	1	100	1	100	0
10248	1	2	0	0	0	0	0	0	0	0	0	0	2	140	80	4.7	4	5.6	4.57	1.52	1.51	5.71	71	329	2.699	0	74	1	26.2917	0.798077	74	63.8132	1	1	0	1	400	1	20	1	80	1	0	200	1	300	1	80	0
10249	1	1	0	0	0	0	0	0	0	0	0	0	1	#NULL!	#NULL!	9.5	22.2	11.3	2.5	0.87	0.58	4.22	45	142	11.145	25	60	6	#NULL!	#NULL!	55	25.2217	1	1	0	1	250	1	100	1	50	1	0	200	1	250	1	250	0
10250	1	2	0	0	0	0	0	0	0	0	0	0	2	110	70	6.2	5.9	5.6	4.22	0.47	1.93	3.55	39	160	3.224	7	71	21	28.4529	0.877358	51	-0.041886	1	1	0	1	250	1	50	1	25	1	1	200	1	250	1	0	0
10251	1	1	0	0	0	0	0	0	0	0	0	0	2	120	80	5.9	10.9	7.4	3.22	0.93	0.93	2.79	55	262	3.221	4	66	21	28.7268	0.961905	46	39.3343	1	1	1	1	500	1	100	1	50	1	1	0	1	25	1	250	0
10252	1	1	0	0	0	0	0	0	0	0	0	0	2	130	80	5.7	14.6	6.5	2.54	0.6	1.12	6.84	63	146	8.658	0	66	7	24.9649	0.871287	60	56.1636	1	1	0	1	250	1	100	1	50	1	1	250	1	200	1	100	0
10253	1	1	0	0	0	0	0	0	0	0	0	1	1	110	70	5.4	11.7	6.9	3.09	0.87	1.07	4.69	53	243	6.699	1	62	11	24.7409	0.805825	52	39.743	2	1	0	2	#NULL!	2	#NULL!	2	#NULL!	2	#NULL!	#NULL!	2	#NULL!	2	#NULL!	0
10254	1	2	0	0	0	0	0	0	0	0	0	0	2	120	80	5	11.2	6.8	2.28	0.62	1.21	5.43	47	212	12.158	25	70	9	23.6128	0.863158	62	17.9414	1	1	0	1	200	1	100	1	50	1	1	200	1	200	1	150	0
10255	1	1	0	0	0	0	0	0	0	0	0	0	2	120	80	9.3	18.7	10.3	3.78	1.77	1.01	3.14	69	282	4.22	3	70	25	20.5761	0.933333	46	64.1695	1	1	0	1	200	1	150	1	100	1	0	250	1	200	1	100	0
10256	1	1	0	0	0	0	0	0	0	0	0	0	2	150	80	5.1	7.1	6.4	5.04	1.33	1.03	4.78	58	313	5.534	2	67	#NULL!	24.539	0.870968	#NULL!	44.4913	1	1	0	1	200	1	100	1	100	1	1	100	1	200	1	150	0
10258	1	2	0	0	1	0	0	0	0	0	0	0	2	120	80	4.7	8.3	6.1	3.77	1.97	0.99	4.4	60	329	3.959	0	60	11	29.3575	0.927273	50	56.829	1	1	0	1	150	1	50	1	30	1	1	0	1	500	1	100	0
10259	1	2	0	0	0	0	0	0	0	0	0	0	2	130	80	5.4	10.3	7.3	3.94	0.96	1.17	3.57	39	171	4.77	1	62	5	32.05	1.0098	58	10.3441	1	1	1	1	0	1	50	1	50	1	1	0	1	200	1	200	0
10260	1	1	0	0	0	0	0	0	0	0	0	0	2	#NULL!	#NULL!	6.8	13.3	7.3	3.97	2.18	1.17	4.54	63	365	6.378	189	71	8	24.623	0.895238	64	50.3936	1	1	1	1	300	1	50	1	30	1	1	200	1	100	1	70	0
10261	1	2	0	0	0	0	0	0	0	0	0	0	2	120	80	5.2	14.9	6	3.63	1.13	0.95	3.81	41	188	2.282	1	50	4	24.3418	0.858586	47	28.3994	1	1	1	1	300	1	50	1	0	1	1	200	1	200	1	0	0
10262	1	2	0	0	0	0	0	0	0	0	0	0	2	110	70	3.2	8.1	5.8	3.29	0.63	1.37	3.51	42	186	2.108	3	64	15	22.6757	0.860215	50	14.3471	1	1	1	1	300	1	100	1	50	1	1	200	1	100	1	100	0
10263	1	1	0	0	0	0	0	0	0	0	0	0	1	110	70	5.8	9	5.7	3.46	1.26	0.89	4.37	66	261	2.066	0	67	5	24.977	0.908163	63	61.3206	1	1	0	1	600	1	20	1	50	2	0	0	1	150	1	50	0
10264	1	1	0	0	0	0	0	0	0	0	0	0	2	130	80	8.7	17	10.7	2.78	0.69	0.97	4.19	61	220	9.191	27	66	13	24.4473	0.927835	54	51.9563	1	1	0	1	200	1	0	1	0	1	1	200	2	300	2	300	0
10266	1	1	0	0	0	0	0	0	0	0	0	0	2	110	70	7.3	16.1	7.1	2.89	1.97	0.85	3.15	39	295	3.19	15	60	15	28.3987	0.979798	46	12.5997	1	1	1	1	200	1	100	1	50	1	1	0	1	200	1	50	0
10267	1	2	0	0	0	0	0	0	0	0	0	0	2	110	70	6.8	13.8	7.5	3.71	1.93	1.17	5.52	60	325	7.914	0	65	3	29.34	0.942857	63	51.059	1	1	0	1	#NULL!	1	50	1	50	1	1	200	1	500	1	50	0
10268	1	1	0	0	0	0	0	0	0	0	0	0	2	150	90	4.3	11.3	6.3	3.24	1.22	1.06	4.25	59	287	7.839	4	74	19	20.6852	0.854167	56	38.5169	1	1	0	1	350	1	#NULL!	1	200	#NULL!	1	120	1	500	2	#NULL!	0
10269	1	#NULL!	0	0	0	0	0	0	0	0	0	0	2	110	70	6.5	7.9	6.9	4.63	1.06	1.51	4.85	74	319	8.912	33	49	6	26.6728	0.891089	44	#NULL!	1	1	1	1	300	1	50	1	0	1	0	0	1	30	1	30	0
10270	1	2	0	0	0	0	0	1	0	0	0	1	1	110	70	5.7	13.3	8.4	5.07	6.07	0.98	3.25	95	155	12	15	64	17	30.1021	0.885965	48	125.841	1	1	0	1	400	1	60	2	0	1	1	0	2	0	1	50	0
10271	1	2	0	0	0	0	0	0	0	0	0	0	1	110	70	4.1	13.7	8	2.59	0.88	1.19	4.36	44	171	3.33	2	64	19	32.0461	0.863636	46	18.5544	1	1	0	2	0	1	50	1	2	1	1	0	1	750	1	80	0
10272	1	2	0	0	0	0	0	0	0	0	0	0	2	#NULL!	#NULL!	6.7	12.6	8.1	4.54	2.07	1.16	3.81	47	204	4.559	1	65	10	26.1427	0.888889	56	23.7114	1	1	0	1	100	1	100	1	100	1	1	200	1	200	1	100	0
10273	1	1	0	0	0	0	1	0	0	0	0	0	2	110	70	6	14	7	3.72	2.03	1.13	3.68	65	249	4.367	3	65	4	29.6296	1.00877	62	61.5249	2	1	1	2	400	2	30	2	30	2	3	0	2	50	2	50	0
10274	1	1	0	0	0	0	0	0	0	0	0	0	2	110	70	6.6	11.7	6.8	5.48	1.38	1.16	4.97	55	286	5.169	1	63	4	25.9107	0.979381	60	42.7963	1	1	0	1	250	1	50	1	10	1	0	0	1	100	1	50	0
10275	1	2	0	0	0	0	0	0	0	0	0	0	1	130	80	7	17	7	4.71	1.68	1.07	2.29	54	223	2.021	0	65	14	21.0937	0.953488	52	38.437	1	1	0	1	275	1	100	1	10	1	0	0	2	500	1	50	0
10276	1	2	0	0	0	0	1	0	0	0	0	0	1	120	80	5.7	13.9	7.7	2.73	0.97	0.85	4.14	47	256	5.426	7	60	27	23.0681	0.846154	34	29.4814	1	1	1	1	300	1	70	1	30	1	0	30	1	50	1	50	0
10277	1	2	0	0	0	0	0	0	0	0	0	0	1	120	70	8.5	17.8	7	4.28	0.63	1.37	4.54	36	122	7.507	0	66	5	26.1427	0.871287	62	-0.582866	1	1	1	1	300	1	10	1	10	1	1	200	1	50	1	50	0
10278	1	1	0	0	0	0	0	0	0	0	0	0	1	120	80	5.3	6.4	6.8	3.31	0.95	1.61	3.74	53	349	10.659	0	68	6	28.0102	0.950495	63	32.819	1	1	0	1	300	1	10	1	10	1	1	200	1	50	1	50	0
10279	1	2	0	0	0	0	0	0	0	1	0	0	1	120	70	3.9	12.2	6.9	3.66	0.97	0.95	3.36	46	201	2.912	3	62	3	20.9321	0.897727	60	25.0697	1	1	0	1	250	1	50	1	30	1	0	50	1	300	1	50	0
10280	1	1	0	0	0	0	0	0	0	0	0	0	1	120	80	6.8	13.8	7	3.51	0.81	1.36	4.35	62	256	6.389	0	60	8	24.9199	0.944444	53	60.9839	1	1	1	1	500	1	50	1	100	1	1	100	1	250	2	0	0
10281	1	1	0	0	0	0	0	0	0	0	0	0	2	120	80	5.4	11.2	6.2	4.49	1.55	1.24	3.88	87	287	3.348	2	73	16	31.6735	0.990991	58	98.5734	1	1	1	1	750	1	100	1	100	1	1	0	1	50	1	0	0
10282	1	2	0	0	0	0	0	0	0	0	0	0	1	110	70	4.8	4.8	6.5	3.9	2.34	0.81	3.89	53	405	9.686	20	60	6	20.2848	0.876404	55	42.1034	1	1	0	1	250	1	50	1	25	1	0	200	1	250	1	250	0
10283	1	1	0	0	0	0	0	0	0	0	0	0	2	120	80	6.4	7	6.3	4.18	1.29	1.06	4.96	74	248	9.157	2	73	3	24.281	0.876289	71	71.2258	1	1	0	1	250	1	100	#NULL!	#NULL!	1	1	200	1	300	2	0	0
10284	1	2	0	0	0	0	0	0	0	0	0	0	2	140	80	5.9	10.4	7.4	3.52	0.87	1.27	3.78	46	216	2.865	0	67	10	21.1927	0.806122	58	19.2997	1	1	1	1	200	1	50	1	25	1	1	200	1	250	1	75	0
10285	1	2	0	0	0	0	0	0	0	0	0	0	2	120	70	3.6	5.5	6.4	3.14	1.58	1.12	2.24	36	207	7.487	66	70	5	25.8065	0.811881	66	-5.19887	1	0	1	1	300	1	50	1	0	1	0	0	1	200	1	200	0
10286	1	#NULL!	0	0	0	0	0	0	0	0	0	0	2	120	70	8.4	9.5	7.2	2.24	0.98	0.9	6.97	84	356	8.994	26	72	9	29.7521	1.01961	64	#NULL!	2	1	0	2	300	1	0	2	50	2	0	0	2	200	2	200	0
10287	1	2	0	0	0	0	0	0	0	0	0	0	1	150	90	4.6	9.4	6.5	2.73	0.66	1.01	3.29	32	246	2.004	1	68	4	29.0943	0.895238	65	-11.3055	1	1	0	1	150	1	50	1	30	1	1	200	1	200	1	100	0
10288	1	2	0	0	0	0	0	0	0	0	0	0	1	140	90	8.2	18.1	9.4	3.72	0.79	1.24	2.81	35	206	4.639	28	67	11	26.9531	0.864865	57	-3.84053	1	1	0	1	150	1	50	1	100	1	1	0	1	500	1	0	50
10289	1	2	0	0	0	0	0	0	0	0	0	0	2	140	80	7.5	12.6	6.3	4.59	1.11	1.77	4.83	52	352	7.285	12	63	8	26.3702	0.94	56	36.5377	1	1	1	1	250	1	50	1	25	1	1	0	1	200	1	250	0
10290	1	2	0	0	0	0	0	0	0	0	0	0	1	120	80	5.3	10.5	7.2	2.72	1.21	0.84	3.81	35	159	3.97	6	59	13	26.6389	0.897959	47	5.39147	1	1	0	1	300	1	50	1	30	1	1	200	1	300	1	50	0
10291	1	1	0	0	0	0	0	0	0	0	0	0	2	140	80	3.4	6.6	6.6	3.52	0.56	1.37	3.28	62	199	9.202	1	66	19	22.8624	0.891304	48	54.0599	1	1	1	1	300	1	50	1	50	1	1	200	1	50	1	100	0
10292	1	1	0	0	0	0	0	0	0	0	0	0	1	100	60	4.7	6.8	6.3	3.26	0.75	1.11	3.57	55	218	10.143	4	63	2	20.0796	#NULL!	62	42.7963	1	1	0	1	250	1	50	1	30	1	1	0	1	250	1	0	0
10293	1	1	0	0	0	0	0	0	0	0	0	0	2	120	80	3.6	#NULL!	6.4	2.98	0.51	0.95	2.38	43	120	11.749	32	55	2	25.3906	0.894737	54	26.7844	1	1	0	1	200	1	100	1	100	1	1	0	1	200	1	0	0
10294	1	1	0	0	0	0	1	0	0	0	0	0	1	140	80	5.4	9.3	6.9	4.41	1.68	1.24	2.96	48	204	3.624	270	64	8	24.0346	0.947917	57	26.9167	1	1	0	1	300	1	100	1	50	1	1	250	1	500	1	200	200
10295	1	1	0	0	0	0	0	0	0	0	0	0	1	120	70	3.6	5.4	6	3.16	0.58	1.27	3.43	57	243	4.246	0	67	3	24.623	0.86	65	42.3876	1	1	1	1	250	1	100	2	100	1	1	500	2	500	1	200	0
10296	1	2	0	0	0	0	0	0	0	0	0	0	1	120	80	3.9	5.4	5.7	2.5	0.84	0.96	3.26	35	223	10.862	40	43	3	26.6389	0.938776	41	23.8555	1	1	0	#NULL!	250	1	100	1	0	1	1	0	1	300	1	300	0
10297	1	2	0	0	0	0	0	0	0	0	0	0	2	120	70	6.4	10.7	6.7	5.53	1.53	1.77	3.09	37	220	2.428	2	65	3	26.8352	0.940594	63	2.67479	1	1	1	1	300	1	30	1	30	1	1	200	1	100	1	100	0
10298	1	1	0	0	0	0	0	0	0	0	0	0	1	#NULL!	#NULL!	7.3	13.5	7.9	4.44	2.46	1.15	5.21	81	377	6.489	1	71	4	23.04	0.938776	68	88.2595	1	1	0	1	300	1	100	1	30	1	1	200	1	400	1	30	0
10299	1	2	0	0	0	0	0	0	0	0	0	0	2	120	80	6.2	15.3	7.4	4.87	2.55	1.12	7.52	92	279	5.549	0	71	9	26.2227	0.878788	63	111.452	1	0	1	1	300	1	50	1	0	1	1	200	1	400	1	50	0
10300	1	2	0	0	0	0	0	0	0	0	0	0	2	110	70	7.5	13.7	6.3	4.73	1.03	1.74	4.75	41	191	2.367	0	57	9	24.7768	0.947917	49	20.3214	1	1	0	1	200	1	50	1	0	1	1	250	1	400	1	50	0
10301	1	1	0	0	0	0	0	0	0	0	0	0	2	120	80	3.8	13	8.2	#NULL!	0.77	0.53	1.76	33	131	3.751	23	54	13	29.7609	0.93578	42	6.90178	1	1	0	1	200	1	100	1	100	1	1	0	1	200	1	100	0
10302	1	1	0	0	0	0	0	0	0	0	0	0	2	#NULL!	#NULL!	3.3	6.9	5.7	2.49	1.23	0.57	2.17	40	197	6.948	1	61	7	#NULL!	#NULL!	55	13.5494	1	1	1	1	300	1	100	1	100	1	1	350	1	500	1	350	0
10303	1	2	0	0	0	0	0	0	0	0	0	0	2	110	70	4.4	10	6.3	4.53	1.44	1.26	4.43	51	235	5.517	13	66	7	24.8889	0.829787	60	30.972	1	1	0	1	300	1	50	1	50	1	0	0	2	200	2	200	0
10304	1	2	0	0	0	0	0	0	0	0	0	0	1	150	90	7.4	9.9	7	4.81	1.95	0.96	3.92	45	261	4.04	64	63	9	#NULL!	#NULL!	55	21.8121	1	1	1	1	250	1	50	1	100	1	0	0	1	250	1	50	0
10305	1	2	0	0	0	0	0	0	0	0	0	0	2	150	80	5.7	9.9	7.3	4.12	1.21	1.06	3.9	37	178	1.284	0	73	8	24.3141	0.903846	66	-6.55721	1	1	0	1	150	1	100	1	50	1	0	250	1	200	1	100	0
10306	1	2	0	0	0	0	0	0	0	0	0	0	1	110	70	3.8	5.9	6.4	2.97	0.74	0.96	4.13	44	185	4.558	6	67	2	22.0741	0.806452	66	15.0924	1	1	1	1	250	1	150	2	10	1	0	100	1	250	1	200	0
10307	1	1	0	0	0	0	0	0	0	0	0	0	2	120	80	3.5	7.6	6.1	3.22	0.7	1.31	2.76	47	259	1.775	0	64	5	26.4721	1.02	60	24.813	1	1	0	1	200	1	100	1	150	1	1	0	1	200	1	100	0
10308	1	1	0	0	0	0	0	0	0	0	0	0	2	120	80	4.4	9.9	6.8	3.01	1.56	0.79	2.93	50	244	12.127	9	61	2	25.8645	0.909091	60	34.586	1	1	1	1	300	1	50	1	200	1	1	0	1	250	1	60	0
10309	1	1	0	0	0	0	0	0	0	0	0	0	2	143	70	6	11.5	6.7	4.27	1.46	1.35	5.02	74	435	1.919	0	73	7	29.2969	0.944444	67	71.2258	1	1	0	1	250	1	25	1	10	1	0	0	2	300	2	25	0
10310	1	2	0	0	0	0	0	0	0	0	0	0	2	144	82	6.9	10.5	7	4.2	1.56	0.82	3.74	54	244	5.11	27	72	3	21.9076	0.891304	70	30.359	1	1	1	1	100	1	30	1	30	1	0	200	1	30	1	100	0
10311	1	2	0	0	0	0	0	0	0	1	0	0	1	128	71	8.9	23.7	8.3	5.59	0.96	2.2	4.66	64	204	4.055	2	70	24	19.5312	0.852632	47	53.7036	1	1	0	1	320	1	50	1	0	1	1	250	1	500	1	50	0
10312	1	1	0	0	0	0	0	0	0	0	0	0	1	141	83	8.8	12	8.7	4.54	1.51	1.19	4.27	67	258	11.492	17	57	9	23.3844	0.935484	49	74.9642	1	1	0	1	300	1	100	1	50	1	1	0	1	300	1	0	0
10314	1	2	0	0	0	0	0	0	0	0	0	0	2	167	88	7.2	9.9	6.8	4.79	1.59	1.68	4.21	50	389	10.583	5	58	2	30.1103	0.873874	57	38.1004	1	1	0	1	400	1	100	1	20	1	1	200	1	580	1	25	0
10315	1	1	0	0	0	0	1	0	0	0	0	0	1	170	66	5.2	13.1	7.6	5.09	1.14	1.37	5.87	62	262	2.989	1	72	16	29.9688	0.936937	57	47.1359	1	1	1	1	100	1	30	1	20	1	0	200	1	20	1	20	0
10316	1	2	0	0	0	0	0	0	0	0	0	1	1	#NULL!	#NULL!	9.8	17	9.2	3.21	1.55	1.13	4.19	56	264	6.636	7	67	21	24.7475	0.938776	47	40.3363	1	1	0	2	600	1	100	2	300	2	1	0	2	400	1	100	0
10317	1	2	0	0	0	0	0	0	0	0	0	0	2	168	74	6.1	14.2	6.8	4.81	2.13	1.75	5.23	77	401	3.186	0	67	15	20.2694	0.849462	53	84.5132	1	1	0	1	300	1	10	1	20	1	0	200	1	400	1	150	0
10318	1	2	0	0	0	0	0	0	0	0	0	0	2	153	73	5.2	8.7	7.2	5.58	3.65	1.07	6.26	83	317	3.526	0	71	5	27.3923	0.873786	67	92.5192	1	1	0	#NULL!	250	1	50	1	50	1	1	0	1	400	1	50	0
10319	1	2	0	0	0	0	0	0	0	0	0	0	2	186	79	6	13.5	6.4	5.25	0.98	2.14	7.46	70	288	2.687	64	88	5	20.7756	0.776596	84	45.5536	1	1	0	1	150	1	50	1	20	1	1	20	2	200	1	50	0
10320	1	2	0	0	0	0	0	0	0	0	0	0	2	142	76	6	9.8	7.2	3.29	0.69	1.53	5.49	58	245	1.281	3	74	15	28.7619	0.908257	60	36.4657	1	1	0	1	300	1	30	1	20	1	1	0	1	500	2	0	0
10321	1	1	0	0	0	0	0	0	0	0	0	0	2	126	83	7.5	15.3	7.2	4.72	0.89	1.41	4.61	91	250	14.479	4	53	17	25.6896	0.855769	37	130.068	1	1	0	1	150	1	30	1	30	1	1	200	1	600	1	50	0
10322	1	1	0	0	0	0	0	0	0	0	0	0	2	142	68	3.7	8.6	6.4	3.82	0.93	1.31	5.96	65	221	9.535	4	67	16	23.2434	0.901099	52	59.2169	1	1	0	1	500	1	200	1	100	1	1	250	1	500	1	0	0
10323	1	1	0	0	0	0	0	0	0	0	0	0	1	139	69	8.4	15.1	8.7	5.03	1.35	1.16	3.21	60	278	1.376	0	72	12	28.959	0.959184	61	42.9286	2	1	0	1	500	1	50	1	10	1	5	0	1	0	1	0	0
10324	1	2	0	0	0	0	0	0	0	0	0	0	2	151	90	4.9	8.9	6.4	5.24	2.18	1.32	3.95	56	279	5.566	7	68	1	31.1846	0.963636	68	39.1823	1	1	0	1	300	1	50	1	30	1	1	0	1	150	1	150	0
10325	1	1	0	0	0	0	0	0	0	0	0	0	2	162	93	7.7	16.9	7.9	3.72	1.05	1.48	6.13	105	362	2.782	1	69	21	25.8546	0.901961	49	141.055	1	1	0	1	500	1	100	1	200	1	1	150	2	300	1	100	0
10326	1	2	0	0	0	0	0	0	0	0	0	0	2	190	100	6.3	14.2	8.4	2.73	1.05	1.32	1.8	47	183	6.038	155	64	8	23.4221	0.904255	57	24.8654	1	1	0	1	200	1	25	1	10	1	0	0	1	200	1	25	0
10327	1	2	0	0	0	0	0	0	0	0	0	0	2	155	69	5.5	7.9	6.2	3.5	1.06	1.1	3.23	64	316	3.028	3	70	2	25.4375	0.892473	69	53.7036	1	1	1	1	300	1	50	1	50	1	1	0	1	100	1	100	0
10328	1	2	0	0	0	0	0	0	0	0	0	0	1	162	91	7.9	14.3	7.2	4.83	1.58	1.7	6.07	61	273	8.038	9	63	18	26.8352	0.978723	46	55.4706	1	1	0	1	200	1	50	1	50	1	0	#NULL!	1	500	1	0	0
10329	1	1	0	0	0	0	0	0	0	0	0	0	1	145	94	6	8.4	5.8	4.41	0.92	1	4	63	274	6.969	3	65	6	24.858	0.882353	60	57.3176	1	1	0	1	300	1	50	1	100	1	0	0	1	500	1	0	0
10330	1	2	0	0	0	0	0	0	0	0	0	0	2	161	86	4.8	8.7	6.7	3.89	0.84	1.39	5.57	59	242	3.921	31	62	8	27.5873	0.990654	55	52.4173	1	1	0	1	300	1	30	1	80	1	1	0	1	0	1	0	0
10331	1	1	0	0	0	0	0	0	0	0	0	0	1	172	110	4.9	6.9	5.6	4.3	0.68	1.68	4.64	85	274	7.33	0	67	3	23.2254	0.896907	65	101.29	1	1	0	1	300	1	50	1	50	1	1	#NULL!	1	500	1	50	10
10332	1	1	0	0	0	0	0	0	0	0	0	0	1	128	82	7.8	11.4	7.1	4.1	1.58	1.13	4.67	57	242	8.897	22	57	10	24.9108	0.956989	48	53.9276	1	1	0	1	500	1	10	1	30	2	#NULL!	#NULL!	1	500	2	#NULL!	#NULL!
10333	1	1	0	0	0	0	0	0	0	0	0	0	2	102	#NULL!	7.6	13.6	6.8	5.56	1.33	1.65	3.26	66	289	12.208	163	66	9	#NULL!	0.734043	58	62.4746	1	1	1	1	400	1	50	1	50	1	#NULL!	#NULL!	1	100	1	100	0
10334	1	2	0	0	0	0	0	0	0	0	0	0	2	155	75	5.6	5.9	5.3	3.45	3.16	0.64	4.27	80	162	2.096	3	67	3	21.9261	0.89011	65	90.8242	1	1	0	1	400	1	100	1	200	1	#NULL!	#NULL!	2	300	1	100	0
10335	1	1	0	0	0	0	0	0	0	0	0	0	1	141	86	5.7	5.1	6.5	3.17	0.86	1.47	3.98	81	236	4.921	0	69	1	23.1405	0.946237	69	90.5675	1	1	0	1	300	1	50	1	50	1	#NULL!	200	1	500	1	150	#NULL!
10336	1	2	0	0	0	0	0	0	0	0	0	0	2	149	82	6	13.7	6.7	3.11	0.92	1.31	5.15	48	196	18.201	13	55	4	24.0346	0.852632	52	37.3551	1	1	0	1	250	1	50	1	50	1	5	0	1	100	1	200	0
10337	1	2	0	0	0	0	0	0	0	0	0	0	1	157	90	6	13	7.7	2.81	0.71	1.07	4.55	42	223	4.687	0	48	14	30.4687	0.873874	35	32.8111	1	1	0	1	300	1	50	1	20	1	1	200	1	400	1	150	0
10338	1	2	0	0	0	0	0	0	0	0	0	0	2	144	72	5.9	12.9	6.7	2.6	0.72	1.14	7.91	56	245	3.341	8	73	16	26.4381	0.970588	58	33.4123	1	1	0	1	300	1	50	1	0	1	1	250	1	50	1	0	0
10339	1	2	0	0	0	0	0	0	0	0	0	0	2	180	81	4.8	8.6	5.5	4.66	4.67	1.26	5.99	74	332	3.226	71	45	9	22.7732	0.857143	37	103.59	1	1	1	1	400	1	30	1	30	1	1	#NULL!	1	100	1	100	0
10340	1	2	0	0	0	0	0	0	0	0	0	0	1	160	75	5.5	14.7	5.7	4.73	1.36	1.64	5.43	59	225	2.309	1	69	10	23.1247	0.923913	60	44.3393	1	1	0	1	100	1	150	1	100	1	1	150	1	500	1	50	0
10341	1	2	0	0	0	0	0	0	0	0	0	0	1	130	69	7.8	16.9	8.6	4.25	0.86	1.63	5.47	54	257	4.182	0	69	18	28.4444	0.932692	52	33.821	1	1	1	1	100	1	30	1	30	1	1	250	1	100	1	100	0
10342	1	1	0	0	1	0	0	0	0	0	0	0	1	150	82	4.4	13	6.2	4.32	2.04	1.11	4.18	73	339	12.007	15	68	2	21.6441	0.947368	67	74.8922	1	1	0	1	150	1	50	1	50	1	1	250	1	300	1	25	0
10343	1	2	0	0	0	0	0	0	0	0	0	0	2	169	74	5.3	8.1	6.6	4.09	0.81	1.51	5.03	56	277	3.591	0	67	5	23.8054	0.808511	63	40.3363	2	1	0	2	300	2	100	2	0	2	1	0	2	100	2	100	0
10344	1	2	0	0	0	0	0	0	0	0	0	0	2	150	61	3.9	13.4	8.8	2.7	0.57	1.58	4.68	51	199	2.932	0	54	16	22.6003	0.829787	39	44.82	1	1	0	1	400	1	100	1	200	1	0	0	2	300	1	50	0
10345	1	2	0	0	0	0	0	0	0	0	0	0	1	148	72	5.7	5.1	5.9	4.18	1.52	1.47	4	54	193	5.307	0	60	5	20.5761	0.811111	56	44.207	1	1	1	1	250	1	50	1	50	1	1	0	1	250	1	0	0
10346	1	2	0	0	0	0	0	0	0	0	0	0	1	148	84	5.6	7.2	6.2	4.26	1.29	1.48	4.79	63	274	9.761	19	69	1	24.9199	0.930693	69	52.754	1	1	0	1	300	1	25	1	25	1	1	200	1	250	1	150	0
10347	1	1	0	0	0	0	0	0	0	0	0	0	1	157	95	6.9	11.8	7.1	5.66	2.52	1.55	4.01	60	252	3.553	8	65	3	24.8016	0.88	63	51.0066	1	1	0	1	500	1	200	1	300	1	1	50	1	300	1	100	0
10348	1	2	0	0	0	0	0	0	0	0	0	0	1	145	93	4.4	6.6	6	3.78	1.38	1.09	5.82	46	393	2.156	0	64	4	30.4438	0.810811	61	22.7617	1	1	0	1	250	1	15	1	15	1	2	0	1	500	1	100	0
10349	1	1	0	0	0	0	0	0	0	0	0	0	2	145	81	7.1	17.7	6	5.05	1.11	1.41	2.05	63	312	6.333	69	73	15	21.6128	0.9	59	48.0856	1	1	0	1	300	2	0	2	0	1	0	200	1	100	2	100	0
10350	1	2	0	0	0	0	0	0	0	0	0	0	1	160	73	8.4	19.2	7.1	4.28	1.6	1.32	4.38	56	204	9.154	10	68	25	22.4323	0.88172	44	39.1823	1	1	0	1	300	1	30	1	25	1	1	200	1	500	1	150	0
10351	1	2	0	0	0	0	0	0	0	0	0	0	2	140	72	14.9	24.4	12.5	6.01	1.58	1.33	5.13	49	241	6.042	14	74	16	24.8777	0.887755	59	17.5327	1	1	0	1	300	1	100	1	300	1	1	125	2	300	1	100	0
10352	1	1	0	0	0	0	1	0	0	0	0	0	2	138	79	13.1	22.6	9.6	5.02	1.81	0.96	7.36	65	282	6.11	17	65	4	28.0557	1.06863	62	61.5249	1	1	0	1	300	1	100	1	100	1	1	250	1	500	1	560	0
10354	1	1	0	0	0	0	0	0	0	0	0	0	1	148	94	6.2	10	7.1	2.49	0.9	0.93	3.59	56	250	9.365	2	54	6	27.0641	0.902913	49	55.286	1	1	0	1	250	1	50	1	30	1	1	0	1	500	1	50	50
10355	1	2	0	0	0	0	0	0	0	0	0	0	2	164	80	6.5	9.9	6.9	3.95	1.07	1.26	6.34	76	305	16.048	37	60	6	31.7739	0.963964	55	90.4875	1	1	1	1	500	1	30	1	30	1	0	250	1	100	1	100	0
10356	1	1	0	0	0	0	0	0	0	0	0	0	1	170	69	5.5	11.4	5.9	3.49	0.76	1.38	4.81	43	131	6.403	21	68	8	28.5156	0.932039	61	11.7824	1	1	0	1	250	1	30	1	0	1	1	0	1	250	1	50	0
10357	1	2	0	0	0	0	0	0	0	0	0	0	1	132	71	5.8	4.5	7.3	3.45	1.27	1.31	5.01	52	272	2.288	0	64	21	33.3318	0.893617	44	35.3837	1	1	0	1	150	1	50	1	10	1	0	250	1	200	1	25	0
10358	1	2	0	0	0	0	0	0	0	0	0	0	1	121	57	3.9	4.9	5.5	5.16	0.76	2.69	4.42	59	239	4.349	0	73	6	20.6612	0.786517	68	39.7233	1	1	0	1	100	1	100	1	100	1	0	100	1	500	1	50	0
10359	1	1	0	0	0	0	0	0	0	0	0	0	1	116	65	7	12.7	6.9	3.89	0.79	1.41	3.6	68	257	9.307	2	73	14	20.7612	0.891304	60	58.6039	1	1	0	1	600	1	100	1	50	1	1	200	1	400	1	50	0
10360	1	2	0	0	0	0	0	0	0	0	0	0	1	185	93	5.8	11.3	8.1	4.61	1.52	1.25	4.09	45	194	5.146	27	65	5	23.533	0.944444	61	19.5041	1	0	1	1	250	1	100	1	20	1	0	0	1	250	1	0	0
10361	1	2	0	0	0	0	0	0	0	0	0	0	2	122	53	5.6	11	7.1	4.54	0.74	1.69	4.88	58	240	4.024	0	62	13	19.7055	0.851064	50	50.3137	1	1	0	1	300	1	100	1	200	1	1	125	1	200	1	50	0
10362	1	1	0	0	0	0	0	0	0	0	0	0	2	109	72	5	12.4	6.9	4.8	1.62	1.09	4.72	68	326	5.551	2	64	2	21.7079	0.763441	63	68.9899	1	1	0	2	400	1	50	1	25	1	1	250	2	200	1	25	0
10363	1	2	0	0	1	0	0	0	0	0	0	0	2	130	70	6.5	11.3	6.4	4.28	2.21	1.27	4.66	59	232	2.199	4	67	17	22.8329	0.885417	51	46.6473	1	1	0	1	150	1	50	1	50	1	1	0	1	300	1	50	0
10364	1	1	0	0	0	0	0	0	0	0	0	0	1	150	81	5.8	9.9	7	4.1	2.63	0.83	5.13	74	267	4.876	6	72	12	32.526	0.933962	61	72.3798	1	1	1	1	300	1	100	1	200	1	1	125	1	300	1	100	0
10365	1	1	0	0	0	0	0	0	0	0	0	0	1	138	79	6.1	8.6	6.1	3.96	1.01	1.04	2.92	63	374	5.054	0	59	5	20.9573	0.83871	55	64.2416	1	0	1	1	500	1	100	1	50	1	0	0	1	500	1	50	0
10366	1	2	0	0	0	0	0	0	0	0	0	0	2	160	85	4.6	9.5	6.6	2.85	0.81	0.89	4.69	56	341	4.349	1	73	11	28.1337	0.93	63	33.4123	1	1	1	1	200	1	25	1	25	1	0	0	1	300	1	0	0
10368	1	2	0	0	0	0	0	0	0	0	0	0	2	130	82	6.7	12.2	7	5.63	1.04	1.42	3.76	52	257	6.951	7	55	1	24.2439	0.910112	55	45.7697	1	1	0	1	400	1	50	1	20	1	0	100	1	250	1	100	0
10369	1	2	0	0	0	0	0	0	0	0	0	0	1	150	79	3.7	10.2	6	3.45	1.26	1.1	4.49	45	142	2.008	0	57	7	24.7676	0.902174	51	28.7361	1	1	1	1	300	1	30	1	20	1	0	200	1	100	1	0	0
10370	1	2	0	0	0	0	0	0	0	0	0	0	2	151	74	5.1	9.2	6.7	3.75	1.9	1	4.8	60	343	2.657	34	68	1	30.4076	0.935185	68	47.597	1	1	0	1	400	1	100	1	300	1	1	0	2	300	1	100	0
10371	1	2	0	0	0	0	0	0	0	0	0	0	1	121	74	5.5	12.2	7	4.08	1.45	1.18	3.32	44	207	3.467	5	53	9	26.0584	0.923913	45	31.2484	1	1	0	1	400	1	50	1	200	1	1	125	2	300	1	0	0
10372	1	2	0	0	0	0	0	0	0	0	0	0	2	#NULL!	#NULL!	5.4	13.9	9.2	3.39	0.96	1.28	3.69	39	213	11.876	100	65	19	22.4766	0.795918	47	6.88211	1	1	0	1	250	1	100	1	50	1	1	200	1	400	1	50	0
10373	1	2	0	0	0	0	0	0	0	0	0	0	1	170	77	5.5	5.6	6.1	3.77	0.97	1.57	5.5	65	298	6.184	41	80	5	21.9899	0.868132	76	44.2673	1	1	0	1	100	1	100	1	100	1	#NULL!	250	1	300	1	25	0
10374	1	2	0	0	0	0	0	0	0	0	0	0	2	130	80	6.4	16	7.7	3.98	1.56	1.46	3.82	42	273	2.036	5	62	15	28.7201	0.960784	48	16.6551	1	1	0	#NULL!	200	1	30	1	30	1	1	0	1	500	1	0	0
10375	1	1	0	0	0	0	0	0	0	0	0	0	2	144	68	5.2	11.4	6.7	4.02	2.47	1.06	4.02	83	264	8.29	2	68	6	28.4005	0.886792	63	95.9288	1	1	0	1	200	1	100	1	100	1	1	0	2	300	1	50	0
10376	1	2	0	0	0	0	0	0	0	0	0	0	1	138	72	5.7	7.5	6.7	4.28	1.2	1.44	3.81	52	350	1.825	0	67	7	24.1415	0.865979	61	31.9217	1	1	0	1	300	1	150	1	50	1	0	150	1	0	1	0	0
10377	1	2	0	0	0	0	0	0	0	0	0	0	1	138	78	5.4	12.8	6.7	4.74	2.51	0.97	3.2	62	243	14.957	103	54	12	22.7732	0.787879	43	67.9603	1	1	0	1	150	1	80	2	0	1	0	240	1	250	2	0	0
10378	1	2	0	0	0	0	0	0	0	0	0	0	1	96	96	7.7	8.4	6.8	3.65	1.11	1.39	7.05	82	224	6.588	0	66	2	26.8136	0.979592	65	96.1855	1	1	0	1	100	1	100	1	100	1	0	250	1	300	1	50	0
10379	1	2	0	0	0	0	0	0	0	0	0	0	2	133	72	4.7	5.7	6.3	4.98	1.07	1.47	4.04	46	175	8.354	3	69	9	28.5156	0.827273	61	16.9917	1	1	0	1	400	1	100	1	200	1	1	125	2	300	1	100	0
10380	1	1	0	0	0	0	0	0	0	0	0	0	2	140	65	7.5	15.6	8.8	3.84	1.08	1.23	5.2	68	296	10.611	20	72	23	26.1752	0.930693	50	59.7579	1	1	0	1	400	1	100	1	300	1	1	25	2	300	1	50	0
10381	1	2	0	0	0	0	0	0	0	0	0	0	2	163	77	5.7	12.4	6.5	3.85	1.8	1	5.22	54	213	3.397	0	66	3	25.1532	0.979592	64	37.283	1	1	0	#NULL!	250	1	100	1	50	1	1	200	1	400	1	50	0
10382	1	1	0	0	0	0	0	0	0	0	0	0	1	143	76	8.1	23.7	9.2	4.01	1.17	1.39	4.39	67	261	5.065	111	63	13	22.3081	0.903226	51	68.0402	1	1	0	1	300	1	100	1	200	1	1	0	2	300	1	0	0
10383	1	1	0	0	0	0	0	0	0	0	0	0	1	126	79	5.7	16.1	8.6	4.76	1.36	1.44	7.38	77	294	15.568	33	53	11	27.0051	0.989583	43	100.617	1	1	1	1	150	1	20	2	0	1	1	200	1	250	1	80	0
10384	1	1	0	0	1	1	0	0	0	0	0	1	1	155	78	10.5	18.3	8.8	5.79	3.67	1.05	5.7	76	290	11.4	270	51	18	28.578	0.990566	34	100.821	1	1	0	2	#NULL!	2	#NULL!	2	#NULL!	2	#NULL!	#NULL!	2	#NULL!	2	#NULL!	0
10385	1	2	0	0	0	0	0	0	0	0	0	0	2	138	74	5.9	12.1	7.6	3.43	0.99	1.06	4.67	50	287	5.594	30	68	7	26.9127	0.834951	62	26.5604	1	1	0	1	400	1	50	1	30	1	1	100	1	100	1	100	0
10386	1	1	0	0	0	0	0	0	0	0	0	0	1	155	81	5.2	4.4	5.7	4.59	0.78	1.2	8.58	73	339	4.019	20	73	4	25.3906	0.817204	70	69.1222	1	1	0	1	700	1	50	1	50	1	0	0	2	600	2	0	0
10387	1	1	0	0	0	0	0	0	0	0	0	0	2	136	84	7.2	14.4	8.5	3.45	1.11	1.25	6.52	73	203	15.765	3	61	3	24.2587	0.86	59	82.9702	1	1	0	1	500	1	100	1	30	1	1	200	1	200	1	100	0
10388	1	1	0	0	0	0	0	0	0	0	0	0	2	132	83	9.6	16	11.6	5.91	1.21	1.35	4.07	62	326	14.4	34	63	6	30.8365	0.990291	58	57.5219	1	1	0	1	300	2	#NULL!	1	#NULL!	1	#NULL!	#NULL!	2	300	1	200	0
10389	1	2	0	0	0	0	0	0	0	1	0	0	1	113	67	3.9	4	5.5	3.73	0.7	2.36	5.4	56	273	2.574	0	52	7	23.6244	0.884211	46	57.6463	1	1	0	1	100	1	50	1	0	1	1	250	1	300	1	50	0
10390	1	2	0	0	0	0	0	0	0	0	0	0	1	121	67	5.2	6.2	6.9	3.99	1.18	1.39	4.72	53	270	7.028	270	64	6	28.6689	0.955752	59	37.4874	1	1	1	1	300	1	50	1	0	1	1	100	1	200	1	0	0
10391	1	1	0	0	0	0	0	0	0	0	0	0	2	155	92	7.6	14.1	8.8	5.03	2.41	1.02	4.77	80	347	15.504	12	67	1	26.2917	0.883495	67	90.7718	1	1	0	1	500	1	50	1	20	1	#NULL!	200	1	250	1	100	0
10392	1	2	0	0	0	0	0	0	0	0	0	0	1	145	82	5.4	6.1	6.2	3.96	1.04	1.87	4.98	48	247	5.062	8	65	11	27.6888	0.883495	55	25.8151	1	1	0	1	500	1	50	1	50	1	0	250	1	500	1	50	0
10393	1	1	0	0	0	0	0	0	0	0	0	0	1	117	80	13.4	19.3	10.1	5.93	7.14	1.29	5.39	145	201	11.506	270	59	10	26.8544	0.969072	50	236.742	2	1	0	1	400	1	50	2	20	1	1	0	2	150	2	100	0
10394	1	1	0	0	0	0	0	0	0	0	0	0	2	140	90	6.6	10.3	8.3	4.74	1.13	1.34	4.18	67	277	6.643	37	60	6	22.2041	0.9375	55	71.5022	1	1	0	1	150	1	50	1	50	1	2	0	1	50	1	500	0
10395	1	1	0	0	0	0	0	0	0	0	0	0	2	160	85	5.8	5	7.5	5.02	2.71	1.14	3.57	83	293	4.273	1	59	6	25.2595	0.909091	54	106.315	1	1	1	1	400	1	50	1	20	1	1	0	1	100	1	100	0
10396	1	1	0	0	0	0	0	0	0	0	0	0	2	153	78	7.2	13.1	7.2	3.77	1.94	1.86	4.54	79	235	6.718	15	65	19	24.8016	0.901961	47	90.9761	1	1	0	1	250	1	50	2	50	1	1	250	2	300	1	50	0
10397	1	2	0	0	0	0	0	0	0	0	0	0	2	130	78	5.6	12.2	5.5	4.68	1.52	1.77	4.23	71	301	#NULL!	0	73	5	23.833	0.9	69	64.9672	1	1	0	1	250	1	30	1	30	1	1	0	1	500	1	50	0
10398	1	2	0	0	0	0	0	0	0	0	0	0	2	142	68	#NULL!	10.2	6.7	4.54	1.49	1.64	5.08	58	265	9.468	23	71	5	27.1203	1.01818	67	39.9277	1	1	0	1	200	1	100	1	0	1	0	0	1	200	1	0	0
10399	1	1	0	0	0	0	0	0	0	0	0	0	2	175	98	8.5	12.7	6.9	4.18	2.96	1.44	5.02	101	424	15.666	256	57	20	32.872	0.990991	38	146.489	1	1	0	1	200	2	200	#NULL!	#NULL!	2	0	0	1	200	2	#NULL!	0
10400	1	1	0	0	0	0	0	0	0	0	0	0	2	161	81	5.9	11.8	7.4	4.52	2.08	1.41	6.02	71	307	7.211	12	68	11	24.1672	0.816327	58	70.6849	1	1	0	1	400	1	100	1	150	1	1	0	2	300	1	100	0
10401	1	1	0	0	0	0	0	0	0	0	0	0	2	185	71	7.7	9.1	6.9	#NULL!	0.67	1.06	5.56	100	256	8.167	50	74	23	25.5593	0.94898	52	124.767	1	1	0	1	450	1	50	1	50	1	0	0	1	500	2	0	0
10402	1	1	0	0	0	0	0	0	0	0	0	0	1	157	85	4.8	5.8	5.2	3.51	1.49	1.69	3.71	60	337	4.563	1	62	2	24.3438	0.913462	61	54.4686	1	1	1	1	200	1	50	1	50	1	0	250	1	200	1	150	0
10403	1	2	0	0	0	0	0	0	0	0	0	0	2	152	64	5.3	11.4	7.4	4.41	1.3	1.3	5.15	88	436	4.419	1	65	14	23.1473	0.89899	52	109.961	1	1	0	1	250	1	30	1	0	1	1	0	1	500	1	50	0
10404	1	2	0	0	0	0	0	0	0	0	0	1	1	144	83	11.6	19.6	9	4.14	1.65	1.74	4.64	54	206	5.586	8	54	6	24.841	0.989011	49	51.131	1	1	1	1	50	2	#NULL!	1	20	2	0	0	1	50	1	20	0
10406	1	2	0	0	0	0	0	0	0	0	0	0	2	134	73	5.5	9.7	5.6	3.85	2.37	1.04	4.22	57	271	7.887	6	66	4	22.8624	0.95	63	43.594	1	1	0	1	350	1	30	1	30	1	1	0	1	500	1	0	0
10407	1	#NULL!	0	0	0	0	0	0	0	0	0	0	1	124	73	4.1	4.3	5.3	4.4	1.83	1.37	5.14	59	375	11.766	10	44	7	23.4375	0.857143	38	#NULL!	2	0	0	1	500	1	100	1	50	1	1	0	1	500	2	0	0
10408	1	2	0	0	0	0	0	0	0	0	0	0	1	142	75	7.4	11.6	7.7	3.81	1.18	1.5	4.31	88	336	8.677	1	67	8	23.5883	0.885417	60	107.653	1	1	0	2	400	1	100	1	200	1	1	125	2	300	1	200	0
10409	1	2	0	0	0	0	0	0	0	0	0	1	1	144	69	7.1	11.2	6.7	3.85	1.43	1.47	5.59	64	357	2.973	2	76	21	26.7759	0.981132	56	46.7796	1	1	0	1	200	1	25	2	50	1	0	500	2	300	1	25	0
10410	1	2	0	0	0	0	0	0	0	0	0	1	1	130	78	5	6.3	5.6	4.83	1.04	2.39	6.6	68	250	7.516	34	58	6	23.6244	0.920792	53	75.9663	1	1	0	1	200	1	50	1	50	1	0	150	1	200	1	0	0
10411	1	2	0	0	0	0	0	0	0	0	0	0	2	123	75	7	9	6.5	4.89	1.15	1.67	4.59	57	195	8.256	6	67	3	21.0077	0.93	65	42.44	1	1	0	1	450	1	80	1	20	1	0	0	1	250	1	20	0
10412	1	1	0	0	0	0	0	0	0	0	0	0	1	151	88	6.4	14.4	7.7	3.65	1.35	1.44	4.72	94	369	8.175	68	73	16	26.6097	0.915094	58	113.299	1	1	0	1	200	1	50	2	50	1	1	0	2	300	1	25	0
10413	1	1	0	0	0	0	0	0	0	0	0	0	2	122	61	8	6	7.2	4.34	1.05	1.82	7.67	92	392	8.077	1	74	15	24.093	0.96	60	107.938	1	1	0	1	300	1	50	1	20	1	1	250	1	500	1	80	0
10415	1	1	0	0	0	0	0	0	0	0	0	0	2	141	68	6.3	8.4	7.3	3.23	0.96	1.19	5.61	68	347	10.075	59	69	11	25.5354	0.790476	59	63.2199	1	1	0	1	250	1	50	2	50	1	1	0	2	300	1	50	0
10416	1	2	0	0	0	0	0	0	0	0	0	1	2	137	76	9.9	13.3	6.7	2.54	1.3	1.35	3.77	67	269	15.678	270	68	14	28.7619	0.973451	55	62.3226	1	1	0	1	200	1	50	2	0	2	0	0	1	0	1	0	0
10417	1	1	0	0	0	0	0	0	0	0	0	1	2	146	78	5.8	8.9	7.1	3.93	1.66	1.16	5.84	90	328	8.138	4	65	10	30.1194	0.973451	56	114.116	2	1	0	#NULL!	#NULL!	2	#NULL!	2	#NULL!	2	#NULL!	#NULL!	2	#NULL!	1	#NULL!	0
10418	1	2	0	0	0	0	0	0	0	0	0	0	2	128	76	6.5	9.2	5.9	4.87	0.82	1.69	4.45	51	267	9.347	22	58	3	23.0681	0.851064	56	40.204	1	1	0	1	200	1	50	1	0	1	0	200	1	#NULL!	1	#NULL!	0
10419	1	2	0	1	1	0	0	0	0	0	0	1	1	154	65	6.4	9.7	8	3.58	1.76	1.05	8.12	92	321	10.825	44	74	11	26.4463	0.952381	64	107.99	1	1	1	1	50	1	0	#NULL!	#NULL!	1	1	100	1	50	1	50	0
10420	1	1	0	0	0	0	0	0	0	0	0	0	2	160	69	3.7	5.7	6.3	2.59	1.5	1.08	3.46	69	350	16.611	17	72	4	25.9095	0.960784	69	61.8615	1	1	0	2	400	1	100	2	300	2	0	125	2	300	1	100	0
10421	1	1	0	0	0	0	0	0	0	0	0	0	2	148	91	6.7	9.1	6.7	6.53	1.84	1.57	6.8	101	326	11.771	46	67	5	24.6097	0.969072	63	134.949	1	1	0	1	200	1	30	1	30	1	1	200	1	400	1	30	0
10422	1	1	0	0	0	0	0	0	0	0	0	0	2	136	74	15.6	18.7	11.8	4.11	1.97	0.96	6.53	62	294	3.899	144	64	18	22.9854	0.908163	47	56.3679	2	0	0	2	250	2	50	2	50	2	2	250	2	300	1	50	0
10423	1	1	0	0	0	0	0	0	0	0	0	0	2	168	87	6.2	12.3	7.4	4.93	1.19	1.75	4.88	68	244	8.912	177	67	2	25.3444	0.851064	66	65.5279	1	1	0	1	#NULL!	1	#NULL!	1	#NULL!	1	#NULL!	#NULL!	1	#NULL!	1	#NULL!	0
10424	1	1	0	0	0	0	0	0	0	0	0	0	1	122	60	4	3.6	5.4	4.39	0.71	1.97	5.73	81	303	10.738	23	66	7	23.1834	0.908163	60	94.0295	1	1	0	1	250	1	30	1	30	1	1	0	1	500	1	0	0
10425	1	1	0	0	0	0	0	0	0	0	0	0	2	149	76	5.7	6.6	6.4	2.99	1.08	1.33	6.13	66	357	4.953	2	59	8	23.5666	0.920792	52	70.5526	1	1	1	1	250	1	50	1	25	1	1	0	1	200	1	200	0
10426	1	1	0	0	0	0	0	0	0	0	0	0	2	137	78	7.3	12.3	7.8	4.59	1.39	1.57	5.55	71	316	11.464	9	66	11	28.4005	0.902655	56	72.9929	1	1	0	1	250	1	80	1	30	1	1	200	1	400	1	50	0
10427	1	1	0	0	0	0	0	0	0	0	0	0	1	#NULL!	#NULL!	7.4	15.1	6.7	3.87	0.62	1.7	3.04	60	374	7.099	4	70	4	19.8347	0.888889	67	45.2366	1	1	0	1	150	1	50	1	50	1	1	250	2	200	1	25	0
10428	1	2	0	0	0	0	0	0	0	0	0	0	1	127	75	6.5	7.3	7.4	4.32	1.88	1.34	5.82	64	415	11.981	6	57	4	28.3987	0.93	54	68.7056	1	1	0	1	250	1	50	1	0	1	1	150	1	150	1	0	0
10429	1	1	0	0	0	0	0	0	0	0	0	0	2	143	98	4.9	9.3	6.2	3.29	1.05	1.27	6.23	88	325	4.593	1	64	4	28.3447	1.08911	61	111.063	1	1	0	2	300	2	150	2	200	2	1	0	2	200	1	200	0
10430	1	1	0	0	0	0	0	0	0	0	0	0	2	107	71	5.1	9	5.5	3.81	1.42	1.25	3.35	84	461	11.956	51	60	7	26.5625	0.866667	54	107.264	1	1	0	2	300	1	100	1	300	2	1	0	2	300	#NULL!	0	0
10431	1	1	0	0	0	0	0	0	0	0	0	0	1	183	90	6.7	11.2	7.4	5.53	1.32	1.77	7.43	97	268	6.422	7	71	19	23.3067	0.9375	53	121.918	1	1	0	1	200	1	50	2	50	1	1	50	2	300	1	250	0
10433	1	1	0	0	0	0	0	0	0	0	0	0	2	182	90	7.5	10.4	7.5	4.91	0.82	1.21	7.59	88	347	10.077	164	69	5	25.4028	0.932039	65	105.293	1	1	0	1	250	1	50	2	50	1	1	0	2	300	1	30	0
10434	1	2	0	0	0	0	0	0	0	0	0	0	2	154	79	6.6	10.1	6.9	3.94	1.85	1.73	3.34	62	283	9.57	92	68	5	26.1427	0.959596	64	51.8043	1	1	0	2	300	1	100	2	200	1	1	0	2	200	#NULL!	0	0
10435	1	2	0	0	0	0	0	0	0	0	0	0	2	176	88	8.8	14.3	8.3	3.33	1.84	1.01	3.96	52	268	4.215	60	63	18	25.9645	0.95098	46	36.5377	1	1	0	1	350	1	30	1	20	1	1	0	1	400	1	50	0
10436	1	1	0	0	0	0	0	0	0	0	0	0	2	152	88	6.9	12	6.4	4.31	1.1	1.85	4.78	69	335	2.535	1	70	19	25.763	1.03093	52	64.1695	1	1	0	1	350	1	50	1	40	1	0	50	1	200	1	80	0
10437	1	2	0	0	0	0	0	0	0	0	0	0	1	133	73	7.5	13.4	7.3	5.08	1.37	1.76	4.51	69	229	11.017	9	62	9	24.3418	0.888889	54	73.4539	1	1	0	1	200	1	50	1	30	1	1	0	1	400	1	30	0
10438	1	2	0	0	0	0	0	0	0	0	0	0	1	118	71	6.4	9	6.6	3.84	1.13	2.04	6.03	53	206	7.066	2	67	10	18.75	0.858696	58	34.0254	1	1	0	1	200	1	50	1	50	1	1	200	1	250	1	50	0
10439	1	2	0	0	0	0	0	0	0	0	0	1	1	183	73	8	8.4	7.3	2.9	1.1	1.16	4.72	67	397	6.148	75	66	19	27.7344	0.857143	48	64.6306	1	1	1	1	50	1	50	1	50	1	0	0	1	200	1	50	0
10441	1	1	0	0	0	0	0	0	0	0	0	0	1	137	61	5.9	8.4	5.9	3.9	0.86	1.72	5.17	57	268	3.97	1	71	12	26.3465	0.883929	60	37.7716	1	1	0	2	300	1	100	2	200	1	1	150	2	300	1	100	0
10442	1	2	0	0	0	0	0	0	0	0	0	0	1	135	72	6.2	6.3	6.6	3.64	0.82	1.25	3.84	53	326	8.145	3	50	3	20.9644	0.879121	48	53.6434	1	1	0	1	200	1	50	1	0	1	0	0	1	200	1	0	0
10443	1	2	0	0	0	0	0	0	0	0	0	0	2	145	80	8.2	14	7	3.19	1.63	1.25	3.49	65	306	3.268	2	70	14	30.1788	0.935185	57	55.8073	1	1	0	1	200	1	0	1	0	1	1	0	1	400	1	0	0
10444	1	1	0	0	0	0	0	0	0	0	0	1	1	156	74	6.1	#NULL!	6.8	4.27	1.4	1.71	8.49	91	433	12.033	270	68	14	30.0947	0.990991	55	112.758	1	1	0	1	#NULL!	1	#NULL!	1	#NULL!	1	#NULL!	#NULL!	1	200	1	50	#NULL!
10445	1	2	0	0	0	0	0	0	0	0	0	0	2	90	54	6.2	#NULL!	5.9	4.62	0.9	1.97	4.38	60	317	11.484	28	71	5	22.151	0.902174	67	44.135	1	0	1	1	500	1	100	1	50	1	1	100	1	500	1	100	0
10446	1	1	0	0	0	0	0	0	0	0	0	0	2	160	80	5.5	9.5	6.8	4.95	2.1	1.12	4.19	73	307	11.886	83	71	16	27.3437	0.911765	56	71.4302	1	1	0	2	300	1	200	1	125	1	1	250	2	300	1	100	#NULL!
10447	1	2	0	0	0	0	0	0	0	0	0	0	2	133	74	6.6	14.7	6.4	3.83	1.39	2.04	4.46	69	247	11.561	18	60	16	22.0604	0.8125	45	75.7619	1	1	0	2	100	1	100	2	200	2	0	150	2	300	1	100	0
10448	1	2	0	0	0	0	0	0	0	0	0	0	2	151	75	5.4	5.5	5.8	4.63	1.64	1.95	3.37	68	242	10.522	19	71	6	25.8761	0.88	66	60.9643	1	1	0	1	150	1	50	1	50	1	1	#NULL!	2	300	1	25	0
10449	1	2	0	0	0	0	0	0	0	0	0	0	2	121	71	6.4	8.8	6.4	3.74	1.7	1.27	2.67	57	291	14.261	33	66	2	26.8977	0.850467	65	43.594	1	1	0	1	300	1	30	1	30	1	1	#NULL!	1	300	1	50	0
10450	1	1	0	0	0	0	0	0	0	0	0	0	2	165	86	6	12.2	7.4	3.34	1.37	1.43	6.1	81	294	11.325	19	42	10	27.2509	0.87037	33	121.725	1	1	0	2	300	1	100	2	200	1	1	#NULL!	2	200	1	100	0
10451	1	2	0	0	0	0	0	0	0	0	0	0	1	136	76	8.9	15	10.6	4.36	1.39	1.62	5.16	51	254	4.733	3	54	15	23.2335	0.814433	40	44.82	1	1	0	1	100	1	50	2	50	1	1	0	2	300	1	25	0
10452	1	2	0	0	0	0	0	0	0	0	0	0	2	135	69	5.6	9.7	4.9	2.85	1.13	1.31	6.95	84	341	12.055	270	69	7	24.6094	0.903846	63	96.9308	1	1	0	1	300	1	100	2	200	1	1	125	2	300	1	100	0
10453	1	2	0	0	0	0	0	0	0	0	0	0	2	132	87	6.5	12	7.6	4.05	1.06	1.46	8.48	53	266	11.839	16	55	7	26.3702	1.01	49	47.8734	1	1	1	1	200	1	50	1	25	1	1	200	1	200	1	100	0
10454	1	2	0	0	0	0	0	0	0	0	0	0	1	131	78	5.6	7.1	5.9	3.23	0.68	1.79	4.49	51	189	6.588	3	66	6	21.0772	0.939759	61	30.972	1	1	0	1	400	1	20	1	60	1	0	60	1	500	1	50	0
10455	1	1	0	0	0	0	0	0	0	0	0	1	1	155	88	4.7	10.5	7.3	3.32	0.9	1.5	3.99	65	294	7.836	4	67	17	21.2245	0.861386	51	59.2169	1	1	0	1	250	1	100	2	200	2	1	250	2	300	2	150	0
10457	1	2	0	0	0	0	0	0	0	0	0	0	2	120	63	8	8.2	5.9	3.66	0.98	1.64	4.24	51	283	2.13	0	57	1	21.8724	0.882979	57	41.358	1	1	1	1	200	1	20	1	20	1	0	0	1	0	1	0	0
10458	1	2	0	0	0	0	0	0	0	0	0	0	1	129	76	8.9	8.3	6.8	4.16	0.47	1.82	3.46	49	217	7.473	2	43	9	19.3337	0.868132	35	53.3067	1	1	0	1	250	1	70	1	50	1	1	0	1	400	1	80	0
10459	1	2	0	0	0	0	0	0	0	0	0	0	2	131	75	7	11.7	6.5	5.7	2.19	1.67	3.62	56	279	12.036	28	52	7	22.5827	0.909091	46	57.6463	1	1	0	1	250	1	50	1	30	1	1	0	1	300	1	30	0
10460	1	2	0	0	0	0	0	0	0	0	0	0	2	145	71	7.4	12	8.6	4.83	2.82	1.25	4.26	54	268	11.779	270	63	15	34.6476	0.86087	49	40.745	1	1	0	1	450	1	50	1	50	1	0	0	1	250	1	10	0
10461	1	2	0	0	0	0	1	0	0	0	0	0	1	133	80	6.9	12.9	7.1	4.87	1.28	1.7	4.45	45	322	6.003	2	56	11	19.2894	0.9875	46	29.8901	1	1	0	2	300	1	100	2	200	2	1	0	2	200	1	100	0
10462	1	1	0	0	0	0	0	0	0	0	0	0	1	131	77	7.7	8.9	6.7	5.6	1.27	1.58	3.42	67	359	11.082	3	67	20	24.5089	0.943396	48	63.4242	2	0	0	2	#NULL!	2	#NULL!	2	#NULL!	2	#NULL!	#NULL!	2	#NULL!	2	#NULL!	0
10463	1	1	0	1	0	0	1	0	0	1	0	1	2	168	79	9.7	#NULL!	9.3	3.77	0.75	1.67	7.32	77	371	2.103	137	71	19	26.1224	1.02	53	79.8448	1	1	1	1	300	1	50	2	50	1	1	0	1	300	1	25	0
10464	1	2	0	0	0	0	0	0	0	0	0	0	1	153	73	6	7.9	6.1	2.63	1.16	1.17	5.7	76	315	11.796	137	78	15	21.7193	1	64	69.7155	1	1	1	1	150	1	50	1	0	1	1	0	1	150	1	100	0
10465	1	2	0	0	0	0	0	0	0	0	0	0	2	146	86	4.5	4	5	4.04	0.96	1.95	6.9	84	314	8.615	21	64	15	27.9421	0.89	50	102.701	1	1	0	1	300	1	50	1	50	1	0	250	2	300	1	50	0
10466	1	1	0	0	0	0	0	0	0	0	0	0	2	151	84	4.7	6.2	5.3	4.97	2.27	1.48	9.22	94	410	11.392	3	67	4	23.9395	0.878788	64	120.223	1	1	0	1	250	1	30	1	80	1	1	200	1	1000	1	250	0
10468	1	1	0	0	0	0	0	0	0	0	0	0	1	160	85	7.9	15	7	4.58	1.5	1.86	4.36	94	278	7	62	72	13	25.6896	0.960784	60	114.453	1	1	0	1	200	1	200	1	100	2	0	0	1	200	1	50	0
10469	1	1	0	0	0	0	0	0	0	0	0	0	2	120	70	11.5	17.9	10.2	3.7	1.09	1.38	6.77	59	298	9.714	7	66	13	29.0657	0.936364	54	47.7489	1	1	0	2	300	1	100	1	50	1	1	0	1	200	1	0	0
10471	1	2	0	0	0	0	0	0	0	0	0	0	2	110	70	4.6	4.9	5.6	4.27	1.34	1.89	4.45	55	293	6.132	4	64	2	23.4375	0.87234	63	41.6947	1	1	0	1	200	1	150	1	100	1	1	200	1	200	1	200	0
10472	1	1	0	0	0	0	0	0	0	0	0	0	2	120	80	6	4	5	3.94	0.83	1.87	5.76	94	360	7.243	3	69	1	17.0993	0.784946	69	117.915	1	1	1	1	500	1	50	1	100	1	1	300	1	0	1	50	0
10473	1	1	0	0	0	0	0	0	0	0	0	0	2	120	80	7.8	13.2	7	4.87	1.52	1.53	4.88	84	383	8.585	28	68	2	28.257	0.919192	67	98.0324	1	1	0	1	100	1	50	2	50	1	1	0	2	300	1	0	0
10474	1	1	0	0	0	0	0	0	0	0	0	0	2	110	70	4.6	3.1	5.8	3.38	1.08	1.1	3.96	86	244	14.821	13	62	3	24.4473	0.88	60	109.164	1	0	1	1	200	1	50	1	100	1	1	0	1	200	1	0	0
10475	1	2	0	0	0	0	1	0	0	0	0	0	1	153	81	7.1	11.3	7	4.77	2.3	1.24	4.74	59	253	8.587	16	68	35	23.7332	0.978723	34	45.4933	1	1	0	1	100	1	50	1	50	1	0	250	1	500	1	0	0
10476	1	#NULL!	0	0	0	0	1	0	0	0	0	0	2	159	71	7.7	9.2	6.1	5.55	1.63	2.1	4.36	93	354	5.682	10	71	11	26.1493	0.928571	61	#NULL!	1	0	1	1	300	1	50	1	50	1	1	250	#NULL!	#NULL!	1	0	0
10477	1	2	0	0	0	0	0	0	0	0	0	0	1	140	80	10.6	13.5	9	5.3	2.28	1.43	3.81	43	270	4.983	16	72	9	24.0344	0.826531	64	7.21875	1	1	0	1	250	1	20	1	10	1	0	0	1	250	1	10	0
10478	1	1	0	1	0	0	0	0	0	0	0	0	1	140	90	7.1	9.3	7.5	5.35	1.09	1.9	5.09	93	331	6.052	258	76	11	23.6713	0.96875	66	107.733	1	1	0	1	250	1	20	1	10	1	0	0	1	250	1	10	0
10479	1	2	0	0	0	0	0	0	0	0	0	0	2	130	90	6.4	8.3	6.9	3.72	1.04	1.74	2.83	47	311	3.754	10	60	1	24.1672	0.85	60	29.4814	2	0	0	2	400	1	100	1	25	2	0	50	1	250	1	100	0
10480	1	2	0	0	0	0	0	0	0	0	0	0	2	152	72	6.8	7.3	6.5	3.36	3.94	1.01	3.4	55	337	2.65	5	66	8	24.8016	0.863158	59	39.3867	2	1	0	1	150	2	50	2	50	1	1	100	2	500	1	100	0
10481	1	2	0	0	0	0	0	0	0	0	0	0	1	110	70	6.6	9.7	6.1	4.25	1.37	1.46	4.19	69	236	6.463	2	68	7	23.0469	0.885417	62	66.5299	1	1	0	1	150	1	25	1	25	1	1	250	1	250	1	0	0
10482	1	2	0	0	0	0	0	0	0	0	0	0	2	120	80	5.8	13	6.6	4.61	1.41	1.49	4.19	59	415	8.768	11	60	2	25.6544	0.927083	59	54.7253	1	1	1	1	200	1	250	1	50	1	0	100	1	200	1	50	0
10483	1	2	0	0	0	0	0	0	0	0	0	0	2	140	90	5.6	8.3	6	4.43	1.87	1.61	3.36	70	243	3.39	4	73	5	28.578	0.863636	69	62.8636	1	1	0	1	200	2	0	1	50	1	0	100	1	300	1	10	0
10484	1	2	0	0	0	0	0	0	0	0	0	0	1	110	70	6.5	12.1	6.2	4.77	3.34	1.25	5.36	72	256	6.382	16	71	9	25.0995	0.917526	63	69.3789	2	1	0	2	#NULL!	2	#NULL!	2	#NULL!	2	#NULL!	#NULL!	2	#NULL!	2	#NULL!	0
10485	1	2	0	0	0	0	0	0	0	0	0	0	1	150	80	11	18.5	10.1	5.98	2.55	1.86	3.79	58	275	18.134	90	73	12	27.5873	0.932039	62	37.6197	2	1	0	2	200	2	50	1	50	2	1	200	2	#NULL!	1	#NULL!	0
10486	1	1	0	0	0	0	0	0	0	0	0	0	2	130	80	9.1	14.5	9.1	4.15	5.3	0.96	6.44	81	338	9.972	270	63	8	25.3069	0.978723	56	97.4915	1	1	0	1	150	1	20	1	50	1	0	0	1	500	1	0	0
10487	1	1	0	0	0	0	0	0	0	0	0	0	2	120	70	7.7	15.6	7.1	4.72	1.44	1.28	7.61	100	277	14.49	97	74	9	23.8087	0.875	66	124.767	1	0	1	1	200	1	50	1	450	#NULL!	1	10	2	0	1	50	0
10488	1	1	0	0	0	0	0	0	0	0	0	0	2	130	80	7.2	9.4	7.5	3.66	1.13	1.07	4.58	59	336	10.537	57	71	6	24.093	0.927083	66	41.9789	1	1	0	1	400	1	50	1	10	1	2	100	1	250	1	10	0
10489	1	1	0	0	0	0	0	0	0	0	0	0	1	121	66	6.7	7.5	6.9	4.37	1.47	1.51	4.02	80	336	9.924	4	68	16	24.2424	0.89011	53	89.6178	1	1	1	1	200	1	100	1	50	1	1	0	1	100	1	50	0
10490	1	2	0	0	1	0	0	0	0	0	0	0	2	110	70	5.3	9.3	6.5	4.55	0.68	2.44	5.67	65	213	5.742	11	66	6	20.6905	0.770115	61	60.4233	1	1	0	1	200	1	100	1	100	1	1	200	2	#NULL!	2	#NULL!	0
10491	1	2	0	0	0	0	0	0	0	0	0	0	2	120	80	7.1	11.4	7	5.29	3.25	1.67	4.69	70	245	4.464	10	67	11	33.9493	0.816	57	69.7876	1	1	0	1	500	1	80	1	100	1	0	100	1	500	1	0	0
10492	1	1	0	0	0	0	0	0	0	0	0	0	2	120	80	7.2	10.7	6.6	3.62	0.64	1.72	4.78	84	366	4.364	1	62	10	22.3863	0.831461	53	104.956	1	1	0	1	250	1	150	1	100	1	1	200	1	200	1	200	0
10493	1	1	0	0	0	0	0	0	0	0	0	0	2	120	80	8.9	12.4	6.3	4	0.81	1.5	5.17	67	353	10.055	6	67	1	25.9107	0.8	67	63.4242	2	1	0	1	500	1	50	1	0	1	0	200	1	200	2	0	0
10495	1	1	0	0	0	0	0	0	0	0	0	0	1	110	70	5	9.4	5.5	3.85	0.65	1.72	5.4	74	247	8.971	28	70	7	22.7732	0.918182	64	74.6878	1	1	0	1	600	1	50	1	0	1	1	0	1	300	1	80	0
10496	1	2	0	0	0	0	0	0	0	0	0	0	1	110	70	4.9	7.6	5.8	3.81	1.64	1.36	3.82	69	312	7.064	8	74	20	19.7239	0.977778	55	59.6059	1	1	0	1	150	1	50	1	50	1	1	0	2	300	1	25	0
10497	1	1	0	0	0	0	0	0	0	0	0	0	1	140	80	6.6	12	6.4	3.87	1.98	1.1	5.71	65	305	5.464	4	63	4	25.5593	0.9375	60	63.8329	2	0	0	2	200	2	100	2	0	2	0	0	2	100	2	0	0
10499	1	1	0	0	0	0	0	0	0	0	0	0	1	130	70	7	14.5	7.8	5.37	1.46	1.42	6.06	115	347	10.705	7	67	27	24.5089	0.822917	41	164.4	1	1	0	1	200	1	50	1	50	1	0	150	1	150	1	50	0
10500	1	1	0	0	0	0	0	0	0	0	0	0	1	120	80	10.7	14.4	9.4	4.31	1.41	1.29	6.85	76	313	6.34	4	67	23	26.0933	0.979381	45	82.3572	1	1	0	1	50	2	50	1	50	1	1	250	2	300	2	50	0
10501	1	2	0	0	0	0	0	0	0	0	0	0	2	100	60	4.9	5.5	5.5	4.75	0.92	2.55	4.19	58	261	4.028	2	61	2	20.83	0.813953	60	51.4677	1	1	0	1	100	1	50	2	50	1	1	50	2	300	2	50	0
10502	1	2	0	1	0	0	0	0	0	1	0	0	2	130	90	6.8	11.3	6.6	4.54	2.21	1.35	3.38	57	350	4.588	2	67	25	27.4348	0.834951	43	42.44	1	1	0	1	250	1	100	1	75	1	1	200	1	400	1	150	0
10503	1	1	0	0	0	0	0	0	0	0	0	0	2	140	80	6.4	11.3	5.5	3.77	1.54	1.22	6.16	83	341	5.817	0	74	13	25.5354	0.92233	62	89.0048	2	1	0	2	200	2	100	2	200	2	1	0	1	200	1	150	0
10504	1	2	0	0	0	0	0	0	0	0	0	0	1	120	70	6.4	8.8	6.1	4.92	2.01	1.49	5.74	61	391	4.24	10	68	9	26.986	0.866667	60	49.7006	1	1	0	1	200	1	50	1	50	1	0	50	1	500	1	50	0
10505	1	2	0	0	0	0	0	0	0	0	0	0	1	110	70	7.3	8.4	6.9	3.81	1.47	1.27	4.16	54	331	7.001	42	64	16	26.1719	0.917526	49	39.591	1	1	0	1	200	1	0	1	50	1	1	0	#NULL!	0	#NULL!	0	0
10506	1	1	0	0	0	0	0	0	0	0	0	0	2	110	70	4.4	4.1	5	3.57	1.1	1.39	5.37	80	301	16.599	0	64	4	27.5134	0.862745	61	94.2338	1	1	0	1	400	1	200	2	0	1	1	0	1	150	2	100	0
10507	1	1	0	0	0	0	0	0	0	0	0	0	1	120	80	8.6	15.3	8.6	5.92	2.02	1.81	3.96	59	253	6.237	72	57	10	32.0461	0.951456	48	58.1349	1	1	0	1	100	1	50	1	0	1	0	250	1	500	1	40	0
10508	1	2	0	0	0	0	0	0	0	0	0	0	1	140	80	4.9	7.5	6	5.63	1.67	1.87	3.29	45	268	2.945	19	68	8	21.3382	0.902174	61	16.0421	1	1	1	1	200	1	50	1	50	1	1	220	1	200	1	50	0
10509	1	1	0	0	0	0	1	0	0	0	0	0	1	150	90	7.4	13.8	8	4.5	1.49	1.31	4.07	74	381	9.878	22	70	13	25.3515	0.959184	58	74.6878	1	1	0	2	300	1	50	2	0	2	0	0	2	200	2	200	0
10510	1	2	0	0	0	0	0	0	0	0	0	1	1	120	80	8	17	9.6	6.74	1.02	2.41	5.81	58	150	4.52	6	63	22	22.1003	0.791667	42	49.1597	1	1	0	1	500	1	20	2	0	2	0	0	1	200	1	50	0
10511	1	1	0	0	0	0	0	0	0	0	0	0	1	120	80	5.4	5.3	6.6	4.5	1.54	1.41	4.85	76	334	3.869	8	71	4	26.8923	1.05	68	77.7412	1	1	0	1	200	1	50	2	50	1	1	0	2	300	1	50	0
10512	1	2	0	0	0	0	0	0	0	0	0	0	1	140	90	6.4	14.7	6.3	3.72	3.01	1.67	5.55	25	271	2.794	33	70	6	22.5827	0.848485	65	-28.3391	1	1	0	1	150	1	50	1	0	1	1	0	1	200	1	50	0
10513	1	1	0	0	0	0	0	0	0	0	0	0	2	110	70	4.6	5.6	5.3	4.32	1.17	1.78	5.05	79	407	16.608	200	68	5	22.2656	0.931818	64	87.5141	2	1	0	2	#NULL!	2	#NULL!	2	#NULL!	2	#NULL!	#NULL!	2	#NULL!	2	#NULL!	0
10514	1	2	0	0	0	0	0	0	0	0	0	0	2	130	80	6	8.3	6	5.32	1.25	2.12	5.59	62	315	11.807	25	63	3	24.6904	0.822917	61	57.5743	2	1	0	2	200	1	150	2	100	2	1	200	2	200	2	200	0
10515	1	2	0	0	0	0	0	0	0	0	0	0	2	120	70	9.8	18.7	9.5	4.15	1.4	1.34	4.11	54	223	6.875	21	72	13	24.2187	0.857143	60	30.359	1	1	0	1	200	1	50	2	50	1	1	0	2	300	1	25	0
10516	1	2	0	0	0	0	0	0	0	0	0	0	1	130	80	6.4	9	7	3.52	1.33	1.54	2.95	52	168	10.774	13	49	5	30.8112	0.851852	45	52.6937	1	1	0	1	200	1	25	1	5	1	1	200	1	250	1	200	200
10517	1	2	0	0	0	0	0	0	0	0	0	0	1	120	80	7.7	14.4	6.4	3.62	1.75	1.2	3.43	45	342	5.782	14	60	24	27.0552	0.88785	37	25.2741	1	1	0	1	300	1	0	1	0	1	1	200	1	20	1	20	0
10518	1	2	0	0	0	0	0	0	0	0	0	0	2	130	90	6	13	6.9	4.94	2.73	1.53	4.71	56	260	10.112	21	54	1	23.9512	0.917526	54	55.3383	2	1	0	2	200	2	100	2	100	2	1	100	1	200	1	150	0
10519	1	1	0	0	0	0	0	0	0	0	0	0	2	140	80	6.4	9.3	7.6	3.08	1.45	0.97	6.6	82	400	11.804	19	65	2	28.7347	0.980769	64	97.2871	1	1	0	1	100	1	50	2	50	1	1	0	2	300	1	0	0
10520	1	1	0	0	0	0	0	0	0	0	0	0	2	110	70	5.6	9.5	5.6	4.62	1.12	1.51	4.59	83	447	12.024	7	58	9	23.4375	0.9	50	107.469	1	1	0	1	150	1	50	1	50	1	1	0	1	250	1	0	0
10521	1	1	0	0	0	0	0	0	0	0	0	0	1	125	70	5.9	11.2	7	3.77	1.11	1.32	3.29	85	282	11.838	79	62	5	30.4611	0.943396	58	107.06	1	1	0	1	300	1	20	1	20	1	1	0	1	150	1	0	0
10522	1	2	0	0	0	0	0	0	0	0	0	0	2	110	70	9.1	15.6	8.3	3.94	1.45	1.3	5.65	55	305	6.793	5	53	15	27.7344	0.882353	39	54.3887	1	0	1	2	#NULL!	2	#NULL!	2	#NULL!	2	#NULL!	#NULL!	2	#NULL!	2	#NULL!	0
10523	1	2	0	0	0	0	0	0	0	0	0	0	2	140	80	5.9	11.2	7.3	3.03	0.59	1.7	6.06	53	361	7.073	9	60	13	23.3355	0.84	48	42.1034	1	1	0	1	200	1	100	1	50	1	1	0	1	200	1	50	0
10524	1	2	0	0	0	0	0	0	0	0	0	0	2	150	90	5.8	11.6	6.8	4.42	1.51	1.31	4.1	58	290	8.705	24	70	6	25.4767	0.989796	65	41.0817	1	1	0	1	200	1	50	1	100	1	0	0	1	200	1	0	0
10525	1	1	0	0	0	0	0	0	0	0	0	1	2	120	80	5.1	5.8	5.7	3.95	0.94	1.85	6.34	67	243	9.23	11	66	2	18.7109	0.782609	65	64.5782	1	1	1	1	#NULL!	1	50	1	50	1	1	200	1	100	1	20	0
10526	1	2	0	0	0	0	0	0	0	0	0	0	1	130	80	5.8	10.6	7.1	5.21	1.58	1.55	5.25	66	343	9.363	3	72	18	28.8044	0.886792	55	55.6029	1	1	0	1	150	1	50	1	25	1	1	220	1	200	1	100	200
10527	1	1	0	0	0	0	0	0	0	0	0	1	2	140	90	5.4	9.1	5.4	3.19	2.05	0.85	4.2	103	344	17.629	43	37	2	27.7323	0.970297	36	173.776	1	1	1	1	500	1	50	1	25	1	0	50	1	100	1	50	0
10528	1	1	0	0	0	0	0	0	0	0	0	0	1	110	70	6.9	15.7	11.2	4.45	1.18	1.26	6.39	79	286	15.245	24	51	11	21.8776	0.925532	41	107.132	1	1	0	1	200	1	50	2	50	1	1	0	2	300	1	50	0
10529	1	2	0	0	0	0	0	0	0	0	0	1	1	110	70	8.3	10.7	6.1	4.48	1.64	1.44	3.39	49	215	6.112	4	48	2	20.3125	0.808989	47	47.5367	1	1	1	1	200	1	20	1	20	2	0	0	1	200	2	0	0
10530	1	2	0	0	0	0	0	0	0	0	0	0	2	130	80	6.7	11.7	6.4	4.55	0.86	2.03	5.78	94	276	6.109	161	70	15	27.1416	0.893204	56	116.813	1	1	0	1	200	1	150	1	50	1	1	250	1	200	1	50	0
10531	1	2	0	0	1	0	0	0	0	0	0	0	2	100	60	6.3	10.6	7	4.08	1.26	1.3	3.03	50	265	4.485	4	64	5	28.3987	0.921569	60	31.1764	1	0	1	2	#NULL!	2	#NULL!	2	#NULL!	2	#NULL!	#NULL!	2	#NULL!	2	#NULL!	0
10532	1	2	0	0	0	0	0	0	0	0	0	0	2	130	80	6.1	5.3	5.9	5.47	0.92	2.47	4.97	67	305	11.807	13	63	4	29.7442	0.880734	60	68.0926	1	1	0	1	100	1	50	2	50	1	1	100	2	200	1	50	0
10533	1	2	0	0	0	0	0	0	0	0	0	0	2	110	70	7.9	11.5	6.5	3.57	0.72	1.81	4.48	50	208	4.022	2	53	2	26.5643	0.789474	52	43.8704	1	1	0	1	300	1	50	1	50	1	0	250	1	500	1	0	0
10534	1	2	0	0	0	0	0	0	0	0	0	0	2	110	70	6.1	12.6	6.4	4.15	1.5	1.65	6.1	53	294	7.467	78	64	15	26.1427	0.957447	50	37.4874	1	1	0	1	150	1	50	2	50	1	1	0	2	300	1	25	0
10535	1	2	0	0	0	0	0	0	0	0	0	0	1	130	80	6.3	11.2	6.6	4.85	1.06	1.98	5.14	61	267	6.734	23	67	3	30.8329	0.866071	65	50.8546	1	1	0	1	250	1	50	1	100	1	1	100	1	200	1	0	0
10536	1	1	0	0	0	0	0	0	0	0	0	0	1	110	70	7	8.7	7.7	4.71	1.25	1.52	4.84	66	297	15.306	23	44	1	28.4082	1.00952	44	87.8626	1	1	0	1	500	1	50	1	50	1	1	0	2	0	2	0	0
10537	1	1	0	0	0	0	0	0	0	0	0	0	2	150	80	7.1	11.8	7.9	4.5	4.81	1.31	4.45	76	299	7.885	51	67	11	23.7654	0.862745	57	82.3572	2	1	0	2	#NULL!	2	#NULL!	2	#NULL!	2	#NULL!	#NULL!	2	#NULL!	2	#NULL!	0
10538	1	2	0	0	0	0	0	0	0	0	0	0	1	120	70	9.8	12.7	8.3	5.16	1.32	1.64	5.78	56	245	14.63	238	67	19	31.25	1	49	40.3363	1	1	0	1	300	#NULL!	150	#NULL!	150	#NULL!	1	250	1	250	1	50	0
10539	1	1	0	0	0	0	0	0	0	0	0	0	1	141	69	5.1	7.6	6.5	4.1	0.8	1.21	4.9	76	445	7.448	3	62	13	20.9042	0.842697	50	88.1272	1	1	1	1	200	1	50	1	25	1	1	0	1	100	1	20	0
10540	1	2	0	0	0	0	0	0	0	0	0	0	1	141	63	10.5	17.5	7.3	3.62	1.17	1.08	6.84	52	236	8.56	17	61	8	23.5304	0.85	54	38.8457	1	0	0	1	250	2	30	2	50	1	1	50	1	50	1	5	0
10541	1	2	0	0	0	0	0	0	0	0	0	0	2	144	82	8.5	13	6.3	3.83	0.95	1.48	5.28	59	254	5.914	4	58	15	22.8624	0.829787	44	57.0333	1	1	1	1	200	1	50	1	20	#NULL!	#NULL!	#NULL!	1	#NULL!	1	20	0
10542	1	1	0	0	0	0	0	0	0	0	0	0	1	155	76	6.9	12.3	8.2	3.01	0.66	1.27	6.55	72	281	11.894	21	62	17	27.4077	0.908163	46	79.7125	1	1	0	1	500	1	100	1	30	1	1	200	1	500	1	50	0
10543	1	1	0	0	0	0	0	0	0	0	0	0	2	154	73	7	12.8	7.8	3.82	2.36	1.1	5.35	65	300	7.039	10	71	11	24.539	0.904255	61	54.6009	1	1	1	1	500	1	30	1	40	1	1	200	1	100	1	100	0
10544	1	2	0	0	0	0	0	0	0	0	0	0	2	142	54	7.5	11.7	5.1	4.13	1.49	1.39	3.24	64	229	2.712	1	65	3	21.9076	0.860215	63	59.4736	1	1	0	1	400	1	250	1	30	1	0	200	1	400	#NULL!	#NULL!	0
10545	1	1	0	0	0	0	0	0	0	0	0	0	2	122	78	6.1	6.7	5.3	3.96	1.06	1.46	8.74	71	325	7.422	4	50	5	26.2917	0.927083	46	91.4569	1	1	0	1	250	1	100	1	50	1	0	250	1	300	1	0	0
10546	1	2	0	0	0	0	0	0	0	0	0	0	1	124	75	5.2	11.6	7.7	4.36	2.04	1.14	3.47	56	286	3.355	1	56	9	24.4352	0.9	48	53.0303	1	1	0	1	250	1	100	1	20	1	1	200	1	400	1	150	0
10547	1	1	0	0	0	0	0	0	0	0	0	0	2	143	77	4.2	8	5.2	4.02	0.75	1.94	7.56	77	313	16.716	24	68	12	23.6614	0.94898	57	83.3068	1	1	0	2	300	1	100	2	200	2	1	0	2	200	1	100	0
10548	1	1	0	0	0	0	0	0	0	0	0	0	2	146	71	8.4	15.7	7.2	3.31	1.36	1.35	5.01	81	301	5.654	2	54	11	28.0557	0.940594	44	107.877	1	1	0	1	300	1	100	1	20	1	0	200	1	500	1	150	0
10549	1	1	0	0	0	0	0	0	0	0	0	0	2	162	80	7.8	13.8	7.5	5.03	1.54	1.58	6.08	105	423	15.591	74	68	4	24.5089	0.818182	65	142.209	1	1	1	1	300	1	50	1	40	1	1	0	1	300	1	100	0
10550	1	1	1	0	0	0	0	0	0	0	0	0	1	190	93	8.5	17.2	7.1	5.01	1.38	1.39	5.12	67	353	5.475	8	70	5	24.1415	1.01111	66	59.9622	1	1	0	2	350	1	50	1	5	1	1	0	2	300	1	5	0
10551	1	2	0	0	0	0	0	0	0	0	0	0	1	146	68	5.8	10.7	7	3.8	0.83	1.69	4.63	51	293	7.955	18	64	15	24.3046	0.895833	50	33.28	1	1	0	1	150	1	50	1	50	2	#NULL!	#NULL!	1	250	1	150	0
10552	1	1	0	0	0	0	0	0	0	0	0	0	2	155	87	8.8	14.7	7.5	6.15	2.13	1.56	2.6	58	390	4.264	2	66	12	23.03	0.968421	55	45.6453	1	1	0	2	300	1	100	2	200	2	1	115	2	200	1	100	0
10553	1	2	0	0	0	0	0	0	0	0	0	0	2	170	83	6	7.6	6.3	5.37	2.04	1.57	4.55	56	296	4.27	65	64	7	28.8754	0.933962	58	43.7983	1	1	0	1	300	1	50	1	20	1	0	#NULL!	1	500	1	0	0
10554	1	1	0	0	0	0	0	0	0	0	0	0	2	180	88	7.3	5.9	6.1	5.46	1.95	1.62	5.9	74	289	6.194	29	74	16	21.7181	0.89	59	70.0718	1	1	0	1	300	1	50	2	50	1	0	250	2	300	1	25	0
10555	1	2	0	0	0	0	0	0	0	0	0	0	1	170	76	5.8	11.9	6.6	4.48	0.99	1.31	5.62	61	445	2.628	1	73	15	25.6312	0.836735	59	43.9306	1	1	0	1	250	1	50	1	50	1	1	250	1	300	1	0	0
10556	1	1	0	0	0	0	0	0	0	0	0	0	2	187	80	7.3	10.7	6.3	5.43	1.57	1.08	5.33	71	311	3.124	126	62	19	31.4077	1.01942	44	77.6089	1	1	1	1	200	1	10	1	20	1	#NULL!	200	1	200	1	0	0
10557	1	1	0	0	0	0	0	0	0	0	0	0	2	134	63	6.3	9.6	5.4	3.63	1.03	2.11	4.56	88	324	15.499	36	64	2	18.9292	0.820225	63	111.063	1	1	1	1	200	1	20	1	#NULL!	1	1	#NULL!	1	200	1	#NULL!	#NULL!
10558	1	1	0	0	0	0	0	0	0	0	0	0	2	133	81	6.5	12.9	6.2	3.92	0.94	1.78	3.94	80	374	5.229	0	69	5	26.1752	0.88785	65	88.4638	1	1	0	2	300	1	100	2	200	2	1	152	2	200	1	100	0
10559	1	1	0	0	0	0	0	0	0	0	0	1	2	155	79	7.8	13.1	6.8	4.48	1.2	1.06	4.8	81	280	8.663	1	73	12	26.1962	1	62	85.9515	1	1	0	2	300	1	100	2	200	1	1	#NULL!	2	2001	1	0	#NULL!
10560	1	2	0	0	0	0	0	0	0	0	0	0	1	141	69	6.9	12.4	6.7	4.94	1.86	1.23	4.84	51	316	6.756	4	57	6	21.9076	0.855556	52	41.358	1	1	1	1	200	1	50	1	20	1	0	50	1	100	1	20	0
10561	1	2	0	0	0	0	0	0	0	0	0	0	2	140	71	9.7	15.5	8.4	4.97	1.25	1.81	3.92	55	167	8.18	8	50	7	20.9572	0.953488	44	57.8507	1	1	0	1	350	1	50	1	0	1	1	0	1	300	1	0	0
10562	1	2	0	0	0	0	0	0	0	0	0	0	2	150	73	6.2	7.7	5.7	4.74	0.98	1.74	4.09	51	282	5.676	5	67	6	26.2222	0.811321	62	29.818	1	1	0	1	150	1	50	2	50	1	0	0	2	300	1	25	0
10564	1	2	0	0	0	0	0	0	0	0	0	0	2	147	88	9.1	14.2	6.8	5.18	1.16	1.55	5.59	66	248	7.887	14	70	6	32.4444	0.945455	65	57.9109	1	1	0	1	200	1	20	1	20	1	0	50	1	100	1	0	0
10565	1	1	0	0	0	0	0	0	0	0	0	0	1	145	62	9	18.7	8	3.56	1.37	1.25	6.76	100	409	11.401	270	82	11	28.3987	0.954128	72	115.535	1	1	0	2	300	1	100	2	200	1	1	200	2	200	1	50	0
10566	1	1	0	0	0	0	0	0	0	0	0	1	1	155	86	5.8	9.2	5.8	4.6	2.06	1.93	4.43	94	475	7.924	28	59	7	28.3604	0.96	53	129.455	1	1	0	2	300	1	100	2	200	1	0	0	2	200	1	50	0
10567	1	2	0	0	0	0	0	0	0	0	0	1	2	106	66	6.6	13.4	6.8	4.87	1.65	1.59	6.08	68	283	6.235	1	71	7	23.8054	0.83	65	60.9643	1	1	0	2	300	1	100	2	200	2	0	125	2	200	1	50	0
10568	1	2	0	0	0	0	0	0	0	0	0	0	2	180	89	7.9	13.6	7.2	4.06	1.22	1.75	4.68	67	297	7.304	32	63	11	30.0215	0.909091	53	68.0926	1	1	0	1	350	1	30	1	10	1	1	50	1	500	1	50	0
10569	1	1	0	0	0	0	0	0	0	0	0	0	1	138	81	8.1	12.5	7.3	4.19	2.26	1.19	5.74	84	361	15.69	110	64	4	26.9896	0.909091	61	102.648	1	1	1	1	500	1	50	1	20	1	0	200	1	500	1	100	0
10570	1	2	0	0	0	0	0	0	0	0	0	1	2	135	58	8.2	7.4	7.6	4.8	1.17	1.25	4.76	74	292	15.714	270	57	22	23.4375	0.87	36	89.7422	1	1	1	1	100	1	50	1	0	1	0	0	1	200	1	0	0
10571	1	2	0	0	0	0	0	0	0	0	0	1	2	119	63	10.3	15.2	9.8	4.53	2.95	1.2	4.1	52	239	3.849	28	65	26	24.8777	0.926316	40	34.2297	1	1	0	2	300	1	100	2	200	2	2	125	2	200	2	200	0
10572	1	1	0	0	0	0	0	0	0	0	0	0	2	127	72	6.7	5.4	5.8	3.35	0.75	1.58	5.01	100	347	14.903	107	70	15	23.1405	0.916667	56	129.383	1	1	1	1	200	1	20	1	0	1	0	0	1	0	1	0	0
10573	1	1	0	0	0	0	0	0	0	0	0	0	1	121	68	6.4	5.1	6.4	4.79	0.69	1.68	7.32	77	399	9.381	6	59	4	25.6489	0.928571	56	93.6928	1	1	0	1	350	1	250	1	50	1	0	0	1	500	1	50	0
10574	1	2	0	0	1	0	1	0	0	0	0	0	2	164	64	5.2	10.8	7.9	3.91	1.58	1.39	5.15	56	309	6.657	9	68	21	23.2335	0.85	48	39.1823	1	1	1	1	300	1	100	1	200	1	0	100	1	250	1	100	0
10575	1	1	0	0	0	0	0	0	0	0	0	1	2	130	78	5.3	7.6	6.4	4.5	0.97	2	4.47	70	336	8.042	36	67	9	24.9135	0.85	59	69.7352	2	1	0	2	300	1	100	2	200	1	0	0	2	200	1	50	0
10576	1	2	0	0	0	0	0	0	0	0	0	1	2	150	74	6.3	14.2	7.1	4.24	0.82	2.21	7.21	73	296	3.379	1	73	19	29.278	1.00952	55	69.1746	1	1	0	2	300	1	100	2	200	#NULL!	2	125	2	200	1	50	0
10577	1	1	0	0	0	0	0	0	0	0	0	0	2	157	97	9.1	16.2	7.5	3.81	1.62	1.3	3.57	66	323	11.787	70	55	10	23.7387	0.959184	46	75.1686	1	1	0	1	150	1	50	2	50	#NULL!	#NULL!	2	2	300	2	50	0
10578	1	1	0	0	0	0	0	0	0	0	0	0	2	175	70	9.6	12.4	7.2	3.05	1.95	1.11	4.31	87	245	6.286	141	59	11	26.5338	0.950495	49	114.729	1	1	0	1	250	1	50	1	50	1	0	0	1	400	1	0	0
10579	1	2	0	0	0	0	0	0	0	0	0	0	2	141	64	6.5	6.7	6.8	6.27	0.93	2.41	4.82	53	263	5.166	3	58	5	20.4491	0.791667	54	44.4114	1	1	0	1	350	1	50	1	50	1	0	100	1	300	1	50	0
10580	1	2	0	0	0	0	0	0	0	0	0	0	1	134	62	5.5	10.3	6.3	4.3	1.57	1.52	5.13	57	272	4.71	5	67	16	27.5134	0.924528	52	42.44	1	1	0	1	250	1	50	1	50	1	1	250	1	500	1	100	0
10581	1	1	0	0	0	0	0	0	0	0	0	0	2	135	70	3.1	6.8	5.2	2.54	1.01	1.07	4.1	75	276	7.368	14	58	5	22.8374	0.854167	54	90.6395	1	1	1	1	200	1	30	1	50	1	1	0	1	100	1	0	0
10582	1	1	0	0	0	0	0	0	0	0	0	0	2	157	73	6.2	9.6	6.6	4.84	1.12	1.7	4.31	75	318	8.471	11	71	15	30.478	0.945455	57	75.6375	1	1	0	1	200	1	20	1	20	1	1	200	1	200	1	20	0
10583	1	2	0	0	0	0	0	0	0	0	0	0	2	133	64	4.2	11.6	5.2	4.29	1.68	1.53	5.35	67	250	10.08	12	56	5	23.0681	0.795699	52	76.1706	1	1	0	1	400	1	50	1	20	1	1	0	1	400	1	150	0
10584	1	2	0	0	0	0	0	0	0	0	0	0	2	150	81	4.7	16.6	8.4	5.24	1.84	1.5	6.97	64	472	11.787	11	61	13	26.5731	0.95	49	64.0896	1	1	0	1	300	1	200	1	20	1	0	0	1	400	1	0	0
10585	1	2	0	0	0	0	0	0	0	0	0	0	2	138	75	10.3	16.5	8.8	3.81	1.56	1.33	8.3	97	355	9.386	4	61	9	24.8358	0.912621	53	133.51	1	1	1	1	300	1	50	1	20	1	1	0	1	500	1	0	0
10586	1	2	0	0	0	0	0	0	0	0	0	1	1	121	66	7.7	15.8	8.4	5.01	1.47	1.51	6.23	59	260	11.683	34	53	11	21.7778	0.870588	43	62.8033	1	1	1	1	200	1	50	1	20	1	0	200	1	200	1	20	0
10587	1	2	0	0	0	0	0	0	0	0	0	0	2	140	68	5.7	7	6.2	4.63	1.67	1.33	3.01	53	304	5.706	3	62	2	28.9062	0.943396	61	39.7954	1	0	0	2	300	2	50	2	50	1	1	50	2	300	2	50	0
10588	1	1	0	0	0	0	0	0	0	0	0	0	1	153	75	8.5	15.4	7.8	4.6	1.66	1.45	6.41	65	247	15.732	70	60	9	25.3155	1.02222	52	67.2949	1	1	0	1	150	1	50	2	50	1	1	0	2	300	2	50	0
10589	1	2	0	0	0	0	0	0	0	0	0	0	2	152	84	9.6	15.5	7.6	5.39	2.32	1.37	9.65	115	470	3.52	270	71	6	25.1096	0.91	66	159.836	1	1	0	1	100	1	30	1	0	1	1	0	1	100	1	20	0
10590	1	1	0	0	0	0	0	0	0	0	0	0	2	182	85	8.3	15.8	7.6	4.67	1.49	1.6	3.61	68	505	8.429	23	70	6	33.5937	1.00962	65	62.0659	1	1	0	1	200	2	50	2	50	1	1	0	2	300	1	25	0
10591	1	2	0	0	0	0	0	0	0	0	0	0	2	143	86	7.4	13.3	7.2	4.57	1.36	1.67	4.68	55	335	15.007	24	67	15	24.6548	0.960784	53	38.2327	1	1	0	2	300	1	100	2	200	2	1	125	2	200	1	100	0
10592	1	1	0	0	0	0	0	0	0	0	0	1	2	135	79	6.7	8.2	6.2	4.64	1.15	1.35	4.02	71	352	9.324	4	55	1	23.1481	0.895833	55	85.6869	1	1	1	1	200	1	50	1	20	1	1	0	1	100	1	0	0
10593	1	1	0	0	0	0	0	0	0	0	0	0	2	#NULL!	#NULL!	7.4	12.8	7.2	5.21	1.92	1.33	5.16	65	427	16.647	9	52	11	29.4078	1	42	76.5269	1	1	1	1	300	1	100	1	10	1	1	200	1	400	1	200	0
10594	1	1	0	0	0	0	0	0	0	0	0	0	2	132	84	7.9	4.6	7.4	2.99	1.7	1.12	4.35	72	327	7.755	25	70	11	31.245	0.918182	60	70.4805	1	1	1	1	350	1	250	1	20	1	1	200	1	250	1	50	0
10595	1	2	0	0	0	0	0	0	0	0	0	0	2	151	75	13.7	4.8	10.5	4.6	0.86	1.65	5.55	64	335	4.724	265	73	14	19.1467	0.879121	60	50.2416	1	1	0	2	300	1	100	2	200	1	0	125	2	200	1	100	0
10596	1	2	0	0	0	0	0	0	0	0	0	0	2	152	74	11.6	21.6	9.5	5.09	0.98	2.15	5.05	45	167	7.279	5	60	8	23.2335	0.893617	53	25.2741	1	1	0	2	300	1	50	2	200	2	1	50	2	200	1	50	0
10597	1	1	0	0	0	0	0	0	0	0	0	0	2	170	92	7.2	12	8.3	3.52	1.1	1.15	5.87	73	260	9.944	21	69	3	32.5577	#NULL!	67	73.7382	1	1	0	1	350	1	50	1	20	1	0	0	1	500	1	50	0
10599	1	2	0	0	0	0	0	0	0	0	0	0	1	145	69	5.9	7.1	6.3	3.72	0.99	1.91	4.7	46	330	3.656	10	66	7	27.0552	0.96	60	20.4537	1	1	1	1	500	1	50	1	20	1	1	200	1	500	1	50	0
10600	1	1	0	0	0	0	0	0	0	0	0	0	2	142	95	8.5	13.7	8.4	5.43	2.49	1.62	4.85	74	329	14.821	270	51	2	29.0612	1	50	96.6138	1	1	1	1	200	1	50	1	20	1	1	200	1	100	1	50	0
10601	1	2	0	0	0	0	0	0	0	0	0	0	2	142	70	5.4	10.4	6	5.26	1.43	1.6	4.52	56	296	11.83	116	72	12	26.079	0.864865	61	34.5663	1	1	0	2	300	1	100	2	200	2	0	50	2	200	1	50	0
10602	1	2	0	0	0	0	0	0	0	0	0	1	2	#NULL!	#NULL!	7.3	12.9	6	5.59	1.15	2.21	4.79	74	234	3.581	7	73	3	30.8012	1.01923	71	71.2782	1	1	0	2	300	1	100	2	200	1	1	0	2	200	1	100	0
10603	1	1	0	0	0	0	0	0	0	0	0	1	1	162	75	6.5	10	6.4	4.3	0.8	1.72	7.27	86	290	16.525	15	63	21	24.5351	0.858586	43	108.01	1	1	0	1	100	1	50	1	50	1	1	200	1	200	1	20	0
10604	1	2	0	0	0	0	0	0	0	0	0	0	1	121	87	8.1	12.1	7	4.3	3.59	1.34	4.5	62	307	11.889	25	59	9	22.7732	0.85	51	62.1903	1	1	1	1	200	1	100	1	40	1	1	200	1	250	1	0	0
10605	1	2	0	0	0	0	0	0	0	0	0	0	1	129	75	5.2	7.1	6	5.27	0.95	2.21	5.82	57	246	7.497	9	62	7	21.9899	0.84375	56	48.21	1	1	0	2	300	1	100	1	#NULL!	2	0	125	2	200	1	0	0
10606	1	2	0	0	0	0	0	0	0	0	0	0	2	142	77	7	7.2	6.6	6.92	1.44	2.01	4.13	55	297	2.671	1	69	12	28.9993	0.972222	58	35.9247	1	1	0	2	300	1	100	2	200	1	0	125	2	200	1	100	0
10607	1	1	0	0	0	0	0	0	0	0	0	0	2	109	68	4.1	4.4	10.1	4.77	0.75	1.94	5.82	61	230	14.406	19	57	4	22.4082	0.964706	54	62.3423	1	1	1	1	200	1	20	1	50	1	2	50	1	200	2	0	0
10608	1	1	0	0	1	0	0	0	0	0	0	0	2	122	78	7.5	7.6	6.3	3.06	1.37	1.22	7.45	127	341	14.467	17	67	11	22.2656	0.933333	57	189.644	1	1	0	1	100	1	25	1	0	1	0	20	2	300	1	25	0
10609	1	1	0	0	0	0	0	0	0	0	0	0	1	155	68	9.2	19.1	7.5	3.78	1.19	1.31	8.42	93	281	15.655	40	64	21	27.9904	1.02105	44	121.581	1	1	1	1	250	1	50	1	10	1	1	200	1	250	2	0	0
10610	1	1	0	0	0	0	0	0	0	0	0	0	1	103	65	8.8	13.9	8.2	4.28	1.47	1.19	6.33	80	405	11.81	35	59	11	22.7204	0.987654	49	100.004	1	1	0	2	300	1	100	2	200	2	0	50	2	200	1	100	0
10611	1	1	0	0	0	0	0	0	0	1	0	0	1	123	58	8.6	12.6	7.8	4.84	0.9	#NULL!	5.42	88	253	8.09	20	77	9	25.3515	0.961165	69	96.0611	1	1	0	1	400	1	50	1	50	1	0	0	1	50	1	50	0
10612	1	2	0	0	0	0	0	0	0	0	0	0	1	99	55	4.7	6.2	5.7	4.56	1.37	1.62	4.94	57	268	9.933	31	58	1	22.6562	0.957447	58	52.826	1	1	0	1	450	1	50	1	20	1	0	250	1	500	1	20	0
10613	1	1	0	0	0	0	0	0	0	0	0	0	1	166	66	8	12.7	6.6	3.99	0.96	1.35	4.16	65	251	12.211	8	67	22	24.7252	0.95	46	59.2169	1	1	0	1	250	1	50	2	50	1	1	0	2	300	1	0	0
10614	1	2	0	0	0	0	0	0	0	0	0	0	1	115	59	7.8	9.7	6.5	5.15	1.31	1.79	4.19	47	273	0.801	1	57	4	23.4221	0.882979	54	32.9434	1	1	1	1	200	1	50	1	20	1	1	0	1	500	1	50	0
10616	1	1	0	0	0	0	0	0	0	0	0	0	2	151	76	11.8	17.7	8.2	4.25	0.74	2.09	4.68	57	237	3.981	53	63	16	21.4692	0.93617	48	47.0036	1	1	0	1	200	1	50	2	300	1	0	250	2	300	1	25	0
10617	1	1	0	0	0	0	0	0	0	0	0	0	2	186	92	9.8	16	8.5	2.94	0.72	1.01	4.17	72	265	14.513	50	60	7	24.3375	0.958333	54	82.0205	1	1	0	1	300	1	50	1	50	1	0	0	1	500	1	0	0
10618	1	1	0	0	0	0	0	0	0	0	0	0	2	126	61	7	6	6.6	4.33	0.96	1.37	6.47	88	298	18.272	8	67	9	20.7157	0.955556	59	107.601	1	1	0	1	100	2	0	2	0	1	1	200	2	200	1	0	0
10619	1	1	0	0	0	0	0	0	0	0	0	0	2	162	99	8.6	16.1	7.9	3.6	1.05	1.51	3.55	63	338	11.432	59	58	6	20.8086	0.943182	53	65.3956	1	1	0	1	300	1	100	1	50	1	0	0	1	100	1	50	0
10620	1	2	0	0	0	0	0	0	0	0	0	1	2	166	84	6.2	7.5	6.5	2.77	0.64	1.29	2.76	42	207	11.837	34	73	6	27.2932	0.901961	68	3.96109	1	1	0	1	300	1	50	1	50	1	1	0	1	500	1	150	0
10621	1	1	0	0	0	0	0	0	0	0	0	0	1	174	86	6.1	#NULL!	6.6	4.28	1.39	0.99	5.6	76	187	11.815	205	74	21	23.1473	0.884615	54	74.2792	1	1	0	1	300	1	100	1	50	1	1	200	1	300	1	100	0
10622	1	2	0	0	0	0	0	0	0	0	0	0	2	146	86	9.8	11.5	8.6	3.99	1.22	0.99	2.79	41	235	4.175	4	67	11	22.4059	0.833333	57	8.78143	1	1	0	1	250	1	50	1	0	1	0	250	1	400	1	50	0
10623	1	1	0	0	0	0	0	0	0	0	0	0	2	192	92	6.8	13.7	7.8	2.77	0.61	0.84	5.01	61	220	4.582	41	75	18	22.8571	0.877551	58	41.5703	1	1	1	1	150	1	50	1	50	1	0	200	1	100	1	50	0
10625	1	1	0	0	0	0	0	0	0	0	0	0	1	183	81	6.9	10.3	8	2.93	0.72	1.14	5.33	51	194	11.423	44	67	17	25.5102	0.846939	51	29.7657	1	1	0	1	250	1	70	1	30	1	1	0	1	400	1	20	0
10626	1	1	0	0	0	0	0	0	0	0	0	1	2	155	79	7.8	10.5	7.7	3.46	1.22	1.05	3.66	65	242	11.198	39	68	4	28.6288	0.94	65	58.0629	1	1	0	2	300	2	200	2	200	2	1	0	2	300	1	0	0
10627	1	2	0	0	0	0	1	0	0	0	0	0	1	141	82	6.8	11.2	7.1	4.28	0.9	1.46	5.4	45	192	7.438	12	68	14	32.8707	0.857143	55	16.0421	1	1	1	1	250	1	50	1	50	1	1	200	1	250	1	150	0
10628	1	1	0	0	0	0	0	0	0	0	0	0	1	150	77	15.1	18.8	11.6	4.21	5.66	0.74	2.64	77	306	1.539	24	56	11	27.1416	1	46	97.1548	1	1	1	1	200	1	100	1	50	1	0	200	1	150	1	50	0
10629	1	1	0	0	0	0	0	0	0	0	0	0	1	193	88	18.7	24.5	10.7	4.47	5.49	0.95	3.64	65	289	6.334	48	75	21	29.7442	0.948454	55	49.9849	1	1	0	1	150	2	150	2	50	1	1	0	2	100	2	50	0
10630	1	2	0	0	1	0	0	0	0	0	0	0	1	143	68	6.7	5.7	6.6	3.52	1.03	0.73	5.63	42	225	11.761	15	62	2	27.4348	0.882353	61	16.6551	1	1	0	1	100	2	0	1	100	2	0	0	2	100	1	0	0
10631	1	2	0	0	0	0	0	0	0	0	0	0	1	150	85	5.8	7.2	6.2	2.8	1.12	1	3.83	59	197	6.24	15	72	11	23.3355	0.87234	62	40.8773	1	1	0	1	250	1	50	1	50	1	0	250	1	300	1	50	0
10632	1	1	0	0	0	0	0	0	0	0	0	0	2	143	87	6.2	7.6	6.6	4.41	3.34	1.08	5.15	71	257	18.309	56	72	15	27.3588	1.00917	58	66.0689	1	1	0	1	200	1	50	1	50	1	1	200	1	100	1	50	0
10633	1	1	0	0	0	0	0	0	0	0	0	0	1	151	97	8.4	14.4	8	3.03	1.18	0.77	2.54	48	224	3.591	8	67	14	26.7755	1	54	23.4547	1	1	1	1	300	1	50	1	10	1	1	200	1	250	1	150	0
10634	1	2	0	0	0	0	1	0	0	0	0	0	2	149	72	6.1	10.7	6.6	2.57	0.89	1.15	4.04	44	216	11.723	66	78	5	29.3199	0.694444	74	2.39841	1	1	1	1	250	1	50	1	20	1	1	200	1	250	1	100	0
10635	1	1	0	0	1	0	1	0	0	0	0	0	2	198	78	9.7	14	9.9	3.03	0.89	0.54	2.2	42	152	4.084	52	73	11	25.4767	0.951456	63	3.90872	1	1	0	2	300	1	100	2	200	2	1	0	2	200	1	50	0
10636	1	1	0	0	0	0	0	0	0	0	0	1	2	181	93	8.4	9.3	8.6	3.18	0.78	1.07	3.83	64	206	4.72	152	70	10	25.6544	0.918367	61	53.6512	1	1	0	2	300	1	100	2	200	2	1	125	2	200	1	50	0
10638	1	1	0	0	1	0	0	0	0	0	0	0	1	117	67	7.5	15.5	9.7	3.5	0.9	0.85	3.86	61	242	15.319	58	67	21	23.7118	0.94	47	50.8023	1	1	0	1	400	1	50	1	25	1	0	200	1	250	2	0	0
10639	1	2	0	0	0	0	0	0	0	0	0	0	2	185	94	8.4	13.3	7.2	3.76	1.66	1.08	2.95	40	190	2.373	54	69	2	20.7612	0.989691	68	4.36977	1	1	1	1	150	1	50	1	50	1	0	0	1	50	1	50	0
10640	1	1	0	0	0	0	0	0	0	0	0	0	1	155	76	#NULL!	8.5	6.4	3.45	2.46	0.65	3.94	62	276	9.293	6	71	11	25.1429	0.916667	61	48.2899	1	1	0	1	300	1	150	1	0	1	1	500	1	500	1	50	0
10641	1	1	0	0	0	0	0	0	0	0	0	0	2	162	73	7.7	9.7	8	4.02	1.88	0.95	6.6	99	231	14.521	138	67	12	27.3982	0.878505	56	130.741	1	1	1	1	250	1	50	2	0	1	1	200	1	250	2	0	0
10642	1	2	0	0	0	0	0	0	0	0	0	0	1	140	66	6.8	11.6	7	4	0.89	1.07	3.44	45	191	4.298	83	61	7	23.1405	0.875	55	24.1201	1	1	0	1	300	1	50	1	30	1	1	0	1	500	1	20	0
10643	1	2	0	0	0	0	0	0	0	0	0	0	1	118	66	6	5.5	6.9	4.66	1.37	1.15	4.76	57	316	6.539	9	58	4	27.3437	0.865385	55	52.826	1	1	1	1	100	1	50	1	0	1	1	200	1	150	1	300	0
10644	1	2	0	0	0	0	0	0	0	0	0	0	2	155	73	6.4	14.6	7.2	2.78	0.93	1.04	4.41	53	185	8.475	30	55	9	33.2937	0.980392	47	47.8734	2	1	0	2	200	2	50	2	0	2	1	200	2	200	1	0	0
10645	1	2	0	0	0	0	0	0	0	0	0	0	2	146	78	6.4	10	6.1	2.69	1.31	0.63	3.78	48	253	11.453	48	70	7	19.6072	0.9	64	20.0451	1	1	0	1	250	1	30	1	30	1	1	200	1	500	1	50	0
10646	1	1	0	0	0	0	0	0	0	1	0	0	1	153	78	8	13.4	6.9	2.93	1.16	1.22	3.82	49	255	10.837	48	73	5	25.9107	1.06	69	18.6343	1	1	0	2	300	1	100	2	200	1	1	0	2	200	1	0	0
10647	1	2	0	0	0	0	0	0	0	0	0	0	2	159	71	6.1	8.2	7.5	3.52	0.81	0.71	5.5	75	352	7.163	119	69	4	24.9199	0.931373	66	77.9979	1	1	0	1	250	1	40	1	40	1	1	0	1	300	1	50	0
10648	1	2	0	0	0	0	0	0	0	0	0	0	1	142	78	6.8	11.6	7.7	3.52	1.25	0.82	2.5	50	243	6.953	23	59	11	23.6652	0.94898	49	36.9464	1	1	0	1	350	1	0	1	50	1	0	0	1	500	1	0	0
10649	1	2	0	0	0	0	0	0	0	0	0	0	2	132	79	5.7	8.9	#NULL!	3.36	0.81	1.2	3.99	55	255	6.389	20	57	6	27.3923	0.868687	52	49.7727	1	1	0	2	300	1	100	2	200	2	1	250	2	200	1	100	0
10650	1	2	0	0	0	0	0	0	0	0	0	0	2	148	87	5.2	8.9	7	4.09	0.92	1.07	5.5	47	164	10.59	17	64	5	22.2137	0.885057	60	24.8654	1	1	0	1	150	1	100	1	50	1	1	200	1	150	1	50	0
10651	1	2	0	0	0	0	0	0	0	0	0	0	2	162	84	5.6	13	7.8	3.82	1.58	1.02	4	61	284	10.54	270	69	9	22.0604	0.836538	61	48.5466	1	1	0	1	150	1	100	1	50	1	0	0	1	100	1	50	0
10652	1	1	0	0	0	0	0	0	0	0	0	0	2	177	81	10.9	20.4	10.3	3.81	1.13	1.1	5.64	61	247	15.462	137	69	18	27.1416	0.94	52	48.4943	1	1	0	1	200	1	20	1	30	1	1	300	1	500	1	0	0
10653	1	2	0	0	0	0	0	0	0	0	0	0	2	130	74	8.1	11.9	7.8	3.25	1.45	0.74	3.74	45	209	8.134	24	61	9	25.711	0.88	53	24.1201	1	1	1	1	250	1	30	1	30	1	1	0	1	500	1	50	0
10654	1	2	0	0	0	0	0	0	0	0	0	0	1	162	85	8.1	7.4	7	4.22	1.05	0.65	2.75	45	183	7.426	109	61	9	21.7555	0.851064	53	24.1201	1	1	0	1	200	1	100	1	50	1	0	200	1	100	1	50	0
10655	1	1	0	0	1	0	0	0	0	0	0	0	2	143	86	8.3	10.8	#NULL!	2.05	0.81	0.63	2.62	49	192	14.537	25	57	11	26.8923	0.897959	47	37.0983	1	1	0	1	150	1	50	1	50	1	1	200	2	0	1	0	0
10656	1	2	0	0	0	0	0	0	0	0	0	0	2	125	80	4.5	4.9	5.4	3.38	0.58	1.09	2.05	44	108	6.929	10	56	7	21.9671	0.818182	50	27.7864	1	1	0	1	100	1	50	1	50	1	0	200	2	0	2	0	0
10657	1	2	0	0	0	0	0	0	0	0	0	0	1	102	52	5.6	5.1	6	4.88	0.93	1.51	6.13	68	280	15.809	17	60	6	22.5466	0.87234	55	73.6583	1	1	1	1	300	1	50	1	10	1	1	100	1	250	1	100	0
10658	1	1	0	0	0	0	0	0	0	0	0	0	2	135	76	4.4	9.7	6.2	3.55	0.55	0.61	3.24	48	152	2.044	0	67	21	23.0469	0.909091	47	23.4547	1	1	1	1	300	1	100	1	50	1	0	200	1	200	1	50	0
10659	1	2	0	0	0	0	0	0	0	0	0	0	2	146	73	6.5	6.8	6	3.55	1.25	0.71	3.69	55	175	1.894	1	73	6	29.5525	0.925926	68	31.3087	1	1	0	1	150	1	100	1	50	1	0	0	1	100	1	50	0
10660	1	2	0	0	1	0	0	0	0	0	0	0	1	157	69	6.7	9.2	7.2	4.2	2.05	0.81	4.82	45	201	14.955	25	71	11	26.3465	0.88	61	12.5801	1	1	0	1	100	1	50	1	100	1	2	0	2	0	1	0	0
10661	1	1	0	0	0	0	0	0	0	0	0	0	2	114	63	5.1	11.2	6.4	3.46	0.75	0.62	2.54	46	181	3.899	1	65	13	19.4674	0.896907	53	21.5554	1	1	0	1	300	1	100	1	50	1	1	200	1	100	1	50	0
10662	1	1	0	0	0	0	0	0	0	0	0	0	1	155	86	10	13.9	10.1	2.64	1.55	0.57	4.03	82	237	8.551	270	54	13	24.8016	1.02174	42	109.981	1	1	0	1	350	1	50	1	10	1	1	200	1	500	1	30	0
10663	1	1	0	0	0	0	0	0	0	0	0	0	2	111	65	8.3	16	7	#NULL!	#NULL!	0.58	3.16	42	161	7.745	55	73	13	20.7612	0.8	61	3.90872	1	1	0	2	300	1	50	2	200	2	1	152	2	200	1	50	0
10664	1	1	0	0	0	0	0	0	0	0	0	0	1	177	84	6.7	9.3	7.2	#NULL!	0.48	0.51	4.04	47	219	11.855	16	68	6	22.4059	1.02941	63	20.197	1	1	0	1	200	1	20	1	20	1	0	#NULL!	1	500	1	50	0
10665	1	1	0	0	0	0	0	0	0	0	0	0	2	175	82	7.5	10.4	6.9	4.14	1.59	0.93	4.42	67	288	17.883	31	76	13	30.4611	0.927273	64	53.0382	1	1	0	1	300	1	100	1	50	1	1	0	1	200	1	50	0
10666	1	2	0	0	0	0	0	0	0	0	0	0	2	182	74	7	4	6.7	4.36	0.97	1.26	3.42	38	112	11.269	110	75	22	23.7332	0.915789	54	-6.76155	1	1	1	1	150	1	50	1	5	1	1	200	1	250	1	50	0
10667	1	1	0	0	0	0	0	0	0	0	0	0	1	162	80	9.1	9.6	8.2	3.46	1.17	0.8	2.88	45	151	6.095	10	65	21	33.1213	0.939655	45	19.4517	1	1	1	1	300	1	100	1	50	1	#NULL!	200	1	300	2	#NULL!	0
10668	1	2	0	0	0	0	0	0	0	0	0	0	2	173	83	6.3	10.1	7	3.31	1.39	0.73	3.22	55	191	3.089	97	71	8	30.4438	0.980392	64	33.6167	1	1	0	1	150	1	100	1	50	1	1	#NULL!	1	100	1	50	0
10669	1	2	0	0	0	0	0	0	0	0	0	0	1	178	75	6.7	9.4	7	3.63	0.94	0.87	2.91	63	160	3.178	207	68	15	26.5021	0.881188	54	53.908	2	1	0	2	#NULL!	1	50	2	#NULL!	2	#NULL!	#NULL!	2	#NULL!	1	50	0
10670	1	2	0	0	0	0	0	0	0	0	0	0	1	165	85	4.9	8.2	6	3.7	1.7	0.91	2.86	42	163	5.037	145	56	4	23.833	0.87234	53	23.5791	1	1	0	1	100	1	50	2	#NULL!	2	#NULL!	#NULL!	2	#NULL!	1	0	0
10671	1	2	0	0	0	0	0	0	0	0	0	0	1	168	86	7.7	14	7	2.95	1.63	0.69	3.47	61	152	#NULL!	#NULL!	68	4	31.6443	0.972727	65	49.7006	1	1	0	1	200	1	10	1	30	1	1	0	1	500	1	0	0
10672	1	2	0	0	0	0	0	0	0	0	0	0	2	161	64	7.4	12.9	6.8	3.67	0.7	0.86	3.36	57	187	5.45	7	69	15	24.3418	0.816327	55	40.132	1	1	0	1	300	1	20	1	0	1	0	250	1	500	1	50	0
10673	1	1	0	0	0	0	0	0	0	0	0	0	1	153	77	8.7	15.9	8.3	2.42	0.73	0.57	5.48	44	97	7.09	11	66	4	26.0276	1	63	16.194	1	1	0	#NULL!	150	1	100	1	50	1	1	200	1	100	1	0	0
10674	1	1	0	0	0	0	0	0	0	0	0	0	1	174	80	8.7	12.1	6.6	3.56	1.1	0.78	2.44	51	308	6.749	62	73	21	26.2596	0.882353	53	22.8417	1	1	1	1	300	1	100	1	0	1	1	0	1	150	1	0	0
10675	1	1	0	0	0	0	0	0	0	0	0	0	2	147	73	10.6	17.7	8.4	3.53	0.98	0.65	3.12	44	215	16.701	257	70	4	24.5675	0.833333	67	11.578	1	1	0	1	450	1	30	1	10	1	1	200	1	400	1	30	0
10676	1	2	0	0	0	0	0	0	0	0	0	0	2	145	84	7.9	12.3	8.7	2.17	0.91	1.06	2.61	35	147	4.705	4	56	4	30.0215	0.895238	53	8.85347	1	1	0	1	200	1	100	1	50	1	0	0	1	100	1	50	0
10677	1	1	0	0	0	0	0	0	0	0	0	0	1	170	83	7.4	8.8	6.5	3.38	1.09	0.76	6.18	68	194	4.21	21	67	4	26.2985	0.897959	64	65.5279	1	1	0	1	250	1	150	1	100	1	1	0	1	100	1	0	0
10678	1	1	0	0	0	0	0	0	0	0	0	0	1	134	63	7.6	13.7	8	2.7	1.06	0.87	3.42	46	224	5.79	9	71	19	21.4533	0.897727	53	14.6314	1	1	0	1	300	1	30	1	30	1	0	200	1	40	1	50	0
10679	1	2	0	0	0	0	0	0	0	0	0	0	1	155	92	6.7	6.8	6.8	3.67	0.78	0.72	2.96	47	180	7.322	46	55	13	25.3906	0.897959	43	35.2514	1	1	0	1	350	1	120	1	100	1	0	250	1	500	1	50	0
10680	1	2	0	0	0	0	0	0	0	0	0	0	1	142	70	6	10.6	9.5	3.96	1.15	0.62	2.47	53	182	9.415	20	70	24	24	0.69697	47	30.5634	1	0	0	1	400	1	50	1	20	1	1	200	1	250	1	50	0
10681	1	1	0	0	0	0	0	0	0	0	0	0	1	155	68	8.6	12.3	8.3	3.35	0.6	0.58	3.45	42	110	18.266	28	66	20	23.7954	0.892473	47	11.9867	1	1	1	1	500	1	400	1	50	1	1	0	1	250	2	0	0
10682	1	1	0	0	0	0	0	0	0	0	0	0	2	153	97	7	13	7.5	4.68	0.79	0.75	2.89	54	125	11.788	174	53	6	23.8895	0.925532	48	52.2326	1	1	0	1	300	1	100	1	50	1	0	200	1	100	1	50	0
10683	1	1	0	0	0	0	0	0	0	0	0	0	2	184	89	6.8	16	8.7	3.52	1.62	0.7	5.25	61	242	17.971	270	70	12	28.1943	0.869565	59	47.3403	1	1	0	1	250	1	50	1	25	1	1	0	1	250	1	0	0
10684	1	1	0	0	0	0	0	0	0	0	0	0	2	159	83	6.6	7.4	7.2	4.05	0.89	0.79	2.85	51	190	7.471	103	73	3	23.4236	0.918367	71	22.8417	1	1	1	1	400	1	50	1	25	1	1	100	1	300	1	50	0
10685	1	2	0	0	0	0	0	0	0	0	0	0	2	147	85	8.1	11.3	6.8	3.38	1.22	0.63	2.38	43	128	3.565	97	69	5	25.5937	0.901961	65	10.6808	1	1	0	1	350	1	0	1	50	1	0	250	1	500	1	50	0
10686	1	2	0	0	0	0	0	0	0	0	0	0	2	142	65	7.6	14.4	8.3	3.43	1.09	0.92	3.07	43	206	7.184	69	75	21	21.9138	0.922222	55	3.75675	1	1	1	1	200	1	20	1	20	1	1	200	1	100	1	25	0
10687	1	2	0	0	0	0	0	0	0	0	0	0	1	123	61	6.1	8.5	5.9	3.55	0.86	0.81	3.23	52	124	3.428	15	63	11	25.6745	0.933333	53	36.5377	1	1	0	1	250	1	50	1	50	1	1	200	1	100	1	0	0
10688	1	1	0	0	0	0	0	0	0	0	0	0	2	155	63	6.3	#NULL!	5.5	3.41	0.83	0.69	2.86	55	240	11.802	9	66	7	21.7181	0.908163	60	39.3343	1	1	1	1	400	1	50	1	20	1	1	0	1	250	1	50	0
10689	1	2	0	0	0	0	0	0	0	0	0	0	1	120	70	#NULL!	15	8.2	5.11	2.18	1.44	4.6	51	224	5.897	31	70	19	33.2986	0.888889	52	26.356	1	1	0	1	300	1	100	1	50	1	0	0	1	200	1	50	0
10690	1	1	0	0	0	0	0	0	0	0	0	0	2	147	72	7.6	13.1	8.1	3.96	1.57	1.32	4.6	77	338	14.529	17	75	11	31.935	1.04762	65	75.2288	1	1	0	2	300	1	100	2	200	2	1	0	2	200	1	100	0
10691	1	2	0	0	0	0	0	0	0	0	0	0	1	168	87	10.1	#NULL!	7.8	5.06	0.89	1.71	4.48	54	268	4.403	4	58	9	22.7732	0.909091	50	46.515	1	1	0	2	300	1	50	1	200	2	1	50	2	200	1	0	0
10692	1	1	0	0	0	0	0	0	0	0	0	1	2	176	93	13.5	14.1	9.1	8.37	1.69	2.03	4.84	79	220	6.865	270	69	14	22.1003	0.88	56	86.3601	1	1	1	1	200	1	20	1	20	1	0	220	1	100	#NULL!	#NULL!	0
10693	1	2	0	0	0	0	0	0	0	0	0	0	1	160	63	7.1	8.1	8.2	5.64	2.12	1.71	7.31	100	322	5.365	270	69	16	29.0943	0.9375	54	130.589	1	1	0	1	200	1	100	1	50	1	0	200	1	100	1	50	0
10694	1	2	0	0	0	0	0	0	0	1	0	0	1	160	67	7.1	8.7	7.6	3.46	1.4	0.9	4.33	54	262	7.03	4	59	22	27.852	0.944444	38	45.361	1	1	0	1	200	1	50	1	20	1	1	250	1	500	1	0	0
10695	1	2	0	0	0	0	0	0	0	0	0	0	2	135	70	6.8	7.5	6.2	5.65	2.58	1.54	3.21	55	253	4.817	4	80	5	25.9695	0.893805	76	23.2307	1	1	1	1	200	1	50	1	50	1	1	200	1	100	1	0	0
10696	1	1	0	0	0	0	0	0	0	0	0	0	2	156	105	6.4	7.9	6.2	3.36	1.75	0.94	4.66	58	301	16.419	17	59	3	27.4648	0.928571	57	53.7233	1	1	1	1	300	1	100	1	20	2	0	0	1	500	2	0	0
10697	1	2	0	0	1	0	0	0	0	0	0	0	2	148	87	9.7	10.7	6.9	3.66	1.05	1.87	5.52	72	232	7.971	217	68	15	22.9421	0.915888	54	72.8409	1	1	0	1	150	1	50	1	50	1	1	200	2	0	2	0	0
10698	1	2	0	0	0	0	0	0	0	0	0	0	2	152	73	8	9	7.2	4.48	1.04	1.4	5.64	65	203	4.534	5	66	12	23.9188	0.960784	55	60.4233	1	1	0	2	300	1	100	2	200	1	1	250	2	200	1	100	0
10699	1	2	0	0	0	0	0	0	0	1	0	0	1	181	76	4.2	8.6	7.8	5.34	1.59	1.67	6.85	96	317	5.008	11	78	25	25.462	0.924528	54	111.789	1	1	1	1	300	1	100	1	50	1	1	200	1	250	1	100	0
10700	1	1	0	0	1	0	0	0	0	0	0	0	2	158	81	7.7	8.2	8.6	3.45	1.06	1.44	5.5	73	360	4.955	41	78	11	25.4694	0.754717	68	63.3522	1	1	1	1	350	1	50	1	20	1	1	200	1	500	1	50	0
10701	1	1	0	0	0	0	0	0	0	0	0	1	2	158	95	7.1	8	4.9	4.1	2	1.38	5.5	82	338	9.482	68	68	9	27.0416	0.981818	60	93.8251	1	1	0	2	300	1	100	2	200	2	1	50	2	200	1	0	0
10702	1	2	0	0	0	0	0	0	0	0	0	0	2	130	66	7.5	8.6	8.6	5.51	1.25	1.28	4.01	84	343	8.816	47	66	18	22.8329	0.824742	49	100.393	1	1	1	1	200	1	50	1	20	1	0	0	1	0	1	0	0
10703	1	1	0	0	0	0	0	0	0	0	0	0	1	176	80	7.1	10.7	7.4	5.43	1.17	1.56	6.45	87	341	2.983	11	68	21	23.8884	0.834951	48	104.343	1	1	0	1	300	1	20	1	0	1	2	0	1	500	1	50	0
10704	1	1	0	0	0	0	0	0	0	0	0	0	2	137	69	6.6	8.2	7.1	3.98	0.86	1.18	5.4	90	338	10.508	19	64	22	#NULL!	#NULL!	43	115.27	2	0	0	2	300	2	200	2	50	1	1	250	2	200	2	250	0
10705	1	2	0	0	0	0	0	0	0	0	0	1	2	137	76	7.5	15.4	7	4.08	1.32	0.89	5.25	77	260	7.757	2	70	15	20.061	0.882979	56	81.0512	1	1	1	1	200	1	50	1	10	1	1	50	1	100	1	20	0
10706	1	1	0	0	1	0	0	0	0	0	0	0	2	168	78	4.3	9.3	7.3	5.05	1.09	1.45	6.1	63	290	6.783	270	73	11	24.539	#NULL!	63	48.0856	1	1	0	1	200	2	50	2	0	2	0	0	2	100	1	50	0
10707	1	1	0	0	0	0	0	0	0	0	0	0	1	153	90	8.2	10.5	7.2	3.91	0.94	1.7	5.72	93	465	10.484	12	65	16	27.2817	0.924528	50	120.427	1	1	0	1	300	1	100	1	50	1	1	250	1	200	1	50	0
10708	1	2	0	0	0	0	0	0	0	0	0	0	2	170	66	5.6	10.3	7.8	4.63	0.99	1.29	4.56	89	352	11.467	44	72	7	28.5483	0.839623	66	103.987	1	1	1	1	300	1	50	1	20	1	1	200	1	250	1	150	0
10709	1	2	0	0	0	0	0	0	0	0	0	0	2	145	66	9	10.2	8.5	3.93	1.52	1.09	5.55	61	248	4.565	9	70	18	20.2395	0.886364	53	47.3926	1	1	0	1	200	1	100	1	50	1	0	200	1	100	1	50	0
10710	1	1	0	0	0	0	0	0	0	0	0	0	2	144	80	8.4	8.4	6.8	5.35	1.22	1.34	5.94	46	233	10.972	47	64	11	23.939	0.954545	54	22.7094	1	1	0	1	300	1	100	1	50	1	1	250	2	200	1	50	0
10711	1	1	0	0	0	0	0	1	0	0	0	0	2	186	82	12.1	16.9	8.5	5.15	3.12	1.48	8.51	94	293	4.118	26	72	15	30.2992	0.932203	58	114.453	1	1	0	1	200	2	100	2	0	2	0	0	2	100	1	0	0
10712	1	1	0	0	0	0	0	0	0	0	0	1	1	174	81	8.2	9.6	8.3	4.67	2.15	1.14	3.79	59	232	9.945	18	65	7	28.3447	0.933333	59	48.9029	1	1	0	2	300	1	50	2	200	2	1	125	2	200	1	0	0
10713	1	1	0	0	0	0	0	0	0	0	1	0	1	189	95	5.5	8.7	8.8	2.94	0.79	0.93	3.34	60	231	10.763	250	67	21	26.2976	0.964286	47	48.6986	1	1	0	1	300	1	50	1	20	2	0	0	1	500	2	0	0
10714	1	2	0	0	0	0	0	0	0	0	0	0	1	#NULL!	#NULL!	5.2	8.1	7.8	4.32	0.95	1.23	4.35	54	193	4.249	16	69	21	24.5603	0.90099	49	33.821	1	1	1	1	300	1	50	1	20	2	0	0	1	500	2	0	0
10715	1	2	0	0	0	0	1	0	0	0	0	0	1	152	72	7.4	8.3	7.6	4.83	1.19	1.42	5.81	61	383	4.14	19	69	11	25	0.872549	59	48.5466	1	1	0	2	300	1	100	2	200	2	1	125	2	200	1	50	0
10716	1	1	0	0	0	0	0	0	0	0	0	0	1	138	81	5.1	7.9	5.8	3.51	0.91	0.99	4.98	65	258	16.592	4	58	4	24.677	0.962264	55	69.6029	1	1	1	1	400	1	100	1	50	1	1	100	1	100	1	50	0
10718	1	1	0	0	1	0	0	0	0	0	0	0	2	144	75	4.8	8.7	6.8	2.73	0.84	0.84	3.79	58	193	10.895	19	74	16	22.231	0.936364	59	36.4133	1	1	0	#NULL!	300	1	100	1	50	1	1	0	1	200	1	50	0
10719	1	2	0	0	0	0	0	0	0	0	0	1	1	138	73	9	10	7.3	5.32	1.71	1.73	6.14	75	261	11.281	14	70	6	25.3444	0.907407	65	76.8439	1	1	1	1	200	1	30	1	20	1	1	100	1	100	1	50	0
10720	1	1	0	0	0	0	0	0	0	0	0	0	2	155	68	4.5	7.9	4.8	3.86	0.93	1.19	5.23	70	211	8.119	2	67	8	24.4473	0.79646	60	69.7352	1	1	0	1	350	1	100	1	50	1	0	250	1	500	1	100	0
10721	1	2	0	0	0	0	0	0	0	0	0	1	1	184	77	6.4	7.8	7.5	5.66	1.61	1.35	7.24	72	295	8.171	104	66	17	25.2994	0.912621	50	75.1489	1	1	1	1	200	1	100	1	50	1	0	200	1	100	1	50	0
10722	1	1	0	0	0	0	0	0	0	0	1	0	2	138	70	10.3	11.7	8.9	4.05	0.79	1.55	6.38	63	188	5.213	1	59	7	19.5918	0.798165	53	64.2416	1	1	0	1	300	1	100	1	50	1	0	200	1	100	1	50	0
10723	1	2	0	0	0	0	0	0	0	0	0	0	1	134	76	6	7.8	5.6	5.36	1.14	1.81	5.88	48	241	6.842	47	63	4	27.1416	0.91	60	28.1231	2	1	0	2	300	1	50	1	50	1	0	0	1	300	2	100	0
10724	1	2	0	0	0	0	0	0	0	0	0	0	2	144	79	5	8.3	5.2	4.62	1.67	1.11	4.08	52	222	15.457	76	70	5	24.8358	0.955752	66	28.4597	1	1	1	1	200	1	50	#NULL!	0	#NULL!	0	0	1	100	1	20	0
10725	1	2	0	0	0	0	0	0	0	0	0	0	2	139	80	7.8	9.1	5.2	4.88	1.41	1.4	5.32	57	321	9.63	8	61	4	29.3575	0.888889	58	49.364	1	1	1	1	150	1	50	2	0	1	1	50	1	500	1	50	0
10726	1	1	0	0	0	0	0	0	0	0	0	1	2	132	61	7.9	9.3	7.2	4.24	1.15	0.86	5.23	78	244	16.586	51	73	6	25.1559	0.970874	68	79.6405	1	1	0	2	300	1	102	2	2	1	3	0	2	200	1	0	0
10727	1	2	0	0	0	0	0	0	0	0	0	0	2	126	65	7.5	9.3	7.3	5.01	1.33	1.36	6.21	68	274	8.509	18	68	3	26.8977	0.927273	66	64.4263	1	1	1	1	200	1	20	1	50	1	1	200	1	100	1	20	0
10728	1	1	0	0	0	0	0	0	0	0	0	0	1	180	82	7.8	9.1	6.5	3.53	0.89	1.22	5.34	78	321	11.662	45	72	14	26.0276	0.9	59	80.7945	1	1	1	1	300	1	100	1	20	1	1	200	1	200	2	0	0
10729	1	1	0	0	0	0	0	0	0	0	0	0	2	158	89	8.3	9.3	7.7	6.06	2.72	1.33	5.14	67	309	15.26	115	57	2	25.0995	0.95	56	74.9642	1	1	0	1	300	1	50	1	50	1	0	250	1	400	1	0	0
10730	1	1	0	0	0	0	0	0	0	0	0	0	2	146	65	9.8	11.2	7.2	4.05	1.05	1.58	4.17	68	236	4.021	0	68	18	18.7242	0.888889	51	64.3739	1	1	0	1	300	1	50	1	50	1	1	250	1	500	1	50	0
10731	1	1	0	1	0	0	0	0	0	0	0	0	1	193	63	4.7	7.8	7.3	4.43	1.18	1.41	6.19	74	288	4.725	270	73	25	23.7387	0.836735	49	71.2258	1	1	0	2	300	1	100	2	200	2	1	125	2	200	1	100	0
10732	1	1	0	0	0	0	0	0	0	0	0	0	1	149	86	6.7	8.7	5.9	4.57	1.43	1.33	3.94	76	350	9.399	4	65	16	22.913	0.9	50	84.6652	1	1	0	2	300	1	100	2	200	#NULL!	1	50	2	200	1	50	0
10733	1	1	0	0	0	0	0	0	0	0	0	0	2	146	82	8.4	10.6	8.3	4.73	1.13	1.21	5.28	59	187	5.233	2	75	9	26.7759	0.954545	67	37.3629	1	1	1	1	200	1	20	1	50	1	1	250	1	100	1	20	0
10734	1	2	0	0	0	0	0	0	0	0	0	0	2	130	64	5.2	8.9	5.5	4.42	1.24	1.16	3.97	58	231	12.129	152	72	3	29.4321	0.909091	70	38.7737	1	1	0	1	200	1	100	1	50	1	1	0	1	100	1	150	0
10735	1	1	0	0	0	0	0	0	0	0	0	1	1	141	76	6.4	7.8	4.9	2.72	1.13	0.77	4.74	62	198	15.287	92	62	11	26.3465	0.941748	52	58.6759	1	1	0	2	300	1	100	2	200	2	1	50	2	200	1	50	0
10736	1	1	0	0	0	0	1	0	0	0	0	0	1	166	77	11.8	13.2	8.3	5.1	2.22	1.11	5.09	74	449	11.479	270	64	21	22.0522	0.92233	44	81.6118	1	1	1	1	350	1	150	1	50	1	1	0	1	300	2	0	0
10737	1	2	0	0	0	0	0	0	0	0	0	0	2	143	65	6.4	9.2	4.6	3.76	1.23	1.48	4.05	59	221	14.335	16	67	3	20.7031	0.886792	65	46.6473	1	1	0	1	200	1	100	1	50	1	1	250	1	200	1	500	0
10738	1	2	0	0	0	0	0	0	0	0	0	0	1	156	85	7.9	9	5.7	4.27	1.76	1.35	5.82	65	224	10.339	270	66	9	26.1066	0.927273	58	60.4233	1	1	1	1	300	1	50	1	20	1	1	200	1	250	1	50	0
10739	1	2	0	0	0	0	0	0	0	0	0	0	2	157	73	7.1	7.9	6.3	4.32	1	1.72	6.16	74	231	5.059	9	69	21	25.8065	0.930435	49	75.8942	1	1	0	1	200	1	100	1	50	1	1	250	1	100	1	50	0
10740	1	1	0	0	0	0	0	0	0	0	0	0	2	158	87	6.2	8.5	6.5	3.34	0.89	0.97	4.9	64	345	9.47	20	68	11	25.6489	1.0297	58	55.9592	1	1	1	1	350	1	50	1	20	1	1	200	1	500	1	100	0
10741	1	1	0	0	0	0	0	0	0	0	0	0	1	#NULL!	#NULL!	12.6	14.2	8.7	4.37	1.11	1.29	5	72	189	7.07	16	82	6	22.8624	0.666667	77	56.6325	1	1	0	1	300	1	50	1	50	1	0	250	1	300	1	50	0
10742	1	2	0	0	0	0	0	0	0	0	0	0	1	183	93	5.4	8.4	4.8	2.82	2.95	0.95	4.44	62	276	10.979	34	70	6	23.7118	0.854369	65	49.4963	2	0	0	2	300	2	100	2	50	2	1	200	2	200	2	200	0
10743	1	2	0	0	0	0	0	0	0	0	0	0	1	125	78	6.4	9.2	5.7	5.85	1.41	1.39	4.83	55	271	11.528	19	57	6	20.1733	0.88764	52	49.7727	1	1	1	1	300	1	100	1	50	1	1	200	1	250	1	100	0
10744	1	2	0	0	0	0	0	0	0	0	0	1	1	144	76	14.3	16.4	9.3	4.53	0.7	2.01	5.74	43	137	5.905	45	65	14	24.4352	0.901961	52	15.2968	1	1	1	1	200	#NULL!	0	1	20	1	1	0	1	200	1	0	0
10745	1	1	0	0	0	0	0	0	0	0	0	0	2	165	84	7.4	8.5	5.7	3.59	1.04	1.44	4.73	73	260	14.78	39	58	14	23.6614	0.833333	45	86.4322	1	1	0	1	400	1	200	1	50	1	0	500	1	200	1	50	0
10746	1	2	0	0	0	0	0	0	0	0	0	0	1	114	62	8.5	12.6	4.8	2.5	0.82	0.8	2.83	35	185	8.329	5	59	1	20.4491	0.923913	59	5.39147	1	1	0	2	300	1	100	2	200	1	0	125	2	200	1	100	0
10747	1	2	0	0	0	0	0	0	0	0	0	0	1	160	86	10.4	11.2	6.4	4.1	1.28	1.22	5.79	54	243	7.025	21	66	11	30.1194	0.936364	56	37.283	1	1	0	1	300	1	50	1	100	1	1	0	1	500	1	50	0
10748	1	1	0	0	0	0	0	0	0	0	0	0	2	142	74	9.2	11.5	7.2	4.29	1.62	0.99	6.23	70	219	18.112	50	33	8	26.6436	0.970588	26	108.971	1	0	0	1	200	1	100	1	50	1	1	200	1	100	1	50	0
10749	1	2	0	0	0	0	0	0	0	0	0	0	2	172	84	4.5	8.9	#NULL!	4.42	1.64	1.3	5.49	55	223	5.907	270	75	4	25.6745	0.943396	72	29.0007	1	1	0	1	300	1	100	1	50	1	0	0	1	100	1	50	0
10750	1	2	0	0	0	0	0	0	0	0	0	0	1	152	71	7.3	10.7	6.8	4.8	2.07	1.13	6.71	82	321	#NULL!	#NULL!	70	14	22.151	0.90566	57	91.5695	1	1	0	1	300	1	50	1	50	1	1	250	1	500	1	100	0
10751	1	1	0	0	1	0	0	0	0	0	0	0	1	152	70	6.8	10.4	5.7	4.97	1.93	1.22	4.33	82	395	11.603	42	64	22	24.8358	0.958763	43	98.4411	1	1	1	1	300	1	100	1	20	1	1	200	1	250	1	75	0
10752	1	1	0	0	0	0	0	0	0	0	0	0	1	126	80	9.9	15.2	8.6	4.24	1.17	1.31	6.42	89	331	14.325	28	71	9	22.5827	0.851064	63	105.089	1	1	1	1	300	1	100	1	20	1	1	200	1	250	2	0	0
10753	1	2	0	0	0	0	0	0	0	0	0	0	2	138	61	4.9	9.6	5.6	4.79	1.73	1.48	5.18	72	362	14.236	20	74	14	28.1943	0.909091	61	65.9169	1	1	0	1	300	1	50	1	10	1	0	0	1	500	1	10	0
10754	1	1	0	0	0	0	0	0	0	0	0	0	1	171	90	9.6	10.9	7.9	4.38	1.04	1.18	3.95	76	252	10.706	22	62	11	23.6713	0.9	52	88.1272	1	1	0	1	500	1	50	1	0	1	1	250	1	500	1	0	0
10755	1	2	0	0	0	0	1	0	0	0	0	1	1	132	67	8.7	9.6	6.1	5.58	2.13	1.29	6.19	54	313	15.653	123	74	20	30.4878	0.88	55	28.051	1	1	1	1	300	1	50	1	20	2	0	0	1	500	2	0	0
10756	1	2	0	0	0	0	0	0	0	0	0	0	2	151	82	5.7	9.5	6.7	6.06	1.16	2.85	4.15	70	291	8.063	124	80	11	19.8189	0.894118	70	54.7856	1	1	1	1	250	1	50	1	20	1	1	200	1	250	1	50	0
10757	1	1	0	0	0	0	0	0	0	0	0	0	2	172	#NULL!	6.7	8.9	5.5	4.9	1.35	1.08	6.81	103	403	16.175	140	81	4	24.9108	0.921569	78	123	1	1	1	1	500	1	20	1	50	1	0	0	1	100	1	20	0
10758	1	1	0	0	0	0	0	0	0	0	0	0	2	120	80	7.7	10.3	6.2	4.09	1.15	1.1	5.88	100	367	1.818	134	70	11	25.0995	0.888889	60	129.383	1	1	0	1	300	1	50	1	50	1	1	0	1	500	1	0	0
10759	1	2	0	0	0	0	0	0	0	0	0	0	2	129	83	5	8	6.1	3.23	1.21	1.32	6.16	62	352	5.314	7	66	6	27.7671	0.811966	61	54.1123	1	0	0	1	200	1	100	1	50	1	1	200	1	100	1	50	0
10760	1	2	0	0	0	0	0	0	0	0	0	0	1	147	79	7.6	10.1	7.4	4.43	2.03	1.21	8.7	121	542	4.545	161	57	13	27.968	0.927273	45	188.614	1	1	0	1	400	1	0	1	0	1	0	0	1	500	1	0	0
10761	1	2	0	0	0	0	0	0	0	0	0	0	2	173	86	13.7	16	8.1	3.7	1.59	0.82	4.85	53	312	12.289	270	50	16	30.4878	0.905172	35	53.6434	1	1	0	1	200	1	100	2	200	2	1	125	2	200	1	100	0
10762	1	2	0	0	0	0	0	0	0	0	0	0	2	151	78	4.7	7.9	5.7	4.16	1.58	1.23	4.47	66	232	10.034	26	69	14	25.5588	0.87619	56	59.0649	1	1	0	1	200	1	25	1	0	1	1	220	1	250	1	150	0
10764	1	2	0	0	0	0	0	0	0	0	0	1	1	154	71	9	10.9	6.8	5.26	1.73	1.3	3.52	54	204	9.938	270	69	12	24.7676	0.877551	58	33.821	1	1	0	1	300	1	100	1	50	1	1	0	1	200	1	50	0
10766	1	1	0	0	0	0	0	0	0	0	0	0	1	140	83	11.1	12	8.5	4.72	0.92	2.12	5.76	91	380	9.01	8	66	15	23.8367	0.8	52	115.066	1	1	1	1	200	1	25	1	20	1	1	300	1	100	1	25	0
10767	1	1	0	0	0	0	0	0	0	0	0	1	2	154	95	4.7	8.3	#NULL!	3.72	1.54	0.9	3.73	76	278	15.385	74	60	3	29.4078	0.964286	58	90.4352	1	1	1	1	200	1	50	1	20	1	1	200	1	200	1	50	0
10768	1	1	0	0	0	0	0	0	0	0	0	0	2	140	84	12.6	19	10.2	3.63	1.92	1.28	9.05	121	395	10.084	270	67	18	29.4023	0.916667	50	177.022	1	1	0	#NULL!	#NULL!	1	0	1	0	1	1	0	1	250	1	0	0
10769	1	2	0	0	0	0	0	0	0	0	0	1	1	159	74	9.1	14.9	8.2	5.23	1.35	1.48	10.08	87	482	4.628	33	67	11	22.0317	0.913978	57	105.55	1	1	0	1	350	1	50	1	50	1	0	0	2	100	1	100	0
10770	1	2	0	0	0	0	0	0	0	0	0	0	2	132	80	6	6.4	5.8	4.01	1.44	1.5	3.94	56	292	11.151	15	64	2	23.6128	0.854167	63	43.7983	1	1	0	2	300	1	100	1	0	1	1	0	1	250	1	100	0
10772	1	2	0	0	0	0	0	0	0	0	0	0	1	130	82	6.9	10	6.7	4.29	1.42	1.63	5.22	62	266	4.923	1	65	5	20.9572	0.811111	61	55.2663	1	1	0	2	75	1	0	2	25	2	0	150	2	100	1	100	0
10773	1	1	0	0	0	0	0	0	0	0	0	0	2	152	87	6.8	9.1	7.2	3.45	2.13	1.03	4.2	71	283	7.402	16	63	9	24.5351	0.885714	55	76.4549	1	0	1	1	600	1	100	1	150	1	1	#NULL!	1	500	1	200	#NULL!
10774	1	2	0	0	1	0	1	0	0	0	0	1	2	126	78	6.4	13.9	6.3	3.45	0.88	1.04	4.36	52	292	4.006	0	60	17	28.1625	0.869565	44	39.9997	1	1	0	1	400	1	100	2	0	2	0	0	1	200	2	0	0
10775	1	1	0	0	0	0	0	0	0	0	0	0	1	141	96	7.8	10.2	6.4	4.03	1.05	1.73	4.24	73	375	6.045	0	54	4	23.3011	0.9	51	91.0482	1	1	0	1	200	1	100	1	#NULL!	1	1	#NULL!	1	250	1	100	0
10776	1	1	0	0	0	0	0	0	0	0	0	0	1	140	70	6.5	13	7.6	6.45	1.37	1.63	6.72	68	219	5.496	3	72	19	22.151	0.934783	54	59.7579	1	0	1	1	150	1	75	2	25	1	1	0	2	250	1	0	0
10778	1	2	0	0	0	0	0	0	0	0	0	0	2	150	85	8.2	16.8	8.4	5.39	2.17	1.39	4.89	60	262	2.682	0	67	20	27.5312	0.909091	48	48.751	1	1	0	1	300	1	50	1	0	1	0	#NULL!	2	200	1	100	0
10779	1	2	0	0	0	0	0	0	0	0	0	0	1	150	80	6.5	12.8	8	4.78	1.38	1.23	6.8	65	279	8.442	1	75	35	27.3437	0.881818	41	50.0373	1	1	0	1	400	1	100	1	20	1	1	250	2	100	1	50	0
10780	1	1	0	0	0	0	0	0	0	0	0	0	1	140	90	7.7	11.7	6.7	3.92	1.29	1.2	4.9	92	279	7.987	71	61	8	24.5779	0.904762	54	122.94	1	1	0	1	250	1	100	1	50	1	1	#NULL!	2	250	1	100	0
10781	1	2	0	0	0	0	1	0	0	0	0	1	2	134	72	8.6	17.7	8.5	4.77	1.66	1.03	5.18	56	265	4.288	3	72	13	22.6003	0.979381	60	34.5663	2	1	0	#NULL!	400	2	100	2	0	1	0	250	1	300	1	100	0
10783	1	2	0	0	0	0	0	0	0	0	0	0	2	120	80	7.5	12.3	7.8	3.28	0.86	1.2	4.34	71	188	6.599	4	63	9	19.7055	0.851064	55	76.5072	1	1	0	1	250	1	50	1	50	1	1	0	1	300	1	100	0
10784	1	1	0	0	0	0	0	0	0	0	0	1	2	157	91	8.3	15	7.3	3.67	0.84	0.85	5.59	94	328	2.247	120	58	5	27.2817	0.904762	54	130.609	1	1	0	1	400	1	200	1	100	#NULL!	#NULL!	200	1	500	2	100	0
10785	1	1	0	0	0	0	1	0	0	0	0	0	1	128	76	4.7	12.3	6	2.46	0.76	0.83	2.88	48	236	4.975	11	74	10	23.8367	0.865385	65	15.3767	1	1	1	1	300	1	100	1	150	1	1	0	1	500	1	100	0
10786	1	2	0	0	0	0	0	0	0	0	0	0	1	190	87	6.1	13.5	7.6	2.92	0.93	1.29	3.59	61	242	5.152	1	64	6	26.9531	0.88	59	54.3166	1	1	0	1	200	1	50	1	0	1	0	0	1	100	2	50	0
10787	1	1	0	0	0	0	0	0	0	0	0	0	2	128	80	12.6	17.5	10.5	3.92	1.79	1.03	5.12	78	245	15.384	270	48	15	26.3656	0.882353	34	108.49	2	0	0	1	500	#NULL!	100	#NULL!	400	2	1	0	2	300	1	300	0
10788	1	1	0	0	0	0	0	0	0	0	0	0	2	140	90	9.8	12.2	8.8	6.33	2.83	1.06	5.14	74	320	9.559	33	73	13	34.626	0.928571	61	71.2258	1	1	0	1	300	1	100	1	50	2	0	150	1	500	1	300	0
10789	1	2	0	0	0	0	1	0	0	0	0	0	#NULL!	138	80	7.3	10.7	6	3.78	1.26	0.98	4.51	44	273	7.151	33	67	4	30.4832	0.909091	64	15.0924	2	1	0	#NULL!	600	1	300	1	200	#NULL!	1	0	2	500	2	0	0
10790	1	2	0	0	0	0	0	0	0	0	0	0	2	130	80	7.2	11.3	6.8	5.55	1.2	1.04	3.75	41	329	7.954	270	65	7	22.8329	0.94898	59	11.0894	1	1	0	1	300	1	300	1	0	1	0	0	2	500	1	0	0
10791	1	2	0	0	0	0	0	0	0	0	0	0	2	140	100	8	12.5	8.1	3.52	0.99	1.43	3.37	49	270	4.764	118	61	5	31.8047	0.972727	57	32.5347	1	1	0	1	200	2	100	2	0	2	0	0	2	200	1	50	0
10792	1	2	0	0	1	0	1	0	0	0	0	1	1	146	70	8.5	19.3	8.8	2.99	0.6	1.49	5.19	59	214	5.364	0	58	21	19.2277	0.888889	38	57.0333	1	1	0	1	200	1	50	1	0	2	1	0	1	100	1	100	0
10793	1	1	0	0	0	0	0	0	0	0	0	0	1	128	78	5.8	11.8	7.1	3.32	0.76	1.15	3.71	71	256	2.663	1	65	21	20.5499	0.888889	45	74.1469	1	1	0	1	200	1	50	1	50	2	0	0	2	500	1	100	0
10794	1	2	0	0	0	0	0	0	0	0	0	0	1	140	80	6.4	6.4	6.6	4.18	1.38	1.11	3.98	70	294	7.694	31	68	1	28.5156	0.863636	68	68.6336	1	1	0	1	150	1	50	2	0	2	0	0	1	500	1	50	0
10795	1	1	0	0	0	0	1	0	0	0	0	0	2	130	76	8.5	10.9	6.8	4.15	0.81	1.69	5.08	51	247	7.803	7	66	19	25.4581	0.95	48	30.9197	1	1	0	1	300	1	75	1	25	1	1	200	1	600	1	0	0
10796	1	2	0	0	0	0	1	0	0	0	0	0	2	126	90	8.3	12.6	7.1	4.57	1.31	1.36	3.22	45	215	7.043	13	73	11	20.9366	0.8	63	10.2721	1	1	0	1	150	1	50	2	0	2	0	250	2	200	1	100	0
10797	1	1	0	0	0	0	0	0	0	0	0	0	2	136	90	6.3	7.8	6.4	3.13	1.31	0.78	7.69	73	324	11.696	26	69	2	28.7268	0.972727	68	73.7382	2	1	0	1	250	1	50	1	50	1	1	0	2	500	2	0	0
10798	1	2	0	0	0	0	0	0	0	0	0	0	2	155	80	6.8	11.9	6.9	3.38	1.21	1.1	5.13	44	243	1.278	6	70	20	24.3418	0.9	51	11.6304	1	1	0	1	150	1	50	1	0	1	0	200	1	200	1	100	0
10799	1	1	0	0	1	0	0	0	0	0	0	0	1	190	80	7.6	22	9.1	4.48	0.77	1.32	5.42	98	298	8.561	205	68	15	24.8358	0.891304	54	127.484	1	1	1	1	250	1	50	1	0	1	1	250	1	250	2	0	0
10800	1	2	0	0	0	0	0	0	0	0	0	0	1	144	78	6.5	6	6.8	4.15	0.87	1.6	2.79	52	372	6.872	24	56	7	25.1486	0.86	50	44.6157	1	1	0	1	200	1	100	1	50	1	0	250	1	100	1	250	0
10801	1	1	0	0	0	0	1	0	0	0	1	0	2	156	83	5.8	7.9	6.3	3.32	0.88	1.25	4.86	103	353	10.791	3	64	10	20.3816	0.842105	55	142.618	1	1	0	1	600	1	150	1	50	1	1	200	2	200	1	100	0
10802	1	2	0	0	0	0	0	0	0	0	0	0	1	140	90	14.4	11.4	11.4	4.67	2.17	1.64	4.44	63	295	5.247	41	61	19	20.9321	0.888889	43	61.986	1	1	0	1	300	1	75	2	0	1	0	200	1	100	1	200	0
10803	1	2	0	0	0	0	0	0	0	0	0	0	1	140	80	8.7	12.7	8.5	4.72	1.51	1.23	3.16	65	370	15.631	270	68	8	24.6904	0.821053	61	58.1153	1	1	1	1	200	1	50	1	20	1	1	0	1	250	1	30	0
10804	1	2	0	0	0	0	0	0	0	0	0	0	1	132	86	6	13.4	8.3	3.48	1.03	0.99	3.2	52	272	10.221	96	70	11	20.6852	0.9	60	28.4597	1	1	0	1	100	2	0	2	0	1	1	200	1	350	1	100	0
10806	1	2	0	0	0	0	0	0	0	0	0	0	1	136	90	5.9	7.3	6.7	2.75	0.68	1.05	3.34	40	151	2.001	0	63	4	31.1419	0.916667	60	11.2938	1	1	1	1	150	1	50	1	50	1	1	0	1	250	1	0	0
10807	1	1	0	0	0	0	1	0	0	0	0	0	2	140	76	6.7	7.5	5.7	3.2	1.29	0.76	5.73	66	198	5.927	204	67	13	26.5338	0.972222	55	61.3206	1	1	0	#NULL!	300	1	100	1	100	1	1	250	2	500	1	0	0
10808	1	1	0	0	0	0	0	0	0	0	0	1	1	105	60	5.8	7.5	6.6	3.12	#NULL!	1.49	3.42	41	142	1.973	0	62	21	16.901	0.833333	42	14.4991	1	1	0	1	250	1	100	1	50	1	1	250	1	750	1	50	0
10809	1	2	0	0	0	0	0	0	0	0	0	0	2	160	90	4.8	10.3	6.4	3.32	1.18	0.77	5.69	50	330	10.49	270	71	3	27.8876	0.952381	69	23.0984	1	1	0	1	250	1	50	2	0	#NULL!	0	100	1	250	1	100	0
10810	1	2	0	0	0	0	0	0	0	0	0	0	1	116	76	6.9	10.2	6.6	6.16	1.32	1.26	2.7	42	261	6.605	10	62	11	25.721	0.9	52	16.6551	1	1	1	1	150	2	100	2	50	2	1	200	2	500	2	150	0
10811	1	2	0	0	0	0	0	0	0	0	0	0	1	160	73	7.6	19.5	7.1	3.27	1.41	0.93	4.05	49	240	6.687	22	61	14	25.0399	0.951456	48	32.5347	1	1	1	1	250	1	200	#NULL!	0	1	1	240	1	250	#NULL!	0	0
10812	1	1	0	0	0	0	0	0	0	0	0	0	1	140	84	5.2	11.4	5.9	#NULL!	0.49	0.61	2.38	30	149	4.027	0	60	11	18.9619	0.811111	50	-6.3332	1	1	1	2	200	1	50	2	0	2	0	250	#NULL!	1200	#NULL!	110	0
10813	1	1	0	0	0	0	0	0	0	0	0	0	2	138	90	6.8	9.6	6.5	3.45	2.15	0.74	2.72	55	229	12.239	14	55	7	23.4236	0.894737	49	52.0283	1	1	0	1	200	2	50	2	250	2	1	250	2	500	1	100	0
10814	1	1	0	0	0	0	0	0	0	0	0	0	2	146	60	6.7	4.3	5.9	4.55	1.36	1.04	5.4	71	393	10.245	5	75	6	25.9516	1.01961	70	62.6069	1	1	0	1	600	1	200	1	30	1	1	250	1	100	1	60	0
10815	1	1	0	0	0	0	0	0	0	0	0	0	2	130	80	7	9.9	6.6	4.05	0.98	1.11	3.39	60	290	4.486	2	64	2	30.0041	0.954545	63	52.1606	1	1	0	1	250	1	100	1	50	1	1	0	1	500	1	50	0
10816	1	1	0	0	0	0	0	0	0	0	0	0	2	140	89	6.5	9.1	6.1	4.37	1.01	1.26	7.19	85	440	6.423	58	74	5	22.4913	0.868687	70	93.2121	1	1	0	1	250	1	50	1	0	2	1	250	2	250	1	200	0
10817	1	1	0	0	0	0	0	0	0	0	0	0	2	146	76	6	9.2	6.7	3.37	1.07	1.3	3.86	57	237	3.936	0	65	11	24.0882	0.926316	55	44.6956	1	1	0	1	400	1	50	1	50	2	0	0	1	400	2	0	0
10818	1	1	0	0	0	0	1	0	0	0	0	1	2	135	73	7.4	8.1	6.2	3.97	1.63	1.07	3.49	64	294	3.537	0	63	7	29.4118	0.960784	57	61.7292	1	1	0	1	600	1	100	1	50	2	1	0	2	0	1	50	0
10820	1	1	0	0	0	0	0	0	0	0	0	0	2	130	80	12.3	20	8.2	2.93	0.86	1.44	5.05	59	235	14.808	270	75	47	21.7993	1	29	37.3629	1	1	0	#NULL!	400	1	200	#NULL!	#NULL!	1	1	250	1	1000	1	50	0
10821	1	2	0	0	0	0	0	0	0	0	0	0	1	124	80	7.8	24.5	11.6	2.43	0.49	1.23	3.69	31	113	1.145	0	71	21	18.591	0.885417	51	-16.8712	1	1	0	1	250	1	50	1	50	1	1	200	1	500	1	50	0
10822	1	2	0	0	0	0	0	0	0	0	0	0	1	136	86	7.2	12.9	7.6	3.86	0.84	1.3	3.3	48	206	4.511	0	52	1	27.5482	0.9	52	40.8171	1	1	0	1	200	1	100	1	20	1	0	0	1	200	1	100	0
10823	1	2	0	0	0	0	0	0	0	0	0	0	2	156	90	7.5	17.1	7.8	4.27	0.94	0.97	4.44	77	393	5.156	3	79	21	24.6914	0.980392	59	70.6652	1	1	0	1	500	1	50	1	25	1	1	250	2	500	2	50	0
10824	1	1	0	0	0	0	0	0	0	0	0	1	1	134	73	6.7	11.9	7.6	3.37	0.92	0.97	5.39	81	279	13.947	70	64	15	21.2031	0.860215	50	96.3375	1	1	0	1	600	1	180	1	50	1	1	250	2	0	1	50	0
10825	1	1	0	0	0	0	0	0	0	0	0	0	2	143	84	7.1	12.1	7.1	3.94	1.1	0.8	6.05	63	195	14.762	71	61	5	25.6612	0.9	57	61.9336	1	1	0	1	240	1	50	2	250	2	0	250	2	250	2	100	0
10826	1	1	0	0	0	0	0	0	0	0	0	0	2	150	81	6.6	9.5	6.7	4.42	0.98	1.46	5.77	71	332	5.029	7	52	13	20.227	0.926316	40	89.1489	1	1	0	2	200	2	50	2	50	2	0	0	2	100	1	100	0
10827	1	1	0	0	0	0	0	0	0	0	0	0	2	132	81	7.3	13.7	7.3	2.77	1.29	0.71	6.19	62	312	12.132	45	64	7	24.7252	0.918367	58	56.3679	1	1	0	#NULL!	300	1	100	1	100	1	1	150	1	500	1	50	0
10828	1	1	0	0	0	0	0	0	0	0	0	0	1	135	82	19.2	18.8	8.5	2.94	0.99	0.7	3.31	56	204	6.357	1	48	16	27.6817	1.02941	33	62.21	1	1	0	1	200	1	100	1	0	1	1	200	1	100	1	100	0
10829	1	2	0	0	1	0	0	0	0	0	0	0	2	140	90	7	13.4	7.3	4.43	2.81	1.04	5.76	70	278	16.55	38	68	8	19.8347	0.943182	61	68.6336	1	1	0	1	300	1	0	1	0	1	0	0	2	200	1	200	0
10830	1	1	0	0	0	0	0	0	0	0	0	1	1	150	70	6.8	7.2	6.8	2.54	0.55	1.24	4.25	59	209	7.895	5	58	9	20.4284	0.806452	50	56.9809	1	1	0	1	700	1	150	1	50	1	1	250	2	100	1	50	0
10831	1	2	0	0	0	0	0	0	0	0	0	0	2	185	79	9.9	18.8	7.4	2.07	0.59	0.79	2.49	58	248	1.045	15	72	5	21.6413	0.886364	68	38.7737	1	1	1	#NULL!	400	1	100	1	50	1	1	0	2	250	2	0	0
10832	1	2	0	0	0	0	0	0	0	0	0	0	2	138	72	7.4	6	6.2	3.42	0.81	1.29	3.67	43	239	4.724	1	54	2	20.9366	0.741935	53	27.9908	1	1	1	1	300	1	100	1	50	1	1	0	1	300	1	50	0
10833	1	2	0	0	0	0	0	0	0	0	0	0	1	126	62	12.9	24.4	9.7	2.45	0.99	1.11	2.58	35	127	9.019	13	67	17	27.5312	0.820755	51	-3.84053	1	1	0	1	200	1	150	1	0	1	0	50	2	500	1	0	0
10834	1	2	0	0	0	0	0	0	0	0	0	0	2	180	84	7.5	7.1	7.1	5.12	1.1	1.35	4.54	55	280	12.01	125	62	9	23.0469	0.963855	54	44.0027	1	1	0	1	200	2	50	2	50	2	0	0	2	200	1	200	0
10835	1	1	0	0	0	0	0	0	0	0	0	0	1	138	86	6.2	12.1	7.4	3.29	1.87	0.91	5.19	73	329	16.69	11	64	8	27.7177	0.91	57	79.5082	2	0	0	2	450	1	100	1	50	1	1	250	1	250	1	250	0
10836	1	1	0	0	0	0	0	0	0	0	0	0	1	134	72	5.8	9.1	8.3	3.43	0.92	1.15	5.77	75	269	9.008	4	54	16	20.7612	0.892473	39	95.2555	1	1	1	1	400	1	30	1	40	1	1	100	1	200	1	0	0
10837	1	2	0	0	0	0	0	0	0	0	0	0	2	168	67	10.8	9.3	8.4	4.91	1.02	1.25	4.89	46	208	7.102	231	60	6	23.4375	0.927835	55	27.3777	1	1	0	1	300	1	100	1	50	1	0	200	1	100	1	50	0
10838	1	1	0	0	0	0	0	0	0	0	0	0	2	137	81	5.7	6.3	7.1	4.56	1.08	1.69	4.38	67	227	18.204	9	64	11	27.6601	0.91	54	66.8862	1	1	0	1	400	1	50	1	20	1	0	250	1	400	1	100	0
10839	1	1	0	0	1	0	0	0	0	0	0	0	1	138	78	4.7	13.6	6.4	2.99	0.49	1.44	4.73	70	336	4.631	17	71	23	23.6652	1.01075	49	65.1192	1	1	1	1	120	1	20	1	20	1	1	250	1	500	1	0	0
10840	1	1	0	0	0	0	0	0	0	0	0	0	1	138	80	7	6	6.5	3.43	1.45	0.99	4.09	76	317	12.079	3	63	2	26.4915	0.941176	62	86.9732	1	1	0	1	250	1	50	1	25	1	0	0	1	250	1	100	0
10841	1	2	0	0	0	0	0	0	0	0	0	0	2	148	81	6.9	9.4	8	4.35	2.16	0.92	3.93	48	269	6.088	1	71	1	28.125	0.885714	71	18.8911	1	1	0	2	300	1	100	2	200	#NULL!	0	0	2	200	1	50	0
10842	1	1	0	0	0	0	0	0	0	0	0	0	2	115	76	3.3	3.8	5.4	3.13	0.81	0.97	5.76	67	281	12.28	2	74	1	20.3223	0.880435	74	55.3462	1	1	1	1	300	1	50	1	20	1	0	80	1	100	1	100	0
10843	1	1	0	0	0	0	0	0	0	0	0	0	2	157	65	6.2	6.9	8	4.32	1.02	1.08	5.99	59	363	8.367	122	70	11	23.5666	0.91	60	43.1329	1	1	0	1	300	1	100	1	3	1	0	200	1	250	1	150	0
10844	1	1	0	0	0	0	0	0	0	0	0	0	2	135	71	6.4	5.1	6.3	3.42	0.64	1.31	4.88	55	227	5.346	0	63	14	23.2434	0.891304	50	42.7963	1	1	0	1	300	1	100	1	50	1	1	250	1	100	1	50	0
10845	1	2	0	0	0	0	0	0	0	0	0	0	1	143	69	5.4	7.1	6.7	3.7	0.99	1.78	4.37	54	311	5.577	2	62	11	20.7157	0.836957	52	41.899	1	1	0	2	250	1	50	1	200	1	1	125	2	100	1	200	0
10846	1	2	0	0	0	0	0	0	0	0	0	0	2	164	85	6.4	5.6	7.8	3.95	1.03	1.52	5.35	55	305	8.754	26	64	7	24.677	0.85567	58	41.6947	1	1	0	2	300	1	50	2	200	2	0	0	2	200	1	100	100
10847	1	1	0	0	0	0	0	0	0	0	0	0	2	155	79	9	10.1	7.5	3.66	1.2	1.3	6.11	99	390	11.992	32	66	15	24.5351	0.9	52	131.895	1	1	0	2	300	1	100	2	200	2	1	125	2	200	1	100	0
10848	1	1	0	0	0	0	0	0	0	0	0	0	2	140	80	8.5	13.2	8.3	6.25	3.51	1.83	6.18	83	411	4.652	68	65	1	25.4694	0.952381	65	99.3908	1	1	0	1	150	1	20	1	20	1	1	0	1	250	1	0	0
10849	1	2	0	0	0	0	0	0	0	0	0	0	1	158	71	8.8	8.2	8.3	4.21	0.73	1.9	3.44	54	212	6.86	44	80	32	26.398	0.9	49	21.127	1	0	0	1	200	1	25	1	0	1	1	250	1	200	1	150	0
10850	1	1	0	0	0	0	0	0	0	0	0	1	2	155	71	8.9	13.2	8.1	4.68	1.64	1.23	5.83	83	434	12.113	212	83	17	25.3815	0.964286	67	78.6188	1	1	0	1	300	1	100	1	50	1	1	200	1	0	1	0	0
10851	1	2	0	0	0	0	0	0	0	0	0	0	1	130	80	6.9	6	7.1	4.75	1.58	1.54	5.46	55	323	3.655	1	60	6	31.5886	0.940171	55	46.3107	1	1	0	1	400	1	50	1	20	1	0	0	1	500	1	0	0
10852	1	2	0	0	0	0	1	0	0	0	0	0	1	197	76	7.7	7.6	7.8	3.47	1.53	1.45	4.77	64	354	4.778	19	67	20	21.2279	0.879121	48	57.1656	1	1	1	1	250	1	30	1	10	1	1	250	1	100	1	100	0
10853	1	1	0	0	0	0	0	0	0	0	0	0	1	139	76	13.9	17	12.6	5.39	1.02	1.55	4.43	68	214	12.083	145	64	15	26.8122	0.964286	50	68.9899	1	1	0	1	450	1	100	1	0	1	0	0	1	500	1	100	0
10854	1	1	0	0	0	0	0	0	0	0	0	0	1	131	79	6.3	8.8	6	2.88	0.86	1.11	6.33	73	253	12.109	26	65	4	26.6436	0.961538	62	78.3542	1	1	0	1	300	1	100	1	20	1	0	0	1	250	1	0	0
10855	1	1	0	0	0	0	0	0	0	0	0	0	2	189	98	5.6	14.4	8.5	4.41	2.17	1.06	10.14	120	385	14.433	99	65	11	27.2173	0.912621	55	177.226	1	1	0	1	300	1	100	1	50	1	1	0	1	200	1	100	0
10856	1	1	0	0	0	0	0	0	0	0	0	0	2	145	75	7.7	9.6	7.2	3.52	1.13	1.16	2.62	63	343	4.622	1	61	6	27.5482	0.914286	56	61.9336	1	1	0	1	300	1	100	1	50	1	1	200	1	200	1	50	0
10857	1	2	0	0	0	0	0	0	0	0	0	0	2	157	70	9.5	5.7	9.2	4.75	2.17	1.61	5.63	58	326	9.404	18	71	8	24.0346	0.873786	64	39.9277	1	1	1	1	200	1	30	1	30	1	0	80	1	100	1	100	0
10858	1	1	0	0	0	0	0	0	0	0	0	0	1	132	82	8.7	8.8	7.7	7.98	10.05	1.37	5.6	92	354	6.378	1	61	2	23.2254	0.877551	60	122.94	1	1	0	#NULL!	300	1	100	1	50	1	1	0	1	200	1	100	0
10859	1	2	0	0	0	0	0	0	0	0	0	0	2	160	80	6.1	5.2	6.5	6.06	1.47	2.17	5.76	72	265	4.709	2	65	11	27.0538	0.847619	55	76.3029	1	1	1	1	300	1	50	1	30	1	1	0	1	100	1	100	0
10860	1	1	0	0	0	0	0	0	0	0	0	0	1	126	72	7.7	11	8.2	4.21	0.76	1.81	6.59	78	294	0.87	0	50	15	24.5675	0.91	36	106.182	1	1	0	1	400	1	20	1	0	1	0	0	1	300	1	0	0
10861	1	1	0	0	0	0	0	0	0	0	0	0	2	127	76	5.2	4	5.6	3.64	1.56	1.47	5.24	65	350	10.204	11	58	6	25.2092	0.82	53	69.6029	1	1	0	1	300	1	100	1	50	1	1	0	1	200	1	100	0
10863	1	2	0	0	0	0	0	0	0	0	0	0	1	117	80	4.7	3.7	6	4.52	0.71	1.93	7.21	70	293	9.563	3	67	5	25.3906	0.858586	63	69.7876	1	1	0	1	300	1	30	1	30	1	1	60	1	100	1	100	0
10864	1	2	0	0	0	0	0	0	0	0	0	1	2	126	63	8.1	7.6	10.2	5.04	1.81	1.37	3.97	76	235	11.387	270	72	9	26.2985	0.980198	64	76.6395	1	1	0	2	300	1	100	2	200	2	1	0	1	200	1	100	0
10865	1	1	0	0	0	0	0	0	0	0	0	0	2	123	60	7.4	10.9	7	3.83	1.31	1.25	4.03	71	193	10.938	38	62	6	26.6436	0.84	57	77.6089	1	1	0	1	250	1	50	1	15	1	1	250	1	200	1	30	0
10867	1	1	0	0	0	0	0	0	0	0	0	1	2	110	74	6.6	7.8	7.6	6.85	1.96	1.58	4.91	87	394	14.441	23	53	2	25.0593	0.932692	52	121.653	1	1	0	2	300	1	100	2	200	2	1	125	2	200	1	100	0
10868	1	1	0	0	0	0	0	0	0	0	0	0	1	188	97	8.5	9.2	6.8	5.6	2.57	1.9	6.64	102	304	10.733	97	60	11	25.7117	0.930693	50	145.13	1	1	0	1	250	1	50	1	300	1	0	0	1	100	1	0	0
10869	1	1	0	0	0	0	0	0	0	0	0	0	1	132	87	9.3	11.4	8.4	4.97	1.77	1.51	7.19	92	327	8.889	1	61	18	25.9516	0.931373	44	122.94	1	1	1	1	300	1	50	1	30	1	1	250	1	200	1	100	0
10870	1	1	0	0	0	0	0	0	0	0	0	0	2	160	83	7.2	10.6	6.4	3.15	1.24	1.14	6.25	75	361	3.274	5	67	21	25.1486	0.852941	47	80.2535	1	1	0	2	300	1	100	2	200	2	1	50	2	200	1	100	0
10871	1	1	0	0	0	0	0	0	0	0	0	0	2	137	68	5	8.5	7.4	3.89	0.89	1.27	5.63	78	382	9.336	232	57	11	26.5731	0.931373	47	98.1045	1	1	0	1	150	1	50	1	25	1	1	250	1	250	1	0	0
10872	1	2	0	0	0	0	0	0	0	0	0	0	2	154	91	8.7	12.6	8.6	3.92	1.05	1.97	4.21	56	284	6.162	18	67	16	25.1039	0.862745	52	40.3363	1	1	0	1	300	1	100	1	50	1	1	250	1	100	1	100	0
10873	1	2	0	0	0	0	0	0	0	0	0	0	2	159	94	12.5	19.5	11.8	6.16	2.74	2	5.2	56	313	11.381	182	62	5	30.4272	0.963636	58	46.1063	2	0	1	1	250	1	50	1	50	1	1	0	1	250	1	0	0
10874	1	2	0	0	0	0	0	0	0	0	0	0	2	143	81	5.9	4.8	6	4.96	1.4	1.83	5.22	53	318	7.92	8	65	2	27.7344	0.766355	64	36.3334	1	1	1	1	300	1	30	1	30	1	0	100	1	100	1	100	0
10875	1	2	0	0	0	0	0	0	0	0	0	0	1	131	71	6.6	11	6.8	5.17	1.2	1.72	5.15	46	200	8.728	13	72	11	31.9805	0.883929	62	13.5297	1	1	0	#NULL!	300	1	100	1	50	1	0	200	1	300	1	0	0
10876	1	1	0	0	0	0	0	0	0	0	0	0	2	115	72	5	#NULL!	6.1	3.54	0.63	1.69	3.35	54	268	7.456	6	60	2	24.0238	0.927835	59	44.1546	1	1	0	1	400	1	0	1	10	1	0	100	1	250	1	100	0
10877	1	2	0	0	0	0	0	0	0	0	0	0	1	118	74	14.8	18.7	#NULL!	6.09	1.8	2.29	5.3	79	231	2.778	3	59	4	20.0288	0.847826	56	97.9525	1	1	0	1	180	1	30	1	100	1	1	100	1	250	1	0	0
10878	1	1	0	0	0	0	0	0	0	0	0	0	2	119	75	8.3	8.4	9	4.48	2.2	1.38	4.79	60	393	14.82	72	28	1	25.6896	0.941176	28	93.7046	1	1	0	1	250	1	50	2	100	1	2	300	1	200	1	0	0
10879	1	2	0	0	0	0	0	0	0	0	0	0	2	158	62	6.4	5.3	6.2	5.38	1.71	1.98	6.47	58	233	6.474	2	57	7	24.2187	0.867347	51	56.0837	1	1	0	1	250	1	50	1	25	1	0	200	1	250	1	220	0
10881	1	2	0	0	0	0	0	0	0	0	0	0	2	161	76	5.9	6.1	6.2	3.86	1.48	1.22	5.03	76	382	4.917	56	65	14	26.3702	0.883495	52	84.7175	1	1	1	1	150	1	100	1	50	1	0	0	1	500	1	0	0
10882	1	1	0	0	0	0	0	0	0	0	0	0	1	125	67	6.7	6.7	6	5.05	0.83	2.48	4.54	74	246	8.999	5	53	5	#NULL!	#NULL!	49	94.3058	1	1	0	1	250	1	50	1	50	1	1	250	1	500	1	0	0
10883	1	1	0	0	0	0	0	0	0	0	0	0	2	128	76	7	13.6	6.9	3.68	0.6	1.41	6.45	91	328	2.6	15	75	11	27.7769	0.954545	65	104.68	1	1	1	1	150	1	100	1	0	1	0	0	1	500	1	0	0
10885	1	1	0	0	0	0	0	0	0	0	0	1	2	116	83	5.9	3.8	5.7	3.77	0.96	1.35	7.43	100	429	9.66	4	60	9	23.9995	0.951456	52	140.923	2	1	0	#NULL!	250	1	200	1	100	1	1	200	1	250	2	200	0
10887	1	1	0	0	0	0	0	0	0	0	0	0	1	118	71	7.2	8.8	6.7	6.71	1.41	2.09	3.62	78	296	11.596	10	59	4	23.1206	0.934783	56	95.7965	1	1	1	1	400	1	90	1	200	1	0	250	1	100	2	100	0
10888	1	2	0	0	0	0	0	0	0	0	0	0	1	151	75	7.4	12.4	8.1	7.19	1.1	2.93	3.47	55	221	3.667	3	67	8	20.1746	0.758242	60	38.2327	1	1	0	1	200	1	20	1	100	1	1	100	1	250	1	100	0
10889	1	1	0	0	0	0	0	0	0	0	0	0	2	126	78	9.5	9	8.2	5.33	3.12	1.22	5.16	70	403	9.53	4	59	4	21.9671	0.876289	56	78.9672	1	1	0	2	300	1	100	2	200	2	1	125	2	200	1	0	0
10890	1	2	0	0	0	0	0	0	0	0	0	0	1	193	90	7.4	9.1	7.6	4.48	1.73	1.55	5.4	52	243	3.097	11	62	13	23.634	0.85567	50	37.6917	1	1	0	1	150	1	25	1	50	1	0	0	1	200	1	200	0
10891	1	1	0	0	0	0	0	0	0	0	0	0	2	146	86	7.4	9.6	7.4	4.1	1.41	1.46	5.85	72	315	6.556	6	60	7	22.8571	0.910891	54	82.0205	1	1	0	2	300	1	100	2	200	2	1	0	2	200	1	100	0
10892	1	2	0	0	0	0	0	0	0	0	0	0	2	144	87	8.5	8.7	8.6	4.57	2.24	1.43	5.41	56	243	2.757	12	51	2	30.1021	0.932692	50	58.8003	1	1	0	1	300	1	100	1	50	1	0	200	1	200	1	50	0
10893	1	2	0	0	1	0	0	0	0	0	0	0	1	121	67	8.2	#NULL!	7.9	3.81	0.73	1.82	6.67	53	299	4.21	26	57	9	27.9421	0.912621	49	45.5654	1	1	0	1	300	1	100	1	200	2	0	0	1	250	2	0	0
10895	1	1	0	0	0	0	0	0	0	0	0	0	1	121	70	#NULL!	5.9	6.9	2.64	0.56	0.89	3.01	55	164	14.986	12	62	3	27.0842	0.885714	60	43.9503	1	1	0	2	300	1	100	2	200	2	1	100	2	200	1	50	0
10896	1	1	0	0	0	0	0	0	0	0	0	0	2	140	80	3.4	6.7	7.1	2.54	0.45	0.77	2.15	36	148	16.379	19	69	3	28.3447	0.898148	67	-4.09724	1	1	0	1	#NULL!	1	#NULL!	2	#NULL!	1	1	200	2	#NULL!	2	#NULL!	0
10897	1	2	0	0	0	0	0	0	0	0	0	0	2	154	86	4	8.9	7.2	2.87	0.65	0.96	2.55	44	179	2.75	1	69	4	20.5442	0.965909	66	12.7844	1	1	0	2	250	1	50	2	200	1	1	50	2	200	1	50	0
10898	1	2	0	0	0	0	0	0	0	0	0	0	1	127	70	5.9	5.7	7.7	4.4	1.72	1.34	4.36	45	358	5.957	16	60	11	25.6055	0.852941	50	25.2741	1	1	1	1	250	1	100	1	50	1	1	0	1	200	1	50	0
10899	1	2	0	0	0	0	0	0	0	0	0	0	2	134	74	6.3	8.9	7.5	4.65	1.56	1.73	5.99	61	363	7.399	7	65	15	25.204	0.886598	51	53.1626	1	1	1	1	100	1	20	1	0	1	0	0	1	500	1	0	0
10900	1	2	0	0	0	0	0	0	0	0	0	0	2	123	60	6.7	5.3	7.2	4.99	1.37	1.54	3.99	48	313	2.85	2	64	11	21.7784	0.904762	54	26.9691	1	1	0	1	250	1	100	1	50	1	1	200	1	200	1	50	0
10901	1	1	0	0	0	0	0	0	0	0	0	0	2	112	76	11.1	14.5	11.8	3.19	1.91	0.88	4.18	42	200	6.457	143	58	20	22.1297	0.925532	39	21.2187	1	1	1	#NULL!	300	1	100	1	50	1	1	250	1	150	1	50	0
10902	1	2	0	0	1	0	0	0	0	0	0	0	2	148	67	3.9	4.6	6.8	3.26	2.58	0.69	#NULL!	39	193	7.73	29	74	11	25.6544	0.897196	64	-3.50389	1	1	1	1	200	1	10	1	40	1	1	0	1	300	1	0	0
10904	1	1	0	0	0	0	0	0	0	0	0	0	2	134	87	4	4.2	6.8	4.31	2.41	1	5.79	73	351	5.776	15	65	4	26.5285	1.00952	62	78.3542	1	0	0	1	250	1	20	1	0	1	1	200	1	250	1	80	0
20001	2	1	0	0	0	0	0	0	0	0	0	0	2	175	79	6.5	12.1	6.8	5.18	1.49	1.49	6.61	84	333	8.239	161	65	11	30.1205	0.935185	55	101.494	1	1	0	1	300	1	50	1	25	1	1	200	2	200	1	10	0
20002	2	2	0	0	0	0	0	0	0	0	0	0	1	162	#NULL!	19.9	12.7	10.1	4.83	2.22	1.7	6.95	41	214	3.011	7	63	10	29.6173	0.882353	54	13.3974	1	0	0	1	150	1	250	1	100	1	1	250	1	250	1	100	0
20003	2	2	0	0	0	0	0	0	0	0	0	0	1	134	74	10	7	#NULL!	4.64	1.64	1.49	5.14	63	281	18.201	57	62	11	25.1532	0.883495	52	60.832	1	1	0	1	100	1	50	1	50	1	1	0	1	50	1	50	0
20004	2	2	0	0	0	0	0	0	0	0	0	0	1	146	72	6	10.8	6.8	4.83	1.26	1.8	8.14	73	288	10.979	16	68	13	22.9421	0.789474	56	74.9446	1	1	0	1	250	2	#NULL!	2	#NULL!	2	0	#NULL!	2	#NULL!	1	100	0
20005	2	2	0	0	0	0	0	0	0	0	0	0	2	145	83	7.4	13.6	8	5.35	1.67	1.66	6.17	68	311	12.114	37	70	12	27.7344	0.863636	59	62.1183	1	1	0	1	400	1	50	1	#NULL!	1	1	250	2	#NULL!	1	100	0
20006	2	1	0	0	0	0	0	0	0	0	0	0	2	148	82	6.4	9.7	6.9	4.36	0.99	1.93	6.29	88	280	7.241	11	70	4	19.3698	0.836957	67	104.139	1	1	0	1	#NULL!	1	#NULL!	1	#NULL!	1	1	250	1	#NULL!	1	200	0
20007	2	2	0	1	0	0	0	0	0	0	0	1	2	184	92	5.6	10.3	9.2	6.18	3.46	1.66	3.4	47	458	3.805	270	73	14	32.0291	0.814159	60	14.4794	1	1	0	1	100	1	100	1	0	1	1	250	1	300	1	100	0
20009	2	2	0	0	0	0	0	0	0	0	0	0	2	180	92	4.7	12.2	5.5	5.35	2.96	1.6	5.93	55	232	7.654	142	61	11	21.3675	0.858696	51	45.1567	1	1	1	1	50	1	50	1	50	1	1	0	1	#NULL!	1	#NULL!	0
20010	2	2	0	0	0	0	0	0	0	0	0	0	1	151	70	7.5	16.3	7.2	5.03	1.1	2.02	4.94	67	174	12.257	31	67	18	23.3726	0.8	50	63.4766	1	1	0	1	250	1	80	1	30	1	1	0	1	500	2	#NULL!	0
20011	2	2	0	0	0	0	0	0	0	0	0	0	2	134	69	13.7	25.7	9.3	5.1	1.45	1.55	4.17	48	285	5.021	26	62	15	22.7076	0.882353	48	29.2771	1	1	0	1	#NULL!	1	#NULL!	1	#NULL!	1	1	200	1	#NULL!	#NULL!	#NULL!	0
20012	2	1	0	0	0	0	0	0	0	0	0	0	1	149	83	8.6	14.3	7.6	6.43	0.84	2.57	5.79	62	341	9.605	177	60	14	19.9744	0.858586	47	60.9839	1	1	0	2	#NULL!	1	#NULL!	1	50	1	0	250	1	100	1	100	0
20013	2	1	0	0	0	0	0	0	0	0	0	0	1	150	83	7	10	6.8	4.28	1.43	1.4	6.59	91	400	14.886	26	65	5	30.4053	0.981308	61	116.22	1	1	0	1	300	1	50	1	20	2	1	250	2	50	1	100	#NULL!
20014	2	1	0	0	0	0	0	0	0	0	0	0	2	167	93	6.8	9.3	6.7	4.7	1.16	1.43	4.47	79	316	10.912	23	66	8	28.0102	0.95283	59	89.8221	1	1	0	2	200	2	100	2	20	1	1	200	2	50	2	20	0
20015	2	1	0	0	0	0	0	0	0	0	0	0	1	138	86	13.4	16.6	8	3.71	0.83	1.44	5.45	75	298	18.179	42	66	25	26.1962	0.878505	42	81.4075	1	1	0	1	450	1	75	1	50	1	1	0	1	300	1	100	0
20016	2	2	0	0	0	0	0	0	0	0	0	0	2	130	75	7.7	10.7	7	5.45	1.19	1.62	4.41	47	278	5.516	14	59	4	22.3757	0.895833	56	30.6354	1	1	0	1	250	1	250	1	50	1	#NULL!	60	1	250	#NULL!	0	0
20017	2	2	0	0	0	0	0	0	0	0	0	0	2	130	74	6.7	7.8	7.2	6.52	1.12	2.03	5.55	60	320	7.557	22	70	8	24.1415	0.8	63	45.289	1	1	0	1	#NULL!	1	#NULL!	1	#NULL!	1	1	#NULL!	1	#NULL!	1	#NULL!	#NULL!
20018	2	1	0	0	0	0	0	0	0	0	0	0	2	132	79	5.8	6	8.9	5.91	1.64	1.58	4.46	69	304	15.751	24	66	1	24.5675	0.938776	66	68.7855	1	1	0	1	300	1	200	1	25	2	1	200	2	500	1	100	0
20019	2	2	0	0	0	0	0	0	0	0	0	0	1	118	62	9.2	9.8	8.3	4.89	3.72	1.49	5.5	44	331	8.804	270	55	12	23.8754	0.918367	44	28.9404	2	1	0	1	150	2	200	1	10	2	1	300	2	250	1	50	0
20020	2	2	0	0	0	0	1	0	0	1	0	0	1	118	70	5.9	4.9	6.4	6.21	0.76	2.83	4.45	62	227	5.045	12	61	6	23.0469	0.866667	56	59.8823	1	1	0	1	300	1	200	1	30	1	1	200	1	500	1	100	0
20021	2	1	0	0	0	0	0	0	0	0	0	0	1	142	86	6.1	8.2	6.6	4.29	1.95	1.41	4.21	60	259	4.628	15	60	8	24.4898	0.931373	53	56.7766	1	1	0	1	500	1	#NULL!	1	#NULL!	1	1	0	2	#NULL!	1	#NULL!	0
20022	2	1	0	0	0	0	0	0	0	0	0	0	1	150	76	7.3	11.2	8	6.23	2.59	2.05	7.3	89	391	12.225	270	61	7	24.6548	0.882979	55	116.629	1	1	0	2	300	1	150	1	25	1	0	50	2	250	1	50	0
20023	2	2	0	0	0	0	0	0	0	0	0	0	1	134	77	6.6	9.8	8.3	4.23	1.38	1.36	4.13	64	293	2.382	7	62	13	26.0584	0.901961	50	62.9356	1	1	0	1	5	1	#NULL!	2	#NULL!	1	1	150	2	250	1	#NULL!	0
20025	2	1	0	0	0	0	0	0	0	0	0	0	1	140	85	4.6	5.3	5.9	4.52	1.12	1.46	4.68	86	327	11.996	229	64	2	26.4463	0.866667	63	106.856	1	1	1	1	50	1	50	1	50	1	0	0	1	50	1	50	#NULL!
20026	2	2	0	0	0	0	0	0	0	0	0	0	2	139	78	7.5	9.6	7.3	4.64	2.23	1.27	4.28	65	282	6.603	66	61	9	24.2187	0.863158	53	66.1933	1	1	0	1	250	1	100	1	10	2	1	250	2	200	1	50	0
20027	2	1	0	0	1	0	0	0	0	0	0	0	2	162	77	8	11.6	7.5	4.94	2.02	1.24	3.88	81	337	16.679	57	76	18	29.4023	0.942857	59	82.4895	1	1	0	1	400	1	150	1	200	1	1	200	1	400	1	300	0
20028	2	2	0	0	0	0	0	0	0	0	0	0	2	149	76	6.1	11.6	8.4	4.49	1.04	1.69	4.47	68	288	8.793	39	74	6	23.7253	0.969388	69	57.5023	1	1	0	1	400	1	120	1	180	#NULL!	1	200	1	400	1	300	0
20029	2	2	0	0	0	0	0	0	0	0	0	0	2	168	85	8.3	10.9	7.7	5.59	1.5	1.78	6.6	73	380	12.131	91	67	10	25.3333	0.916667	58	76.0986	1	1	0	#NULL!	150	#NULL!	50	#NULL!	10	1	0	50	1	20	1	10	0
20030	2	1	0	0	0	0	0	0	0	0	0	0	2	148	89	6.7	10.9	7.7	4.39	1.44	1.14	4.73	69	251	11.299	31	57	7	31.9922	0.913043	51	79.1715	2	0	0	2	#NULL!	2	#NULL!	2	#NULL!	1	#NULL!	#NULL!	2	#NULL!	1	#NULL!	#NULL!
20031	2	1	0	0	0	0	0	0	0	0	0	0	2	145	80	6.5	7.5	6.1	5.05	0.96	2.15	6.38	72	235	16.587	99	65	4	21.7181	0.835052	62	76.2505	1	1	1	1	300	1	25	2	0	1	0	0	1	200	1	50	0
20032	2	2	0	0	0	0	0	0	0	0	0	0	1	187	78	6.7	15.8	8.4	5.38	1.84	1.43	4.7	48	343	5.02	215	69	52	28.1943	0.923077	18	21.1991	1	1	1	1	100	2	#NULL!	2	#NULL!	1	1	250	2	#NULL!	1	#NULL!	0
20033	2	2	0	0	0	0	0	0	0	0	0	0	1	149	96	6	11.6	10.4	4.63	1.05	1.36	4.95	51	261	11.021	90	68	12	32.4622	1	57	28.664	1	1	0	1	250	1	50	1	50	1	1	0	1	250	1	250	0
20034	2	2	0	0	0	0	0	0	0	0	0	0	2	134	88	5.7	9.7	7.2	5.75	1.43	1.71	4.17	54	282	11.887	27	69	1	29.4174	0.914286	69	33.821	1	1	1	1	100	1	50	1	400	1	1	0	1	400	1	400	0
20035	2	2	0	0	0	0	0	0	0	0	0	0	1	140	64	8	18	9.2	4.23	0.72	2.39	4.69	54	406	6.045	23	61	30	22.0317	0.836957	32	43.053	2	1	0	1	50	1	50	1	0	2	1	100	2	200	1	100	0
20036	2	1	0	0	0	0	0	0	0	0	0	0	2	115	76	6.6	5.8	6.4	4.04	1.46	1.39	6.7	96	288	6.673	270	64	10	24.1517	0.886792	55	127.892	1	1	0	1	#NULL!	1	#NULL!	1	#NULL!	1	1	250	1	#NULL!	1	#NULL!	0
20037	2	1	0	0	0	0	0	0	0	0	0	0	2	134	79	8.9	14.2	8.5	2.61	1.22	1.51	2.72	69	243	1.304	11	53	21	23.3011	0.901786	33	83.7875	2	0	0	1	#NULL!	2	#NULL!	2	#NULL!	2	#NULL!	#NULL!	2	#NULL!	1	#NULL!	#NULL!
20038	2	1	0	0	0	0	0	0	0	0	0	0	1	148	89	6.8	13.5	6.7	4.51	1.42	1.28	4.26	83	242	5.719	270	67	7	25.9107	0.873684	61	97.0828	1	1	0	2	250	1	#NULL!	2	#NULL!	1	1	#NULL!	1	500	2	#NULL!	0
20039	2	1	0	0	0	0	0	0	0	0	0	0	1	135	69	7.7	16.2	8.6	4.77	1.13	2	3.79	57	210	11.66	10	67	25	25.3906	0.905263	43	42.3876	1	1	0	1	500	1	50	1	25	1	1	0	2	#NULL!	2	#NULL!	0
20040	2	1	0	0	0	0	0	0	0	0	0	0	2	158	81	10.7	18.1	10	4.59	3.66	1.25	4.86	64	322	9.472	29	72	14	25.8166	0.899083	59	51.3432	1	1	0	1	#NULL!	2	#NULL!	1	200	1	1	#NULL!	2	#NULL!	1	#NULL!	0
20041	2	1	0	0	0	0	0	0	0	0	0	0	2	152	82	9.5	15.9	7.4	3.47	0.89	1.62	4.99	55	294	18.23	50	59	9	20.4491	0.822222	51	47.4123	1	1	0	1	300	1	50	1	20	1	0	200	1	30	2	#NULL!	0
20042	2	1	0	0	0	0	0	0	0	0	0	0	1	147	81	8.7	10	7.9	3.92	1.29	1.09	3.88	54	192	9.019	27	59	11	24.5089	0.947368	49	45.3086	1	1	0	1	200	1	100	2	200	1	1	0	2	300	1	50	0
20043	2	1	0	0	0	0	0	0	0	0	0	0	1	146	75	7	10.6	7.9	2.85	1	1.19	3.07	76	295	11.177	21	70	21	23.5078	0.885417	50	78.8952	1	1	0	1	200	2	#NULL!	2	#NULL!	1	1	250	2	#NULL!	1	50	0
20044	2	2	0	0	0	0	0	0	0	0	0	0	1	148	68	7.4	12.9	7.9	4.96	1.19	1.56	3.26	46	297	4.09	13	69	15	30.2618	0.863636	55	16.9917	1	1	0	1	500	1	50	1	50	1	#NULL!	200	2	#NULL!	1	100	0
20045	2	1	0	0	0	0	0	0	0	0	0	0	2	148	77	8.2	14.4	7.4	3.8	1.77	1.21	4.01	90	349	18.219	30	69	6	24.2215	0.901961	64	109.5	1	1	1	2	350	2	50	2	50	2	#NULL!	#NULL!	1	350	2	#NULL!	0
20046	2	2	0	0	0	0	0	0	0	1	0	0	1	150	79	10.6	11.3	11.3	5.44	1.21	1.73	5.81	42	226	7.342	42	56	20	26.7759	0.865385	37	23.5791	2	1	0	1	#NULL!	1	#NULL!	1	#NULL!	1	#NULL!	#NULL!	2	#NULL!	1	#NULL!	0
20047	2	1	0	0	0	0	0	0	0	0	0	0	1	161	94	17.6	24.2	12.6	5.73	3.19	1.44	12.88	100	374	4.602	270	54	14	23.03	0.969388	41	147.847	1	1	0	#NULL!	350	1	50	1	50	#NULL!	0	0	2	300	1	50	0
20048	2	2	0	0	0	0	0	0	0	0	0	0	2	163	83	11.3	17.3	8.8	3.69	1.21	1.81	5.42	56	188	15.746	19	74	8	28.764	0.909091	67	32.2583	1	1	1	1	260	1	30	2	#NULL!	1	0	250	1	500	1	100	0
20049	2	1	0	0	0	0	0	0	0	0	0	0	1	163	87	12.1	15.2	9.3	4.85	2.63	1.72	4.67	87	255	9.102	16	69	9	26.0276	0.951923	61	103.189	1	1	0	1	800	1	50	1	50	1	1	250	2	100	1	50	0
20051	2	1	0	0	0	0	0	0	0	0	0	0	1	171	76	6.7	13	10.2	4.9	1.11	1.47	5.67	88	270	7.115	270	70	24	23.6652	0.867347	47	104.139	1	1	0	2	0	1	#NULL!	1	#NULL!	1	2	0	1	#NULL!	1	50	0
20052	2	2	0	0	0	0	0	0	0	0	0	0	2	130	73	10.6	14.9	9.3	6.44	3.35	1.62	4.41	65	262	9.464	270	65	21	26.7759	0.915888	45	61.5773	1	1	0	1	300	1	50	1	50	1	1	0	1	300	1	100	0
20053	2	1	0	1	1	0	1	0	0	0	0	0	2	154	77	8.8	14.6	8	3.07	1.36	1	6.18	92	480	16.662	179	65	17	25.5102	0.927083	49	118.324	1	1	0	1	#NULL!	1	#NULL!	1	#NULL!	1	1	200	1	#NULL!	1	#NULL!	0
20054	2	1	0	0	0	0	1	0	0	0	0	0	1	190	88	7.7	13.3	7.1	4.41	0.8	1.88	10	76	356	10.55	115	68	6	17.9931	0.863636	63	81.2032	2	1	0	1	500	1	#NULL!	2	#NULL!	1	#NULL!	#NULL!	2	#NULL!	1	#NULL!	0
20055	2	1	0	0	0	0	0	0	0	0	0	0	2	144	87	15.3	23.2	10.4	8.19	#NULL!	1.46	5.73	108	260	12.237	266	61	10	27.0641	0.891089	52	156.598	1	1	0	1	#NULL!	1	#NULL!	1	#NULL!	1	#NULL!	#NULL!	1	#NULL!	2	#NULL!	0
20056	2	2	0	0	0	0	0	0	0	0	0	0	2	137	74	5.4	5.9	6.3	3.85	0.87	1.31	4.69	57	394	12.138	225	68	2	26.4792	0.803922	67	41.286	1	1	0	1	50	2	#NULL!	1	25	2	#NULL!	#NULL!	2	500	2	999	0
20057	2	1	0	0	0	0	0	0	0	0	0	0	2	181	102	11.8	16.8	9.5	5.49	4.91	1.56	6.18	95	503	10.37	29	70	10	35.8177	0.974576	61	118.865	1	1	0	1	150	1	50	1	10	1	0	0	2	200	2	150	0
20058	2	1	0	0	0	0	0	0	0	0	0	0	2	116	73	6.5	6.9	6.2	2.95	0.69	1.33	6.2	73	360	12.107	37	55	10	21.1463	0.743119	46	89.8942	1	1	0	1	350	1	100	2	#NULL!	2	#NULL!	#NULL!	2	#NULL!	1	#NULL!	0
20059	2	2	0	0	0	0	0	0	0	0	0	1	2	134	82	6.8	9.1	6.7	3.99	1.33	1.24	7.02	53	240	11.033	51	70	11	26.5643	0.87	60	30.5634	1	1	0	1	300	1	100	1	50	#NULL!	1	0	2	150	1	50	0
20060	2	2	0	0	0	0	0	0	0	0	0	0	1	154	71	6.8	10.7	6.4	4.57	1.81	1.5	6.13	69	369	4.15	11	80	15	25.9695	0.836538	66	52.6819	1	1	0	1	250	1	100	1	50	#NULL!	0	250	1	350	1	100	0
20062	2	2	0	0	1	0	0	0	0	0	0	0	2	128	65	5.2	12.2	9.1	3.5	0.95	1.35	6.33	72	280	9.681	270	74	22	24.2382	0.965909	53	65.9169	1	1	0	1	300	1	20	1	20	1	1	200	1	50	1	30	0
20063	2	1	0	0	0	0	0	0	0	0	0	0	2	205	95	7	11.2	6.8	5.48	5.84	0.86	5.77	109	#NULL!	18.007	94	62	3	26.7229	0.943396	60	157.548	1	1	1	1	200	1	50	1	50	2	#NULL!	#NULL!	1	250	1	250	0
20064	2	2	0	0	0	0	0	0	0	0	0	0	1	143	80	10.7	12.7	8.4	5.71	2.42	1.85	4.93	65	426	18.146	28	58	16	23.6614	0.823529	43	69.6553	1	1	1	1	250	1	50	1	0	1	0	230	1	250	1	50	0
20065	2	2	0	0	0	0	0	0	0	0	0	0	1	111	64	7.5	8.2	6.8	4.71	1.09	1.93	5.56	42	257	7.983	18	60	18	21.2279	0.797872	43	18.9631	2	1	0	1	350	1	150	2	#NULL!	2	1	#NULL!	2	#NULL!	1	100	0
20066	2	2	0	0	0	0	0	0	0	0	0	0	2	119	60	4.8	4.4	6.3	4.93	1.12	1.93	3.82	60	270	11.858	16	59	6	23.4375	0.77551	54	57.983	1	1	0	1	300	1	100	1	5	1	0	0	1	300	1	100	0
20067	2	2	0	0	0	0	0	0	0	0	0	0	1	166	81	12.8	18.8	10.8	3.27	1.65	1.2	4.9	89	257	11.132	110	73	14	29.9967	0.936937	60	102.833	1	1	0	1	80	1	#NULL!	2	#NULL!	1	1	0	2	#NULL!	1	#NULL!	0
20068	2	2	0	0	0	0	1	0	0	0	0	0	1	157	79	6.6	9.3	7.9	4.65	1.55	1.31	5.45	46	222	2.962	32	76	18	30.1103	0.944954	59	8.91373	1	1	1	1	50	1	50	1	50	1	2	50	1	50	1	0	0
20069	2	1	0	0	0	0	1	0	0	0	0	0	1	150	82	12.6	20.1	10.6	4.55	4.73	1.36	5.83	80	280	10.526	111	70	11	24.623	0.91	60	87.3098	1	1	0	1	#NULL!	1	50	1	#NULL!	1	1	0	1	500	1	200	0
20070	2	2	0	0	0	0	0	0	0	0	0	0	1	160	80	8.8	20	9.5	4.08	1.13	2.34	6.15	50	226	8.168	154	66	7	30.4772	0.927928	60	28.8684	1	1	0	1	#NULL!	1	#NULL!	1	#NULL!	1	0	0	1	#NULL!	1	#NULL!	0
20071	2	1	0	0	0	0	0	0	0	0	0	0	2	140	90	8.2	14	9.4	3.81	1.77	1.13	5.33	66	316	9.594	29	65	20	28.7347	0.943925	46	63.6286	1	1	1	1	250	2	#NULL!	2	#NULL!	2	#NULL!	200	2	#NULL!	1	0	0
20072	2	1	0	0	0	0	0	0	0	0	0	0	1	188	78	11.1	15.3	9.6	4.03	1.05	1.29	3.53	56	267	5.023	40	72	4	27.6361	0.990099	69	34.514	1	1	0	1	350	1	25	2	72	2	0	0	2	250	1	50	0
20073	2	2	0	0	0	0	0	0	0	0	0	0	2	134	70	9.3	16.4	7.9	2.7	1.57	1	5.44	56	195	15.623	45	72	13	29.9376	0.904762	60	34.5663	1	1	0	1	400	1	50	1	30	1	#NULL!	#NULL!	2	#NULL!	1	50	0
20074	2	1	0	0	0	0	0	0	0	0	0	0	2	167	81	9.2	16.9	9.2	5.06	1.78	1.58	5.75	78	341	12.228	270	73	22	26.5731	0.849057	52	79.6405	1	1	1	#NULL!	150	#NULL!	120	2	#NULL!	1	1	250	1	250	1	0	0
20075	2	1	0	0	0	0	0	0	0	0	0	0	1	180	83	10.4	13.8	8.8	3.63	0.74	1.81	5.17	73	322	7.717	270	75	29	26.1286	0.969697	47	66.8142	1	1	0	1	250	1	100	1	50	1	1	200	1	100	1	50	0
20076	2	1	0	0	0	0	0	0	0	0	0	0	1	167	98	7	13.4	7.2	4.63	1.39	1.3	5.88	85	280	4.35	41	60	15	25.0995	0.901961	46	109.368	1	1	0	1	150	1	50	1	50	2	#NULL!	#NULL!	1	500	2	#NULL!	#NULL!
20077	2	2	0	0	0	0	1	0	0	0	0	0	2	145	87	5.3	9.2	6.1	2.94	0.96	1.52	4.62	62	378	9.326	27	72	20	22.231	0.864078	53	47.1883	1	1	1	1	225	1	20	2	50	1	1	200	2	300	1	300	0
20078	2	1	0	0	0	0	0	0	0	0	0	0	2	138	76	6.1	8.5	6.5	3.77	2.2	1.33	5.16	81	446	10.545	10	66	4	26.5285	0.88785	63	94.0295	1	1	0	1	450	1	150	2	50	#NULL!	1	50	2	500	2	100	0
20080	2	1	0	0	0	0	0	0	0	0	0	0	1	143	75	5.5	7.7	6.3	4.87	1.36	1.52	6.32	92	321	15.262	34	67	5	24.6097	0.908163	63	116.016	1	1	0	1	50	1	#NULL!	1	#NULL!	1	1	#NULL!	1	#NULL!	1	#NULL!	0
20081	2	1	0	0	0	0	0	0	0	0	0	0	1	130	81	7.5	10.3	7.5	3.86	1.8	1.38	5.03	71	259	16.736	26	61	15	25.0135	0.938776	47	78.7629	2	1	0	1	300	2	200	2	100	2	2	0	2	200	2	100	0
20082	2	2	0	0	0	0	0	0	0	0	0	0	1	162	78	6.9	13.1	7.1	3.77	1.37	1.37	5.84	51	257	7.594	270	69	3	23.8281	0.846939	67	27.51	1	1	1	1	#NULL!	1	30	1	20	1	1	250	2	#NULL!	1	#NULL!	0
20083	2	1	0	0	0	0	0	0	0	0	0	0	2	176	104	8.5	13.8	8.6	4.71	1.36	1.24	6.41	92	485	10.661	21	73	5	27.7177	0.907407	69	109.092	2	0	0	2	150	2	#NULL!	2	50	1	#NULL!	200	2	150	2	150	0
20084	2	2	0	1	1	0	0	0	0	0	0	1	2	148	84	5.2	6.7	7.3	4.13	1.43	1.22	4.7	76	300	15.536	270	64	15	28.7105	0.924528	50	85.8715	2	1	0	1	200	1	50	2	20	1	#NULL!	#NULL!	2	#NULL!	1	#NULL!	0
20085	2	1	0	0	0	0	0	0	0	0	0	0	1	148	76	8.9	18.4	9.7	3.41	1.58	1.14	5.05	84	397	10.546	31	59	14	24.281	0.967391	46	108.418	1	1	0	1	150	1	50	2	#NULL!	1	#NULL!	#NULL!	1	500	1	50	#NULL!
20086	2	2	0	0	0	0	0	0	0	0	0	0	2	155	84	6.6	7.7	7.9	5.12	1.12	2.33	4.27	64	214	10.322	27	58	8	27.3588	0.915094	51	67.5516	1	1	0	1	200	1	100	1	50	1	#NULL!	200	1	500	2	#NULL!	#NULL!
20087	2	1	0	0	0	0	0	0	0	0	0	0	2	138	86	5.9	8.5	7.4	3.52	0.99	1.22	3.1	78	259	14.163	113	58	3	27.4648	0.933962	56	96.9505	2	1	0	1	200	1	#NULL!	1	#NULL!	1	#NULL!	250	1	300	1	100	0
20088	2	2	0	0	0	0	0	0	0	0	0	0	1	136	68	10.6	13.6	10.2	3.91	1.04	1.39	6.42	66	235	10.372	53	64	4	23.2434	0.93617	61	64.8349	1	1	0	1	100	1	#NULL!	1	#NULL!	1	#NULL!	#NULL!	1	#NULL!	1	#NULL!	0
20089	2	2	0	0	0	0	0	0	0	0	0	0	2	135	77	7.2	8.8	8.5	5.1	0.85	1.7	5.94	66	238	16.76	116	60	1	22.5827	0.905263	60	69.4509	1	1	1	1	100	1	100	1	50	1	1	200	1	200	1	50	0
20090	2	2	0	0	0	0	0	0	0	0	0	0	2	140	85	8.9	15.6	8	4.45	0.99	1.7	5.62	53	243	4.438	22	65	11	25.4767	0.852632	55	36.3334	1	1	0	1	100	1	100	1	50	1	#NULL!	#NULL!	1	#NULL!	1	#NULL!	0
20091	2	2	0	0	0	0	0	0	0	0	0	0	2	174	79	6.2	12.7	7	4.48	1.2	2.31	4.02	70	322	4.875	9	69	7	23.833	0.794118	63	67.4796	1	1	0	1	#NULL!	1	#NULL!	1	#NULL!	1	1	150	1	#NULL!	1	#NULL!	0
20092	2	1	0	0	0	0	0	0	0	0	0	0	2	112	77	6.4	7.2	7	4.48	1.41	1.26	6.51	88	275	10.157	270	55	1	26.3958	0.940594	55	121.449	1	1	0	1	275	1	25	1	0	#NULL!	1	0	2	#NULL!	1	0	0
20093	2	2	0	0	0	0	0	0	0	0	0	0	2	170	89	7.7	10.4	7.2	4.67	2.62	1.78	4.65	69	407	14.977	55	70	6	27.7344	0.851852	65	64.2219	2	1	0	1	250	1	50	1	20	1	1	100	1	250	2	#NULL!	0
20094	2	1	0	0	0	0	0	0	0	0	0	0	2	136	67	5.6	8.2	5.8	4.05	1.17	1.79	5.43	74	430	15.989	50	77	5	27.5134	0.932692	73	66.6098	1	1	0	1	200	1	50	1	20	1	#NULL!	100	2	#NULL!	1	50	0
20095	2	2	0	0	0	0	0	0	0	0	0	0	2	157	85	5.5	7.1	7.3	4.34	1.41	1.34	4.7	50	339	12.128	97	68	8	27.2932	0.859813	61	26.5604	1	1	0	2	75	1	25	2	10	1	1	0	2	200	2	#NULL!	0
20096	2	1	0	0	0	0	0	0	0	0	0	0	1	144	91	8.4	16.3	8	4.5	1.98	1.17	6.18	93	263	10.7	89	72	17	26.8122	0.896226	56	112.349	1	1	0	1	100	1	150	1	50	1	#NULL!	#NULL!	1	150	1	150	0
20097	2	2	0	0	0	0	0	0	0	0	0	0	1	150	78	11.7	24.5	11.9	5.15	1.19	1.71	3.54	57	178	14.882	68	61	3	23.6244	0.808081	59	49.364	2	1	0	2	200	2	80	2	50	2	1	0	2	100	2	50	0
20098	2	1	0	0	0	0	0	0	0	0	0	0	2	180	101	6.8	10.6	7.6	4.45	0.89	1.49	3.73	75	330	16.664	35	62	2	29.4076	1.0099	61	86.0235	1	1	0	1	300	1	100	1	50	1	1	0	1	500	1	50	0
20099	2	1	0	0	0	0	0	0	0	0	0	0	2	159	80	4.1	3.6	5.7	2.46	0.73	1.25	4.75	82	356	18.238	42	61	17	26.2917	0.886598	45	101.903	1	1	0	1	#NULL!	1	#NULL!	1	#NULL!	1	1	200	1	#NULL!	1	#NULL!	0
20100	2	1	0	0	0	0	0	0	0	0	0	0	2	146	82	7.4	14	8.4	5.3	4.15	1.43	8.68	73	244	16.665	131	70	19	25.7117	0.920792	52	72.5842	1	1	0	1	300	1	50	1	15	1	#NULL!	0	2	200	1	50	0
20101	2	2	0	0	0	0	0	0	0	0	0	0	2	170	83	8.5	17.4	7.2	4.49	1.54	1.19	5.27	71	351	10.262	270	69	11	30.4772	0.943396	59	69.5832	1	1	0	1	150	1	50	1	50	2	#NULL!	#NULL!	1	300	2	#NULL!	#NULL!
20102	2	1	0	0	0	0	0	0	0	0	0	0	2	173	92	7.8	14.8	7.4	3.73	0.91	1.33	8.3	74	264	7.491	32	68	10	26.7698	0.9375	59	76.9958	1	1	0	1	250	1	150	2	50	#NULL!	1	250	2	500	1	0	0
20103	2	1	0	0	0	0	0	0	0	0	0	0	1	130	74	13.8	22.6	12.8	4.41	1.56	1.66	6.09	68	287	18.269	206	61	1	23.7812	0.907216	61	72.4519	1	1	0	1	500	1	50	1	50	1	1	250	2	#NULL!	1	#NULL!	0
20105	2	1	0	0	0	0	0	0	0	0	0	0	2	131	83	7.1	9.7	6.8	4.85	1.41	1.8	6.28	64	245	12.182	20	66	17	25.0399	0.888889	50	58.2672	1	1	0	1	300	1	100	2	50	#NULL!	1	250	2	300	1	250	0
20106	2	2	0	0	0	0	0	0	0	0	0	0	2	129	64	4.6	6.8	5.9	4.54	1.74	1.26	3.28	47	264	11.341	45	69	3	23.4221	0.811881	67	19.0954	1	1	0	1	150	1	50	1	50	1	1	200	1	100	1	50	0
20107	2	2	0	0	0	0	0	0	0	0	0	0	2	140	72	5.7	9.1	6.3	4.54	0.99	2.02	6.28	57	306	11.964	36	69	3	25.9645	0.828571	67	40.132	1	1	1	1	250	1	50	2	50	1	1	#NULL!	1	500	1	50	0
20108	2	2	0	0	0	0	0	0	0	0	0	0	2	162	90	6.7	12.8	#NULL!	5.66	1.65	1.97	4.69	51	306	16.632	205	66	3	26.8386	0.841584	64	30.972	1	1	0	1	150	1	150	2	#NULL!	2	1	200	2	200	2	200	0
20109	2	2	0	0	0	0	0	0	0	0	0	0	2	128	60	11.1	16.9	6.8	5.8	1.36	2.17	7.17	63	245	14.673	38	67	24	19.2974	0.793103	44	55.062	1	1	0	1	300	1	50	1	#NULL!	1	1	250	2	#NULL!	1	#NULL!	0
20110	2	1	0	0	0	0	1	0	0	1	0	0	1	153	82	9.6	20.8	8.2	3.59	1.15	1.57	4.61	53	240	9.241	28	74	7	32.0461	0.895238	68	25.895	1	1	0	1	#NULL!	1	#NULL!	1	#NULL!	1	1	200	1	#NULL!	1	#NULL!	0
20111	2	2	0	0	0	0	0	0	0	0	0	0	1	172	72	16	26.8	10	4.37	2.65	1.35	4.44	43	223	2.866	71	70	45	24.6711	0.872549	26	9.52675	1	1	0	2	250	1	20	1	20	1	1	100	1	50	1	50	0
20112	2	1	0	0	0	0	0	0	0	0	0	0	1	142	85	6.8	10.7	6.7	3.86	2.94	1.14	7.38	81	318	10.926	169	66	10	25.0399	0.916667	57	94.0295	1	1	0	1	#NULL!	1	#NULL!	1	#NULL!	1	1	200	1	#NULL!	1	#NULL!	0
20113	2	1	0	0	0	0	0	0	0	0	0	0	1	124	78	7.8	8.3	6.3	5.12	0.86	2.27	5.27	67	291	14.402	21	59	10	19.1516	0.873563	50	72.6562	1	1	0	1	300	1	100	1	50	1	1	250	2	350	1	50	0
20114	2	1	0	0	0	0	0	0	0	0	0	0	1	181	92	6.8	13.1	7.5	3.94	0.76	1.35	5.36	73	347	3.696	76	62	11	29.6665	0.90099	52	81.8162	1	#NULL!	#NULL!	2	#NULL!	1	150	1	150	1	1	200	1	#NULL!	#NULL!	0	0
20115	2	1	0	0	0	0	0	0	0	0	0	0	2	137	76	14.3	22.2	11.2	3.04	0.82	1.34	5.68	70	196	9.574	22	67	21	25.565	1.0102	47	69.7352	1	1	0	1	500	2	#NULL!	2	#NULL!	1	1	0	2	#NULL!	1	#NULL!	0
20116	2	2	0	0	0	0	0	0	0	0	0	0	2	147	83	8.1	11.5	6.7	3.8	1.36	1.96	3.55	43	231	5.094	12	56	6	19.7055	0.842697	51	25.6828	1	1	1	1	250	1	100	1	50	1	#NULL!	100	2	#NULL!	1	100	0
20117	2	1	0	0	0	0	0	0	0	0	0	0	2	169	90	7.9	11	7.8	4.03	1.38	1.54	5.71	83	500	11.559	270	67	14	25.1429	0.960784	54	97.0828	2	1	0	2	450	1	50	1	150	1	1	100	1	450	1	75	0
20118	2	2	0	0	0	0	0	0	0	0	0	0	2	107	55	5.3	5.1	5.8	4.28	0.7	1.86	3.42	63	278	14.391	113	61	4	18.5901	0.791209	58	61.986	1	1	0	1	150	1	50	1	50	2	#NULL!	#NULL!	1	500	1	100	#NULL!
20119	2	1	0	0	0	0	0	0	0	0	0	0	1	157	97	8.7	13.9	6.3	3.8	1.45	1.52	4.58	72	325	10.915	33	65	2	34.5405	0.981818	64	76.2505	1	1	0	1	250	1	50	2	#NULL!	1	0	0	2	#NULL!	1	#NULL!	0
20120	2	2	0	0	0	0	0	0	0	0	0	0	2	136	68	6.2	9.8	6.6	3.69	1.14	1.31	5.66	57	388	9.979	50	63	5	27.5312	0.861111	59	47.056	2	0	1	2	150	2	100	2	#NULL!	2	1	0	2	250	1	0	0
20121	2	2	0	0	0	0	0	0	0	0	0	0	2	128	79	8.5	14.2	9.7	5.12	1.56	1.49	4.76	82	333	9.522	12	62	20	25.5588	0.864583	43	100.801	1	1	0	1	150	1	200	1	100	1	2	250	1	100	1	100	0
20122	2	2	0	0	0	0	0	0	0	0	0	0	1	140	67	9	19.1	9	4.7	0.95	1.56	6.72	53	266	11.445	39	62	13	23.8083	0.9	50	39.7954	1	1	1	1	200	1	50	2	25	2	1	250	2	250	1	150	0
20123	2	2	0	0	0	0	0	0	0	0	0	0	1	149	79	7.6	8.7	6.4	4.01	0.82	1.35	2.55	44	167	11.296	78	55	7	22.4059	0.873684	49	28.9404	1	1	0	1	150	1	50	1	50	2	#NULL!	#NULL!	1	400	2	#NULL!	#NULL!
20124	2	1	0	0	0	0	0	0	0	0	0	0	2	154	75	6.2	11.3	7	3.72	0.78	1.09	6.79	76	384	10.535	111	67	15	32.2979	0.936937	53	82.3572	1	1	0	2	400	1	20	2	10	#NULL!	1	0	1	100	2	20	0
20125	2	1	0	0	0	0	0	1	0	0	0	0	1	183	82	12.3	17.6	8.9	3.65	1.52	0.94	6.58	103	270	12.046	196	74	24	24.841	0.887755	51	131.078	1	1	0	1	250	1	25	1	#NULL!	1	1	200	2	#NULL!	1	#NULL!	0
20126	2	2	0	0	0	0	0	0	0	1	0	0	2	126	65	5	15.2	6.9	4.65	1.68	1.4	8.63	86	329	15.751	31	74	16	19.4734	0.802198	59	95.3681	1	1	0	1	200	1	150	1	20	1	1	250	1	300	1	30	0
20127	2	1	0	0	0	0	0	0	0	0	0	0	1	155	74	7.6	9	8.1	4.43	0.8	1.72	8.6	77	200	11.984	73	68	14	22.4996	0.822917	55	83.3068	1	1	0	1	#NULL!	1	#NULL!	1	#NULL!	1	1	#NULL!	1	#NULL!	1	#NULL!	0
20128	2	1	0	0	0	0	0	0	0	0	0	0	2	131	74	5.6	9.1	5.7	4.45	1.02	1.48	4.5	66	331	2.49	15	63	21	23.4586	0.877551	43	65.9366	1	1	0	1	250	1	75	2	50	2	1	30	2	375	1	50	0
20129	2	2	0	0	0	0	0	0	0	1	0	0	1	144	81	5.8	12.3	6.3	4.4	1.26	1.48	4.41	67	252	10.973	18	69	10	17.8506	0.829268	60	61.1686	1	1	0	1	#NULL!	1	#NULL!	1	#NULL!	1	1	200	1	#NULL!	1	#NULL!	0
20131	2	2	0	0	0	0	0	0	0	0	0	0	1	153	70	11.1	12.6	8	5.89	2.82	1.59	4.19	49	306	7.844	32	69	10	24.8358	0.87234	60	23.3027	1	1	1	1	200	1	50	1	50	1	#NULL!	100	2	#NULL!	1	50	0
20133	2	2	0	0	0	0	0	0	0	0	0	0	2	150	79	6	8.4	6.3	3.98	1.14	1.22	4.75	52	372	8.728	21	64	2	24.4561	0.852941	63	35.3837	1	1	1	1	500	1	50	1	30	1	1	0	1	30	1	30	0
20134	2	1	0	0	0	0	0	0	0	0	0	0	1	170	86	7.7	8.7	7.3	4.31	0.96	1.56	9.41	84	371	9.497	20	64	17	27.4286	0.869159	48	102.648	2	1	0	1	250	1	250	2	200	2	1	200	2	500	1	50	0
20135	2	2	0	0	0	0	0	0	0	0	0	0	2	137	74	7.5	5.6	7.1	5.11	1.08	1.81	4.11	52	177	9.304	35	69	15	28.1625	0.87037	55	29.6137	2	1	0	1	250	2	75	2	50	1	0	200	2	250	1	#NULL!	0
20136	2	2	0	0	0	0	0	0	0	0	0	0	2	146	77	8.4	10.3	8.2	4.92	1.26	1.82	7.1	58	307	16.616	83	64	3	29.2421	0.885714	62	48.0057	1	0	1	1	250	1	150	1	50	1	1	#NULL!	2	#NULL!	1	50	0
20137	2	1	0	0	0	0	0	0	0	0	0	0	2	130	65	7	13.2	6.4	3.98	1.61	1.14	3.71	90	172	11.968	46	70	1	22.1453	0.85	70	108.346	1	1	1	1	250	1	100	1	50	1	1	0	2	100	1	50	0
20138	2	1	0	0	0	0	0	0	0	0	0	0	1	120	80	7.1	8	6.8	3.13	1.3	1.07	2.34	72	219	11.805	15	62	10	25.0399	0.888889	53	79.7125	1	1	0	1	250	2	200	2	50	1	0	0	2	200	1	50	0
20139	2	1	0	0	0	0	0	0	0	0	0	0	2	165	86	8.7	16.3	8	5.3	1.87	1.66	6.4	68	309	7.007	92	71	7	24.7409	0.836538	65	60.9119	1	1	0	1	#NULL!	2	#NULL!	1	#NULL!	1	1	250	2	#NULL!	1	#NULL!	0
20140	2	1	0	0	0	0	0	0	0	0	0	0	2	130	75	7.8	12.2	7	5.32	1.23	1.58	5.39	73	357	11.473	26	70	11	24.093	0.936842	60	72.5842	1	1	1	1	150	1	150	1	100	1	1	150	1	150	1	150	0
20141	2	1	0	0	0	0	0	0	0	0	0	0	2	182	92	8.1	14.5	7.7	3.78	1.06	1.32	5.04	67	228	16.598	12	69	5	26.8544	0.886792	65	61.1162	2	1	0	1	150	1	50	2	0	1	1	200	1	150	1	50	0
20142	2	1	0	0	0	0	0	0	0	0	0	0	2	156	77	7.9	11.3	6.3	2.58	1.25	1.21	4.83	84	353	17.996	270	73	17	24.9649	0.849057	57	92.2624	1	1	0	1	300	1	150	2	#NULL!	2	1	0	2	500	2	50	0
20143	2	2	0	0	0	0	0	0	0	0	0	0	2	159	77	6.5	11	#NULL!	5.11	1.36	1.86	4.93	53	322	14.768	270	65	1	25.0762	0.90625	65	36.3334	2	1	1	2	300	1	100	2	50	1	0	0	2	#NULL!	1	50	0
20144	2	2	0	0	0	0	0	0	0	0	0	0	1	153	91	5.2	9.7	#NULL!	4.34	1.75	1.49	4.06	43	334	15.636	199	61	10	30.0215	0.841121	52	19.9128	1	1	1	1	250	1	100	1	50	1	1	125	2	#NULL!	1	10	0
20146	2	2	0	0	0	0	0	0	0	0	0	0	1	126	57	6.2	12.7	#NULL!	5.03	1.63	1.83	5.19	55	359	9.151	20	67	6	25.4291	0.844444	62	38.2327	1	1	0	1	150	1	150	1	100	1	#NULL!	#NULL!	1	100	1	80	0
20147	2	2	0	0	0	0	0	0	0	0	0	0	2	141	87	6.3	12.8	#NULL!	4.92	1.02	1.78	3.53	43	214	6.842	26	64	3	25.2994	0.887755	62	16.4508	1	1	0	1	450	1	#NULL!	1	0	1	0	0	1	500	1	0	0
20148	2	1	0	0	0	0	0	0	0	1	0	0	1	115	79	5.9	6.9	#NULL!	5.76	1.21	1.9	6.1	84	348	15.725	22	66	7	24.0569	0.86	60	100.34	1	1	1	1	300	1	25	2	#NULL!	1	1	250	2	#NULL!	1	#NULL!	0
20149	2	2	0	0	0	0	0	0	0	0	0	0	1	148	87	5.5	10.4	#NULL!	4.84	1.45	1.6	6.3	74	268	7.07	18	65	3	29.8233	0.8	63	80.5102	1	1	0	1	300	1	50	1	50	1	1	0	2	#NULL!	2	150	0
20150	2	2	0	0	0	0	0	0	0	0	0	0	2	123	88	7.2	12.3	#NULL!	5.24	1.11	2.37	7.43	51	197	7.295	17	62	5	22.68	0.851064	58	35.588	1	0	1	1	200	1	50	2	20	1	1	0	2	80	1	30	0
20151	2	1	0	0	0	0	0	0	0	0	0	0	2	157	75	6.2	10.3	#NULL!	3.29	1.55	1.36	4.57	76	429	8.651	12	66	3	28.7268	0.915888	64	83.5112	1	0	1	1	250	#NULL!	60	2	30	1	1	#NULL!	2	90	1	30	0
20152	2	2	0	0	0	0	0	0	0	0	0	0	1	147	83	7.4	11.2	#NULL!	5.6	1.65	1.7	4.69	68	271	8.731	124	62	3	26.0584	0.833333	60	71.3503	2	0	0	2	250	2	150	2	50	2	1	0	2	200	2	50	100
20153	2	1	0	0	0	0	0	0	0	0	0	0	2	142	76	13.2	20.8	10.1	5.35	1.71	1.5	4.4	65	266	10.474	270	54	11	21.7776	0.929293	44	74.2189	1	1	0	1	#NULL!	1	#NULL!	1	#NULL!	1	#NULL!	#NULL!	2	#NULL!	1	#NULL!	0
20154	2	2	0	0	0	0	0	0	0	0	0	0	1	172	69	8.5	14.4	7.9	4.11	1.81	1.82	5.82	64	215	5.055	53	72	8	28.6917	0.81982	65	51.3956	1	1	0	1	300	1	30	1	25	1	#NULL!	250	1	20	1	0	0
20155	2	2	0	0	0	0	0	0	0	1	1	0	2	143	74	9.1	16.4	7.5	4.08	1.12	1.46	5.1	52	258	11.757	88	65	6	23.3091	0.966667	60	34.2297	1	1	0	1	350	1	100	1	250	1	1	0	1	400	1	100	0
20156	2	2	0	0	0	0	0	0	0	0	0	0	2	142	79	5.6	5.2	6.1	5.09	1.05	2.28	3.43	76	258	3.176	42	65	10	21.7778	0.898876	56	84.7175	1	1	1	1	250	1	50	1	50	1	1	0	1	500	1	50	0
20157	2	1	0	0	0	0	0	0	0	0	0	0	2	117	64	10.4	17.2	9.5	4.06	0.78	1.66	4.66	70	363	18.237	21	70	5	20.9366	0.851064	66	66.2732	1	1	0	1	500	1	50	2	#NULL!	1	0	0	1	500	1	10	0
20159	2	2	0	0	0	0	0	0	0	0	0	0	1	159	82	6.8	14.8	6.2	3.14	2.62	1.2	7.4	74	250	3.851	12	65	13	21.3039	0.808511	53	80.5102	1	1	1	1	300	1	100	1	50	1	#NULL!	50	2	#NULL!	1	50	0
20160	2	1	0	0	0	0	0	0	0	0	0	0	1	131	74	10.7	19.3	9.7	4.53	1.58	1.26	6.46	114	296	15.595	87	64	3	27.1809	0.989474	62	165.758	1	1	0	2	450	2	75	2	20	1	1	#NULL!	1	75	1	#NULL!	0
20161	2	1	0	0	0	0	0	0	0	0	0	0	1	133	72	5.6	13	5.8	4.24	3.28	1.47	7.29	85	315	7.094	64	70	17	22.7903	0.851064	54	97.8281	1	1	1	1	250	1	25	2	#NULL!	1	1	0	2	#NULL!	1	#NULL!	0
20163	2	2	0	0	0	0	0	0	0	0	0	0	2	141	60	7.3	18.2	8.9	2.6	0.65	1.43	3.93	83	329	5.229	37	79	6	21.0962	0.774194	74	83.2872	1	1	1	1	150	1	150	1	100	1	#NULL!	#NULL!	1	150	1	150	0
20164	2	1	0	0	0	0	0	0	0	0	0	0	2	178	88	9	16.4	5.7	2.77	0.6	1.48	4.07	83	339	5.787	8	67	10	24.0346	0.861702	58	97.0828	2	0	1	1	#NULL!	1	#NULL!	1	#NULL!	1	1	#NULL!	1	#NULL!	1	0	0
20165	2	2	0	0	0	0	0	0	0	0	0	0	2	161	90	9	15.8	7.6	3.94	1.66	1.16	6.92	73	337	5.95	10	61	1	31.1846	0.932692	61	83.0226	1	1	0	1	150	1	100	2	#NULL!	1	1	0	2	250	1	75	0
20166	2	1	0	0	0	0	0	0	0	0	0	0	2	160	76	8	11.9	6.7	4.67	1.71	1.46	7.28	88	319	18.061	256	77	4	28.578	0.869159	74	96.0611	1	1	0	1	150	1	#NULL!	2	#NULL!	2	0	0	2	#NULL!	2	#NULL!	0
20167	2	2	0	0	0	0	0	0	0	0	0	0	1	163	72	6.3	15.2	6.8	3.73	0.84	1.32	7.89	52	224	10.487	22	66	16	29.2101	0.87037	51	33.0757	1	1	1	1	300	1	150	2	50	1	1	120	2	200	2	50	0
20168	2	2	0	0	0	0	0	0	0	0	0	0	1	123	77	6.8	12.4	6.8	5.03	1.77	1.62	3.52	60	400	6.285	7	56	4	30.2618	0.90099	53	61.445	1	1	1	1	200	1	30	1	10	1	0	0	2	100	2	100	0
20169	2	2	0	0	0	0	0	0	0	0	0	0	1	158	80	8	13.2	7	3.37	1.9	1.47	4.09	66	340	14.299	99	67	25	26.7229	1.10309	43	61.3729	1	1	0	1	300	1	75	1	20	1	1	100	1	75	1	0	0
20170	2	2	0	0	0	0	0	0	0	0	0	0	1	140	74	8.1	14.8	7.3	5.14	1.05	2.17	3.91	43	330	4.69	12	65	8	27.7767	0.818182	58	15.2968	1	1	0	1	200	1	50	2	50	1	1	0	2	100	1	50	0
20171	2	1	0	0	0	0	0	0	0	0	0	0	2	141	60	6.8	14.2	8.1	4.17	0.92	1.18	4.26	98	304	11.888	70	63	3	24.2424	0.978495	61	133.254	1	1	0	1	250	1	20	1	10	1	0	0	1	75	1	#NULL!	0
20172	2	2	0	0	0	0	0	0	0	0	0	0	1	133	90	7	8.6	7.5	4.92	1.62	1.3	5.29	54	321	11.056	53	57	4	27.3909	1.05319	54	47.669	1	1	0	1	#NULL!	1	#NULL!	1	#NULL!	#NULL!	0	0	1	#NULL!	1	#NULL!	0
20173	2	1	0	0	0	0	1	0	0	0	0	0	2	147	80	8	16	9.4	4.8	1.44	1.65	5.76	83	281	16.489	270	63	19	20.4467	0.795455	45	101.699	1	1	0	1	100	1	30	2	20	1	1	0	1	100	1	0	0
20174	2	1	0	0	0	0	1	0	0	0	0	0	1	160	71	6.9	10.8	6.4	6.49	1.55	2.29	6.82	99	363	11.837	136	73	15	23.8751	0.876289	59	123.817	1	1	0	1	#NULL!	1	#NULL!	1	#NULL!	1	1	0	1	#NULL!	1	200	0
20175	2	2	0	0	0	0	1	0	0	0	0	0	2	138	86	5.5	5.6	6.1	5.72	1.62	1.81	5.87	62	386	8.002	14	#NULL!	1	28.764	0.960784	#NULL!	#NULL!	1	1	0	1	300	1	50	2	#NULL!	#NULL!	1	#NULL!	2	#NULL!	1	1	0
20176	2	2	0	0	0	0	0	0	0	0	0	0	1	127	84	5.2	5.7	5.6	4.69	1.3	1.78	4.57	62	207	16.507	28	56	1	25.462	0.904255	56	65.6523	1	1	0	1	300	1	100	1	50	#NULL!	0	0	2	400	2	100	0
20177	2	1	0	0	0	0	0	0	0	0	0	0	2	137	68	7.9	10.1	7.7	3.71	1.09	2.07	5.91	83	329	8.685	20	67	11	25.6544	0.87234	57	97.0828	1	1	0	1	150	1	50	1	#NULL!	1	1	100	1	75	1	10	0
20178	2	1	0	0	0	0	0	0	0	0	0	0	1	150	86	8.4	17	8.7	3.06	1.39	1.13	6.4	79	287	8.084	151	73	12	24.858	1.0102	62	81.7441	2	1	0	1	300	1	150	1	20	2	0	0	1	100	2	#NULL!	0
20179	2	2	0	0	0	0	0	0	0	0	0	0	2	126	57	5.7	8	6.6	5.34	0.78	2.26	4.47	63	336	4.144	15	66	10	21.7555	0.824176	57	56.216	1	1	1	1	125	1	100	2	20	1	1	#NULL!	2	300	1	20	0
20180	2	1	0	0	0	0	0	0	0	0	0	0	2	140	87	6.7	7.2	7.7	3.13	1.52	1.48	4.58	72	409	10.401	18	68	4	27.8159	0.82243	65	72.7885	1	1	0	1	400	1	100	1	10	1	1	0	1	150	1	50	0
20181	2	2	0	0	0	0	0	0	0	0	0	0	2	140	68	8.6	17.8	8	3.99	1.38	1.54	8.3	62	244	7.285	61	79	13	25.8876	0.784314	67	39.1103	1	1	0	1	300	1	50	1	50	1	#NULL!	#NULL!	2	350	1	50	0
20182	2	1	0	0	1	0	0	0	0	0	0	0	2	131	80	12.6	23.8	10.1	4.48	1.82	1.44	5.84	100	290	14.841	180	61	17	25.6055	0.932039	45	139.769	1	1	1	1	450	1	150	2	30	1	1	200	2	400	1	50	0
20183	2	2	0	0	0	0	1	1	0	1	0	0	2	128	67	7.6	16.6	7.9	4.71	0.81	1.97	4.08	61	198	7.302	13	73	21	24.1217	0.864583	53	43.9306	1	1	0	#NULL!	300	1	100	1	0	1	0	250	1	200	1	50	0
20184	2	1	0	0	0	0	0	0	0	0	0	0	2	165	77	6.5	10.5	6.5	3.77	1.16	1.15	4.93	84	343	12.081	32	73	7	27.7671	0.823529	67	92.2624	2	1	0	2	450	2	30	2	20	2	1	100	2	50	2	250	0
20185	2	1	0	0	0	0	0	0	0	0	0	0	2	162	80	5.8	8.3	7	4.86	1.36	1.4	4.7	63	335	15.754	270	73	11	25.9107	0.919192	63	48.0856	1	1	0	1	300	1	50	1	300	1	1	0	1	400	1	5	0
20186	2	1	0	0	0	0	0	0	0	0	0	0	2	118	74	5.8	6.4	6.8	4.01	0.97	1.33	4.74	73	298	10.989	30	60	11	21.4619	0.868687	50	84.1242	1	1	0	1	250	1	150	1	50	1	1	0	1	150	1	50	0
20187	2	1	0	0	0	0	0	0	0	0	0	0	2	140	80	4.5	5.7	6.1	4.51	0.77	2.33	5.88	79	364	14.427	27	71	4	18.75	0.78022	68	84.0521	1	1	0	1	200	1	50	1	25	1	1	250	2	400	1	50	0
20188	2	1	0	0	0	0	0	0	0	0	1	0	2	143	78	7.7	10.6	8.5	4.31	1.21	1.72	5.34	76	282	11.577	28	69	18	24.9135	0.813725	52	80.0492	1	1	0	2	500	2	100	2	10	1	1	200	2	400	2	200	0
20189	2	2	0	0	0	0	0	0	0	0	0	0	2	160	79	5.6	7.8	6.1	3.84	1.06	1.54	6.88	73	337	14.829	35	65	6	30.8329	0.981818	60	78.4066	1	1	0	1	250	1	150	1	50	1	1	0	2	350	1	50	0
20190	2	2	0	0	0	0	0	0	0	0	0	0	2	132	73	5.3	6	6	4.09	1.86	1.36	4.09	56	292	3.542	13	57	3	22.68	0.808081	55	51.8763	1	1	0	1	250	1	100	1	50	1	0	250	1	200	1	20	0
20191	2	2	0	0	0	0	0	0	0	0	0	0	2	149	70	7.9	15.2	8	5.45	1.77	1.93	3.69	59	294	10.584	23	73	6	27.5873	0.895238	68	39.7233	1	1	0	1	300	1	150	1	100	#NULL!	1	0	1	350	1	50	0
20192	2	2	0	0	0	0	0	0	0	0	0	0	1	150	95	12.6	17.3	8.8	4.89	1.83	1.29	3.29	42	248	14.489	56	51	8	28.3266	0.925926	44	29.3491	2	1	0	1	150	1	50	1	20	1	1	200	1	200	1	100	0
20193	2	2	0	0	0	0	0	0	0	0	0	0	1	138	80	5.3	4.8	5.9	5.38	1.92	1.65	3.99	49	274	10.918	47	50	1	25.3515	0.885714	50	45.2287	1	1	0	1	150	2	100	1	50	1	1	#NULL!	1	#NULL!	1	200	100
20194	2	2	0	0	0	0	0	0	0	0	0	0	2	121	55	5.2	12.1	6.1	3.92	1.92	1.32	8.61	74	460	10.427	16	64	4	28	0.878788	61	81.6642	1	1	0	1	200	2	#NULL!	2	#NULL!	1	1	450	2	500	2	100	0
20195	2	1	0	0	0	0	0	1	0	0	0	0	1	160	85	7.1	9.9	6.9	3.36	1.57	1.11	4.16	79	366	8.031	208	69	8	26.8923	0.884615	62	86.3601	2	1	1	1	300	1	50	1	10	1	1	150	2	250	1	20	0
20196	2	1	0	0	0	0	0	0	0	0	0	0	2	140	74	6.2	8.7	6.1	5.65	1.09	1.57	5.14	69	304	10.381	54	64	6	25.8166	0.852941	59	71.0935	1	1	0	1	150	1	25	1	25	1	0	100	1	75	1	0	0
20197	2	2	0	0	0	0	0	0	0	0	0	0	1	122	68	8.9	15.9	8.8	5.71	1.94	1.44	3.92	48	259	8.839	28	52	4	22.9421	0.863158	49	40.8171	1	1	1	1	150	1	50	1	20	1	0	200	2	200	1	50	0
20198	2	1	0	1	0	0	1	0	0	1	0	0	1	132	80	5.4	9	6.2	3.16	1.08	1.06	5.73	93	417	9.859	61	62	7	26.5731	0.866667	56	123.889	1	1	0	1	400	1	500	2	#NULL!	2	#NULL!	#NULL!	1	600	2	#NULL!	0
20199	2	2	0	0	0	0	0	0	0	0	0	0	1	122	70	5.9	11	6.2	5.17	1.45	2.06	4.01	65	409	11.696	22	63	14	24.8889	0.867347	50	63.8853	1	1	0	1	50	1	25	1	0	1	1	0	1	50	1	50	0
20200	2	2	0	0	0	0	0	0	0	0	0	0	1	122	73	6.8	5.2	5.9	3.63	1.02	1.15	4.94	66	457	10.899	22	61	1	27.7671	0.943182	61	68.2969	1	1	0	1	350	1	100	1	100	#NULL!	1	250	1	300	1	300	250
20201	2	2	0	0	0	0	0	0	0	0	0	0	1	123	71	12.1	18.3	8.7	5.13	0.81	1.94	4.48	50	158	7.867	19	68	17	17.4818	0.777778	52	26.5604	1	1	0	1	250	1	50	1	50	1	#NULL!	249	1	500	2	#NULL!	#NULL!
20202	2	2	0	0	0	0	1	0	0	0	1	0	2	150	72	8.8	14.1	11.2	5.12	0.89	2.2	4.62	83	292	6.064	20	67	22	28.0843	0.833333	46	97.1352	2	1	0	1	200	2	50	2	20	1	0	100	1	250	1	150	0
20203	2	1	0	0	0	0	1	0	0	0	0	0	1	123	64	2.9	18.9	9.2	2.99	0.77	1.57	5.61	78	#NULL!	7.867	14	69	31	20.5499	0.912088	39	84.2565	1	1	1	1	220	1	150	1	20	1	1	200	2	300	1	50	0
20204	2	1	0	0	0	0	0	0	0	0	0	0	2	141	78	6.6	12	6.6	5.67	1.13	2.32	5.13	77	340	14.294	22	59	6	24.6097	0.867347	54	93.6928	1	1	0	1	250	1	50	1	50	1	#NULL!	200	1	500	1	50	0
20206	2	1	0	0	0	0	0	0	0	0	0	0	1	170	69	9.5	15.7	8	2.99	1.14	1.4	4.46	70	299	9.125	191	68	9	23.597	0.895833	60	68.5812	1	1	0	1	#NULL!	1	50	1	#NULL!	1	1	250	1	#NULL!	1	250	0
20207	2	1	0	0	0	0	0	0	0	0	0	0	2	153	74	6.9	15.3	7.5	4.82	1.4	2	5.53	77	244	11.447	270	67	21	24.3141	0.838095	47	84.4608	1	1	0	1	300	1	50	1	30	1	1	200	1	500	1	30	0
20208	2	2	0	0	0	0	0	0	0	0	0	0	1	160	95	5.8	5.7	6.4	5.01	1.96	1.58	3.62	57	300	15.751	270	62	1	23.4375	0.875	62	48.21	1	1	0	1	150	1	50	1	50	1	0	0	2	300	1	100	0
20210	2	2	0	0	0	0	0	0	0	0	0	0	2	144	71	6.1	9.3	7	4.92	1.9	1.21	6.78	82	306	7.301	35	78	23	21.7555	0.82	56	82.3375	1	1	0	1	200	1	#NULL!	1	50	1	1	100	1	800	2	#NULL!	#NULL!
20211	2	2	0	0	0	0	0	0	0	0	0	0	2	145	82	7.2	12.4	6.6	4.53	1.14	1.29	4.55	52	335	9.749	43	58	11	22.0317	0.851485	48	42.3077	1	1	0	1	500	1	50	1	25	1	1	250	2	#NULL!	1	20	0
20212	2	1	0	0	0	0	0	0	0	0	0	0	2	147	92	6.2	8.1	5.5	4.61	1.42	1.62	6.02	77	281	15.805	35	74	3	26.9598	0.882353	72	76.3828	1	1	0	1	300	1	40	2	20	1	1	250	1	300	1	150	0
20213	2	2	0	0	0	0	0	0	0	0	0	0	2	159	65	5.7	7	6.2	4.88	1.11	1.91	6.71	74	314	12.058	62	70	3	24.6711	0.778846	68	74.7402	1	1	0	1	250	1	250	1	10	2	0	0	1	250	1	150	0
20214	2	1	0	0	0	0	0	0	0	0	0	0	2	124	72	7.2	13.5	6.7	2.6	1.16	0.98	4.79	96	430	14.816	21	71	8	22.571	0.878788	64	119.814	1	1	0	1	300	1	50	1	50	1	1	0	1	200	1	100	0
20215	2	2	0	0	0	0	0	0	0	0	0	0	2	120	69	7.3	9.7	6.5	5.25	1.03	1.84	4.4	70	352	10.527	43	66	5	25.2092	0.803738	62	70.9416	1	1	0	1	150	1	50	1	30	1	1	200	1	250	1	30	0
20216	2	2	0	0	0	0	0	0	0	0	0	0	2	170	79	6.7	12	6.9	5	1.4	1.53	3.89	58	326	14.252	51	75	3	27.8488	0.896226	73	35.3117	1	1	0	1	150	1	50	1	50	1	1	0	1	100	1	0	0
20218	2	1	0	0	0	0	0	0	0	0	0	0	2	156	80	14.7	23.6	12.4	3.38	0.78	1.16	6.4	57	166	10.543	51	70	11	25.4581	0.92381	60	38.9256	1	1	0	1	100	1	10	1	20	1	0	200	1	200	1	80	0
20219	2	2	0	0	0	0	0	0	0	0	0	0	1	129	86	7.4	10.2	8.2	3.57	1.29	1.8	6.08	56	261	12.174	26	57	2	26.9531	0.911765	56	51.8763	1	1	1	1	75	1	50	1	10	1	1	125	2	200	1	80	0
20220	2	2	0	0	0	0	0	0	0	0	0	0	1	163	88	9.1	12.5	7.6	5.15	1.52	1.78	4.94	59	224	10.319	35	59	9	27.993	0.947917	51	55.8793	1	1	0	1	350	1	100	1	100	#NULL!	1	100	1	300	1	50	0
20221	2	2	0	0	0	0	0	0	0	0	0	0	2	135	75	6.2	10.8	6.8	6.49	2.24	1.41	4.72	43	231	5.009	30	74	11	25.8761	0.87963	64	4.91075	1	1	0	1	500	1	50	2	#NULL!	1	1	300	2	#NULL!	1	50	0
20222	2	2	0	0	0	0	0	0	0	0	0	0	2	147	74	9.4	21.8	8.4	4.63	2.41	1.48	4.59	64	329	16.373	146	77	4	25.204	0.836735	74	45.6256	1	1	0	1	300	1	40	2	20	1	1	50	2	300	1	150	0
20225	2	2	0	0	0	0	0	0	0	0	0	0	2	175	73	8.8	21.4	9.5	5.98	1.35	1.71	3.36	58	264	11.555	73	68	7	27.3852	0.867347	62	43.3897	1	1	0	1	500	1	50	2	#NULL!	1	#NULL!	#NULL!	2	#NULL!	1	20	0
20228	2	1	0	1	0	0	0	0	0	0	0	0	2	118	71	5.6	8.7	6.4	4.8	1	1.77	4.74	71	280	8.993	270	67	7	25.9095	0.920792	61	71.8389	1	1	0	1	500	2	250	1	0	2	1	100	2	500	1	0	0
20229	2	1	0	0	0	0	1	0	0	1	0	0	2	135	81	9.2	14.8	8.1	4.97	1.35	1.6	7.53	93	266	14.49	31	64	18	23.3844	0.892473	47	121.581	2	1	0	#NULL!	300	2	#NULL!	2	#NULL!	#NULL!	1	0	2	#NULL!	2	#NULL!	0
20230	2	1	0	0	0	0	0	0	0	0	0	0	2	191	87	10.8	15.5	9.9	4.45	0.76	1.53	6.57	82	325	6.548	270	72	8	26.1286	0.9	65	89.2091	1	1	0	1	150	1	50	1	25	1	1	0	2	400	1	50	0
20231	2	2	0	0	0	0	0	0	0	0	0	0	2	#NULL!	90	9.2	20.6	8.5	5.44	1.82	1.83	8.61	114	327	10.46	270	83	13	25.5367	0.826923	71	143.885	1	1	0	#NULL!	200	1	50	2	#NULL!	#NULL!	0	50	2	#NULL!	1	0	0
20232	2	2	0	0	0	0	0	0	0	0	0	0	1	128	65	7.6	10.9	6.7	3.44	1.16	1.33	9.12	52	417	7.16	21	65	13	25.721	0.92	53	34.2297	1	1	0	1	200	1	50	1	10	#NULL!	0	0	1	100	1	30	0
20233	2	1	0	0	0	0	0	0	0	0	0	0	2	148	67	11	18.1	9.4	5.16	2.76	1.49	4.55	63	247	14.358	45	73	11	34.7222	0.97479	63	48.0856	1	1	0	1	200	1	150	1	50	1	1	200	1	100	1	50	0
20234	2	2	0	0	0	0	0	0	0	0	0	0	1	158	73	11.6	14.1	10.1	3.23	1.16	1.37	3.51	49	253	3.576	13	70	13	31.6032	0.983333	58	22.1487	1	1	0	1	100	1	50	2	#NULL!	#NULL!	#NULL!	#NULL!	1	300	1	100	#NULL!
20235	2	2	0	0	0	0	0	0	0	0	0	0	2	172	86	4.4	10.4	6.8	4.22	2.15	1.64	5.88	66	341	9.911	50	65	11	25.3902	0.867347	55	63.6809	1	1	1	1	250	1	50	2	25	1	0	0	2	250	1	25	0
20236	2	2	0	0	1	0	1	0	0	0	0	0	2	149	81	12.6	18.3	10.5	3.35	0.92	1.67	5.94	52	196	6.957	34	53	9	25.3515	0.895238	45	48.0777	1	1	0	1	50	1	50	1	100	1	1	0	1	150	1	50	0
20237	2	1	0	0	0	0	0	0	0	0	0	0	2	137	77	7.5	6.5	6.8	4.57	4.46	1.62	5.13	79	361	17.983	30	53	1	26.0276	0.96	53	104.824	1	1	0	1	400	1	30	2	300	1	2	200	1	250	1	200	0
20238	2	2	0	0	0	0	0	0	0	0	0	0	2	132	67	6.6	11.3	7.1	4.17	1.8	1.89	4.05	69	309	11.453	22	72	3	22.5215	0.877551	70	61.9139	1	1	0	1	300	1	50	1	50	1	1	250	1	350	1	300	0
20239	2	1	0	0	0	0	0	0	0	0	0	0	2	152	69	5.4	7.8	6.4	4.22	1.09	1.29	6.87	96	329	18.155	40	77	#NULL!	28.0816	0.947368	#NULL!	112.89	1	1	0	#NULL!	300	2	#NULL!	2	#NULL!	2	#NULL!	250	2	#NULL!	2	#NULL!	#NULL!
20240	2	2	0	0	0	0	0	0	0	0	0	0	1	140	89	8.6	12.4	7.6	5.67	1.35	1.63	4.01	66	387	10.938	45	59	14	23.6128	0.912088	46	70.6049	1	1	0	1	350	1	75	1	50	1	1	0	1	350	1	100	0
20241	2	2	0	0	0	0	0	0	0	0	0	0	2	135	83	5.2	7	5.7	4.99	2.12	1.55	3.59	72	311	8.166	16	74	#NULL!	28.6215	0.911765	#NULL!	65.9169	1	1	0	1	450	1	50	1	50	1	0	100	1	100	1	150	0
20242	2	2	0	0	0	0	0	0	0	0	0	0	2	140	71	10.5	20.8	9.3	6.25	1.49	1.57	7.43	53	410	10.375	24	62	8	28.5665	0.941748	55	39.7954	1	1	0	1	150	1	150	1	50	1	1	200	1	100	1	50	0
20243	2	1	0	0	0	0	0	0	0	0	0	0	1	149	78	6.4	11.8	6.7	2.74	1.14	1.49	3.58	70	291	9.353	30	64	8	30.8365	0.934579	57	73.1972	1	1	0	1	300	1	50	1	100	1	0	0	1	500	1	100	0
20244	2	2	0	0	0	0	0	0	0	0	0	0	1	135	76	9	17.5	8.4	5.15	1.42	1.51	4.72	64	283	9.381	29	59	8	26.8386	0.881188	52	66.3976	1	1	0	1	150	1	100	1	50	1	0	250	2	250	1	50	0
20245	2	2	0	0	0	0	0	0	0	0	0	0	2	116	65	6.9	10.4	6.9	4.6	2.3	1.43	8.55	84	246	14.487	33	67	7	21.9138	0.89011	61	99.2388	1	1	0	1	500	1	50	2	#NULL!	1	1	300	2	#NULL!	2	#NULL!	0
20246	2	2	0	0	0	0	0	0	0	0	0	0	2	132	71	6.7	12.9	8.9	4.11	1.49	1.29	4.29	64	279	18.241	22	63	1	28.9062	0.87	63	61.7816	2	0	1	1	500	2	250	2	250	1	0	100	2	250	1	50	0
20249	2	1	0	0	0	0	0	0	0	0	0	0	2	162	96	7.2	4.9	7	3.9	0.83	1.51	5.91	78	337	11.466	16	61	3	23.3011	0.969388	59	93.4885	1	1	0	1	175	1	50	1	20	1	1	100	1	100	1	#NULL!	0
20250	2	2	0	0	0	0	0	0	0	1	0	0	1	187	83	8	9	6.3	5.39	5.16	1.33	4.77	60	296	15.793	179	68	2	23.2335	0.831776	67	47.597	1	1	0	1	500	1	50	1	50	1	1	0	1	200	1	150	0
20251	2	1	0	0	0	0	0	0	0	0	0	0	2	153	79	7.3	14.5	6.4	3.42	1.5	1.19	7.87	96	318	14.75	70	70	14	24.3141	0.918367	57	120.968	1	1	0	1	500	1	50	1	50	1	1	250	1	#NULL!	1	#NULL!	0
20252	2	2	0	0	0	0	0	0	0	0	0	0	1	119	72	7.3	10	6.8	4.14	0.81	1.86	6.44	79	314	14.502	29	72	10	26.9127	0.809524	63	82.9505	1	1	0	#NULL!	300	1	50	2	#NULL!	2	#NULL!	200	2	#NULL!	2	#NULL!	0
20253	2	2	0	0	0	0	0	0	0	0	0	0	2	162	71	6.7	5.8	6.5	4.07	1.17	1.21	4.35	60	326	14.55	23	70	1	26.7532	0.8	70	45.289	1	1	0	1	100	1	10	1	#NULL!	1	1	#NULL!	1	100	1	0	0
20254	2	2	0	0	0	0	0	0	0	0	0	0	2	189	103	11.1	17	7.9	5.07	1.11	1.64	6.24	54	219	4.75	120	67	18	30.4687	1.03	50	36.129	2	1	0	1	150	2	200	1	80	1	1	#NULL!	1	100	1	#NULL!	0
20255	2	1	0	0	0	0	0	0	0	0	0	0	1	159	77	5.3	10.6	6.3	2.57	0.78	1.28	6.35	65	241	6.744	22	63	11	22.2063	0.791209	53	63.8329	1	1	0	1	250	2	#NULL!	2	#NULL!	1	1	#NULL!	1	750	1	100	#NULL!
20256	2	2	0	0	0	0	0	0	0	0	0	0	1	124	68	4.3	#NULL!	9.7	5.17	1.89	1.5	4.6	66	284	16.363	270	56	17	22.1003	0.88172	40	74.0669	1	1	0	1	75	1	50	1	20	1	1	75	1	300	1	50	0
20257	2	1	0	0	0	0	0	0	0	0	0	0	1	155	95	8.2	9.4	6.5	3.35	1.54	0.79	3.62	75	364	9.249	20	65	14	30.9304	0.864407	52	82.5615	1	1	0	1	100	2	#NULL!	2	#NULL!	1	1	50	2	#NULL!	1	100	#NULL!
20258	2	1	0	0	0	0	0	0	0	0	0	0	2	156	87	8.1	15.6	7	3.78	3.25	1.01	6.58	90	385	11.511	135	68	1	29.4076	1	68	110.654	2	1	0	2	400	2	200	2	100	2	1	0	2	150	2	0	0
20259	2	2	0	0	0	0	0	0	0	0	0	0	2	136	83	5.6	6.9	5.5	5.58	1.96	1.8	5.25	87	297	11.234	33	68	1	30.7574	0.875	68	104.396	1	1	1	2	200	1	50	2	20	2	0	0	2	500	2	50	0
20260	2	2	0	0	0	0	0	0	0	0	0	0	2	176	90	12.4	16.8	10.6	4.05	1.26	1.32	4.68	61	215	9.96	156	64	23	25.711	0.846939	42	54.3166	1	1	0	1	150	1	100	1	50	1	1	200	1	100	1	50	0
20261	2	2	0	0	0	0	1	0	0	0	0	0	2	154	74	8.5	14.8	5.8	3.54	1.46	1.14	4.89	54	194	5.806	23	66	9	20.0288	0.824176	58	37.283	1	1	0	1	300	1	100	1	50	1	1	#NULL!	1	500	2	#NULL!	#NULL!
20262	2	1	0	0	0	0	0	0	0	0	0	0	1	#NULL!	106	9.6	12.6	7.5	5.6	3.28	1.28	6.31	80	383	11.111	37	65	17	25.5036	0.920792	49	93.0798	1	1	0	1	300	1	80	1	50	1	1	300	1	400	1	150	0
20263	2	2	0	1	0	0	0	0	0	0	0	0	1	147	63	5.6	9.7	7.5	4.91	1.33	1.32	11.6	131	507	5.097	270	66	22	28.6501	0.961538	45	199.265	2	1	1	1	300	1	20	1	0	1	1	200	1	500	1	100	0
20264	2	2	0	0	0	0	0	0	0	0	0	0	2	140	75	7.5	12.3	8.1	4.75	1.42	1.42	4.37	47	273	5.109	60	65	15	39.1111	0.844444	51	23.7114	1	1	0	1	200	1	60	1	20	1	1	0	1	200	1	30	0
20265	2	1	0	0	1	0	0	0	0	0	0	0	2	130	74	6.3	11.3	6.2	3.22	1.31	0.92	5.09	75	405	11.584	25	58	11	24.093	0.878788	48	90.6395	1	1	0	1	100	1	20	2	#NULL!	1	1	100	2	#NULL!	1	100	#NULL!
20266	2	2	0	0	1	0	0	0	0	0	0	0	2	144	59	10.7	17.6	10.1	4.65	1.76	1.37	6.17	60	263	3.695	31	74	11	22.3674	0.946237	64	40.673	1	1	1	2	300	2	50	2	30	1	1	200	2	250	1	10	0
20267	2	2	0	0	0	0	0	0	0	0	0	0	1	155	79	7.6	15.1	6.9	3.65	1.59	1.38	4.35	62	260	10.153	33	72	15	23.0681	0.867347	58	47.1883	1	1	0	1	#NULL!	2	#NULL!	2	#NULL!	1	#NULL!	200	2	#NULL!	1	#NULL!	0
20268	2	2	0	0	0	0	0	0	0	0	0	0	1	146	75	6	14.6	8.7	3.51	0.97	1.26	3.97	75	197	6.634	34	66	18	23.0469	1	49	81.4599	1	1	0	1	250	1	10	1	10	1	1	200	2	500	1	50	#NULL!
20269	2	1	0	0	0	0	0	0	0	0	0	0	2	120	72	8	13.1	6.2	4.42	1.29	1.43	4.27	64	189	6.103	12	73	6	22.2063	0.914894	68	50.1892	1	1	0	1	200	1	50	2	50	2	1	200	2	150	1	50	0
20270	2	2	0	0	0	0	0	0	0	0	0	0	2	175	72	7.6	14.8	7.5	5.47	1.43	1.59	4.53	55	246	14.494	133	69	6	25.9695	0.957895	64	35.9247	1	1	0	1	100	1	20	1	20	1	1	100	1	50	1	300	0
20271	2	2	0	0	0	0	0	0	0	0	0	0	1	138	67	10.8	14.8	9.6	3.32	2.98	0.94	5.32	46	136	8.568	179	68	7	22.719	0.966667	62	18.1457	1	1	0	1	400	1	50	2	#NULL!	1	#NULL!	300	2	#NULL!	2	#NULL!	0
20272	2	2	0	0	0	0	0	0	0	0	0	0	2	161	85	9.6	16.8	8.8	4.92	2.07	1.3	3.41	65	267	9.735	69	71	19	24	0.8125	53	54.6533	1	0	1	1	300	1	40	1	50	1	0	250	1	400	1	100	0
20273	2	2	0	0	0	0	0	0	0	0	0	0	1	138	80	10.7	19.5	8.8	4.85	1.33	1.52	3.88	52	210	16.438	64	58	10	26.6389	0.92	49	42.3077	1	1	0	1	#NULL!	1	#NULL!	1	#NULL!	1	0	0	1	#NULL!	1	#NULL!	0
20274	2	2	0	0	0	0	0	0	0	0	0	0	1	180	87	8.6	13.6	8.7	3.81	0.85	1.67	4.31	49	404	18.054	34	65	22	31.5556	1.08333	44	27.9187	1	1	0	1	#NULL!	1	#NULL!	1	#NULL!	1	1	200	1	#NULL!	1	#NULL!	0
20275	2	1	0	0	0	0	0	0	0	0	0	0	1	163	95	7.1	10.7	6.3	4.98	2.13	1.29	7.68	91	186	16.495	24	62	1	26.6728	0.90625	62	119.682	1	1	0	1	300	1	50	2	15	2	0	0	2	250	2	10	0
20276	2	1	0	0	0	0	0	0	0	0	0	0	1	166	101	9.4	12.9	8.5	4.37	1.93	1.28	2.44	64	175	2.133	9	58	12	26.0276	0.979592	47	67.4992	1	1	0	1	300	1	40	1	20	1	1	0	1	50	1	200	0
20277	2	2	0	0	0	0	0	0	0	0	0	0	1	153	75	10.5	16.8	7.4	4.76	1.15	1.65	5.26	63	220	7.877	67	70	19	25.7812	0.921569	52	51.6	2	1	0	1	100	2	100	2	100	2	2	200	2	500	1	#NULL!	#NULL!
20278	2	2	0	0	0	0	0	0	0	0	0	0	2	149	82	4.9	5.7	5.7	3.22	1.61	0.91	5.72	76	544	10.986	19	65	2	26.1427	0.851485	64	84.7175	2	1	0	1	250	1	50	1	10	1	1	0	1	150	2	#NULL!	0
20279	2	1	0	0	0	0	0	0	0	0	0	0	2	205	94	10.1	19.2	9.5	4.73	1.08	1.45	4.24	79	278	8.14	30	70	9	24.3824	0.988636	62	85.2061	1	1	0	1	300	1	50	#NULL!	0	1	1	200	1	300	#NULL!	0	0
20280	2	2	0	0	0	0	0	0	0	0	0	0	2	158	94	6.3	9	8.4	3.82	1.14	1.07	2.34	50	269	11.316	18	57	25	28.1625	0.770642	33	39.2544	1	1	0	2	300	1	50	1	20	#NULL!	1	0	1	100	1	50	0
20281	2	2	0	0	0	0	0	0	0	0	0	0	2	176	99	5.4	12.9	8.1	3.68	2.51	1.12	5.78	95	380	3.738	37	62	5	30.4867	0.990291	58	128.149	1	1	0	1	250	1	100	2	#NULL!	2	#NULL!	#NULL!	1	500	2	#NULL!	#NULL!
20282	2	2	0	0	0	0	0	0	0	0	0	0	2	149	84	6.5	14.3	8.1	6.77	3.59	1.31	4.46	56	328	8.892	270	56	7	25.5588	0.887755	50	53.0303	1	1	0	1	200	1	100	1	50	1	1	200	1	500	1	50	0
20283	2	2	0	0	0	0	1	0	0	0	0	0	1	175	92	9.3	14	8.5	4.88	2.12	1.34	4.95	59	363	18.03	194	53	15	30.4611	0.899083	39	62.8033	1	1	0	1	150	1	50	1	100	1	1	0	1	300	1	100	0
20284	2	2	0	0	0	0	0	0	0	0	0	0	1	104	62	7.3	7.4	6.9	5.17	3.23	1.3	4.7	70	306	14.536	21	71	3	24.1217	0.838384	69	65.1716	1	1	0	1	180	1	50	2	10	2	1	100	2	180	2	20	0
20285	2	1	0	0	0	0	0	0	0	1	0	0	2	155	62	5	3.5	5.6	4.27	1.05	1.08	5.6	74	378	8.818	199	74	3	25.2595	0.95098	72	70.0718	1	1	0	1	300	1	100	1	50	1	1	200	1	300	2	#NULL!	#NULL!
20286	2	2	0	0	0	0	0	0	0	0	0	0	1	116	74	5.9	5.4	6.2	6.3	1.58	2.05	4	64	273	14.475	26	55	1	23.2335	0.836957	55	71.0136	1	1	0	1	150	1	30	1	30	1	1	200	1	500	1	100	0
20287	2	2	0	0	0	0	0	0	0	0	0	0	1	158	75	8	14.1	6.4	6.77	3.19	1.33	4.59	59	258	15.61	49	63	7	19.8791	0.897727	57	51.2633	2	1	0	1	150	1	50	1	10	1	1	0	1	200	1	200	0
20288	2	1	0	0	1	0	0	0	0	0	0	0	2	142	86	9.4	19.3	9.6	3.32	0.93	1.2	6.13	83	221	4.791	6	77	15	30.4705	1	63	85.5428	1	1	0	1	300	1	30	1	400	1	1	0	1	500	1	0	0
20289	2	2	0	0	0	0	0	0	0	0	1	0	1	134	69	5.2	7.8	7.3	4.85	1.42	1.25	4.48	70	309	9.255	11	64	7	26.7094	0.831683	58	73.2496	1	1	0	1	50	1	50	1	50	2	0	0	1	100	1	50	0
20290	2	1	0	0	0	0	0	0	0	0	0	0	2	165	82	11.7	19.6	11.6	4.95	0.84	1.59	5.74	61	204	10.742	37	73	5	22.2291	0.884211	69	43.8783	1	1	0	1	300	1	50	2	50	2	1	200	2	150	2	100	0
20291	2	1	0	0	0	0	0	0	0	0	0	0	2	135	71	6.4	8.7	5.8	5.38	4.56	1.28	4.43	57	367	15.5	34	55	6	24.7721	0.893204	50	56.2356	1	1	0	1	300	1	150	1	50	1	1	200	1	100	1	50	0
20292	2	2	0	0	0	0	0	0	0	0	0	0	2	160	82	6.5	8.3	6.6	4.03	1.86	1.47	5.18	51	209	9.893	270	67	7	31.6242	0.913462	61	29.818	1	1	0	2	300	1	300	2	10	1	0	0	1	300	1	50	0
20293	2	1	0	0	0	0	0	0	0	0	0	0	2	121	63	9.5	30	9.9	3.97	1.96	1.25	3.83	68	238	18.012	63	65	7	23.2434	0.926316	59	67.8359	1	1	0	2	300	1	80	2	30	2	0	0	2	500	#NULL!	#NULL!	0
20294	2	2	0	0	0	0	0	0	0	0	0	0	1	161	78	11.6	17.2	8.8	5.15	1.28	1.73	5.03	59	220	14.999	59	74	22	30.385	0.909091	53	38.5693	1	1	0	1	300	1	50	1	0	1	1	200	1	500	1	30	0
20295	2	1	0	0	0	0	0	0	0	0	0	0	2	182	95	5	17.3	5.9	3.27	0.97	1.71	4.45	80	318	15.608	28	74	15	21.9671	0.8125	60	82.6938	1	1	0	1	600	1	50	1	50	#NULL!	0	0	1	300	#NULL!	0	0
20296	2	1	0	0	0	0	1	0	0	0	0	0	1	155	72	7.4	14	8	4.41	1.39	1.03	6.33	60	233	14.4	46	66	22	23.4236	0.967391	45	49.8526	1	1	0	1	300	1	100	1	20	1	1	200	1	150	1	50	0
20297	2	1	0	0	0	0	0	0	0	0	0	0	1	142	88	8.5	12.8	8	2.86	0.81	1.03	4.95	64	241	2.164	50	58	7	26.7299	#NULL!	52	67.4992	1	1	0	1	300	1	150	2	50	2	1	0	2	250	2	100	0
20298	2	2	0	0	0	0	0	0	0	0	0	0	2	154	90	8.7	17.1	8.9	5.3	2.13	1.38	4.57	52	306	17.953	137	60	3	27.0552	0.925532	58	39.9997	1	0	1	1	100	1	50	1	30	1	1	250	1	350	1	75	0
20299	2	1	0	0	0	0	0	0	0	0	0	0	2	147	90	9.2	13.9	7.5	4.77	1.73	1.16	7.07	82	340	18.001	30	64	9	23.1834	1.02222	56	98.4411	1	1	0	1	300	2	100	1	30	1	1	0	1	300	1	0	0
20300	2	1	0	1	0	0	0	0	0	0	1	0	2	148	69	13.2	15.9	9	7.28	8.89	1.62	4.36	68	267	7.65	145	61	11	24.3046	0.934783	51	72.4519	1	1	0	1	300	1	20	1	25	1	1	0	2	250	1	0	0
20301	2	1	0	0	0	0	0	0	0	0	0	0	2	131	80	9.9	15.3	8.6	5.11	1.13	1.2	6.52	64	299	7.877	15	69	20	21.7193	0.888889	50	54.8052	1	1	0	1	500	1	50	1	100	1	1	200	1	500	1	50	#NULL!
20302	2	2	0	0	1	0	0	0	0	0	0	0	2	158	71	7.8	12.1	6.3	3.89	1.74	1.42	5.34	56	293	9.093	270	72	1	30.8532	0.93578	72	34.5663	1	1	0	1	250	1	50	2	#NULL!	#NULL!	1	0	1	150	1	30	#NULL!
20303	2	2	0	0	0	0	0	0	0	0	0	0	2	151	88	5.7	8.6	5.8	3.84	1.01	1.32	4.42	59	252	8.574	30	57	8	24.1288	0.868132	50	58.1873	1	1	0	1	150	1	50	1	20	1	#NULL!	#NULL!	1	100	1	300	0
20305	2	2	0	0	0	0	0	0	0	0	0	0	2	156	76	5.3	9	6	5.17	1.23	1.64	2.77	52	162	2.994	27	62	5	26.635	0.913978	58	37.6917	1	1	0	1	200	1	50	1	0	1	1	0	1	200	1	0	0
20306	2	2	0	0	0	0	0	0	0	0	0	0	1	155	85	6.7	16.7	11.6	4.12	1.26	1.16	4.29	78	491	6.653	95	63	13	32.4547	0.990099	51	91.2329	2	1	0	2	200	1	50	1	20	1	1	150	1	100	1	0	0
20307	2	2	0	0	0	0	0	0	0	0	0	0	2	153	82	6.9	14.5	7.2	3.31	1.29	1.23	4.05	50	264	4.669	99	65	3	20.2848	0.819149	63	30.0224	1	1	0	#NULL!	200	1	35	1	20	1	1	#NULL!	1	100	1	100	0
20308	2	1	0	0	0	0	0	0	0	0	0	0	1	166	90	12.3	21	9	4.91	0.91	2.37	5.45	69	210	11.167	36	63	21	19.3792	0.820225	43	72.2475	2	0	0	1	150	2	200	2	150	1	1	#NULL!	2	200	2	200	0
20309	2	1	0	0	0	0	0	0	0	0	0	0	1	169	69	8	10.5	7.3	5.29	2.27	1.12	6.75	91	359	14.512	24	67	11	31.1951	0.971154	57	113.912	1	1	1	1	300	1	80	2	20	1	1	200	2	400	2	0	0
20310	2	1	0	0	0	0	0	0	0	0	0	0	1	139	83	9.8	14.1	7.5	4.74	1.42	1.13	4.55	74	340	14.519	115	60	11	23.3067	0.888889	50	86.2278	1	1	1	1	150	1	200	1	150	1	#NULL!	250	1	150	1	150	0
20311	2	2	0	0	0	0	0	0	0	0	0	0	2	125	69	7.4	8.1	5.9	5.24	0.72	2.27	5.79	55	287	4.548	12	66	5	20.4294	0.848837	62	39.3867	1	1	0	1	150	1	50	1	50	1	1	200	1	900	1	50	0
20312	2	2	0	0	0	0	0	0	0	0	0	0	1	138	85	5.3	6.5	5.6	5.84	1.62	1.63	5.87	68	343	18.009	71	61	3	33.3195	0.971963	59	72.5043	1	1	0	1	150	1	50	1	0	1	0	0	1	200	1	#NULL!	0
20313	2	1	0	0	0	0	1	0	0	0	1	0	2	162	95	9.3	14.6	6.9	3.32	0.61	1.66	4.15	74	393	6.995	270	68	9	24.7409	0.829787	60	76.9958	1	1	0	1	250	1	50	2	#NULL!	1	1	250	1	250	1	100	0
20315	2	2	0	0	0	0	0	0	0	0	0	0	2	119	73	7	8.6	5.7	4.44	1.26	1.52	5.66	78	254	9.733	21	73	23	25.5588	0.831683	51	79.6929	1	1	0	1	500	1	50	1	20	1	#NULL!	300	2	#NULL!	1	30	0
20316	2	1	0	0	0	0	0	0	0	0	0	0	2	170	76	6.5	15.3	6.2	4.86	1.79	1.51	6.29	68	357	14.938	21	64	31	31.935	0.87069	34	68.9899	1	1	0	1	300	2	100	2	50	2	1	200	2	500	1	0	0
20317	2	2	0	0	0	0	0	0	0	0	0	0	1	144	88	5.8	9.3	6.9	3.06	0.9	1.47	4.43	52	207	9.385	37	67	1	26.2227	0.957895	67	31.9217	1	1	0	1	225	1	0	1	50	1	0	250	1	300	1	0	0
20318	2	2	0	0	0	0	0	0	0	0	0	0	2	199	84	7.5	14.9	7.2	4.64	1.31	1.91	3.37	44	262	3.697	190	66	15	23.9224	0.91	52	16.2464	1	1	0	1	300	1	50	1	50	1	0	200	1	300	1	50	0
20319	2	2	0	0	0	0	0	0	0	0	0	0	1	134	79	8.9	13.9	8.1	4.69	1.64	1.23	3.32	53	304	5.797	12	62	12	24.8358	0.892473	51	39.7954	1	1	0	1	150	1	200	1	50	1	#NULL!	250	1	#NULL!	1	100	0
20320	2	2	0	0	0	0	0	0	0	0	0	0	2	167	85	10.5	18.3	8.6	4.47	1.59	1.55	3.73	39	271	4.385	31	54	15	29.2421	0.908257	40	19.5761	1	1	1	1	200	1	50	1	#NULL!	1	#NULL!	0	2	250	1	#NULL!	0
20321	2	2	0	0	0	0	0	0	0	0	0	0	1	151	72	7.2	12	7.3	5.91	1.64	1.62	3.52	71	349	16.412	270	65	6	24	0.922222	60	74.1992	1	1	0	1	300	2	200	2	50	2	1	500	2	500	2	100	0
20322	2	2	0	0	0	0	0	0	0	0	0	0	2	141	84	5.4	5.4	5.6	5.11	1.88	1.54	2.99	71	196	17.908	43	69	#NULL!	23.2335	0.904255	#NULL!	69.5832	1	1	0	1	400	2	#NULL!	2	#NULL!	#NULL!	1	0	1	250	1	100	0
20323	2	2	0	0	0	0	1	0	0	0	0	0	1	170	65	9.2	16.2	7.9	6.63	1.42	1.86	6.06	66	264	8.534	50	73	18	25.3906	0.95098	56	54.4489	1	1	0	1	200	1	100	1	10	1	0	250	1	250	1	120	0
20324	2	2	0	0	0	0	0	0	0	0	0	0	2	122	72	8.5	15.5	7.8	2.89	1.19	1.15	7.64	68	292	9.682	19	65	30	23.74	0.804124	36	67.8883	1	1	0	1	150	1	100	1	100	1	1	50	2	500	1	0	0
20325	2	1	0	0	0	0	0	0	0	0	0	0	2	129	72	9.6	11.4	7.7	3.13	1.72	0.86	6.1	76	342	14.559	26	69	11	29.7619	0.972727	59	80.0492	1	1	0	1	200	1	50	2	200	2	1	0	2	400	2	200	0
20326	2	2	0	0	0	0	0	0	0	1	0	0	2	173	78	8.3	12.7	7.8	7.55	3.19	1.95	5.14	81	288	16.713	270	69	12	32.039	0.90566	58	90.6198	1	1	1	1	300	2	#NULL!	2	#NULL!	2	#NULL!	200	2	#NULL!	1	0	0
20327	2	2	0	0	0	0	0	0	0	0	0	0	2	137	70	6.4	8.6	5.9	4.25	1.33	1.55	4.71	64	258	12.293	25	74	6	25.2363	0.979798	69	49.0876	1	1	1	1	200	1	50	1	10	2	1	200	2	250	1	50	0
20328	2	1	0	0	0	0	0	0	0	0	0	0	1	148	92	9.5	13.8	8.6	5.1	1.45	1.39	5.8	97	284	18.32	130	61	8	28.0863	0.981308	54	133.458	1	1	0	1	300	1	50	1	100	#NULL!	0	0	1	250	1	0	0
20329	2	2	0	0	1	0	1	0	0	0	1	0	1	205	78	10.9	14.1	9.6	4.48	2.09	1.55	3.76	59	245	4.958	270	66	13	29.0487	0.903846	54	47.8013	1	1	0	1	150	1	0	1	50	1	2	0	1	300	1	50	0
20330	2	2	0	0	0	0	0	0	0	0	0	0	2	129	64	6	9.7	7.6	5.11	1.14	1.55	4.27	56	309	9.798	35	65	2	35.2955	0.943089	64	42.6443	2	1	0	2	200	1	0	2	20	2	#NULL!	100	2	150	2	300	0
20331	2	2	0	0	0	0	0	0	0	0	0	0	2	167	76	6.8	10.8	7.4	5.32	1.18	2.03	4.33	61	377	15.648	32	73	6	29.4758	0.883495	68	43.9306	1	1	0	1	50	1	100	1	100	1	#NULL!	#NULL!	1	150	1	100	0
20332	2	1	0	0	0	0	0	0	0	0	0	0	1	125	75	6.8	11.3	6.4	3.63	1.14	1.24	5.59	75	302	16.232	34	65	7	29.2101	0.970297	59	82.5615	1	1	0	1	300	1	0	1	50	1	1	0	1	500	1	0	0
20333	2	1	0	0	0	0	0	0	0	0	0	0	2	152	88	6.6	10.8	6.9	4.59	1.26	1.46	5.45	90	296	11.79	52	63	4	25.9095	0.989362	60	116.424	1	1	0	1	300	1	50	1	20	1	1	0	1	75	1	100	0
20334	2	2	0	0	1	0	1	0	0	0	0	1	1	133	69	6.1	16.2	7.9	2.69	0.6	1.37	4.71	63	248	9.499	37	66	12	25.5367	0.895833	55	56.216	1	1	0	1	150	1	0	1	100	1	1	250	1	300	1	50	0
20335	2	1	0	0	0	0	0	0	0	0	0	0	1	136	83	7.2	13.1	7.7	4.86	1.18	2.01	5.75	69	253	18.016	41	65	1	27.5802	0.989899	65	69.9395	1	1	0	1	200	1	100	1	50	1	1	0	1	150	1	100	0
20337	2	2	0	0	0	0	0	0	0	0	0	0	1	133	85	7.1	10.2	7.6	4.76	1.26	1.35	5.59	66	309	12.327	47	59	17	20.4491	0.870968	43	70.6049	1	1	0	1	250	1	50	1	#NULL!	1	#NULL!	0	2	500	1	#NULL!	0
20339	2	2	1	0	0	0	0	0	0	0	0	0	1	131	73	#NULL!	15.8	9.2	5.44	1.32	2.92	5.33	48	212	5.515	18	61	9	25.8065	0.916667	53	30.4311	1	1	1	1	150	1	50	1	10	1	1	0	2	200	1	20	0
20340	2	2	0	0	0	0	0	0	0	0	0	0	1	129	58	8	11.1	8.9	3.46	0.9	1.47	3.6	50	316	3.325	13	59	9	27.3437	0.826923	51	36.9464	1	1	0	1	#NULL!	1	#NULL!	1	#NULL!	1	1	200	1	#NULL!	1	#NULL!	0
20341	2	2	0	0	0	0	0	0	0	0	0	0	1	151	87	10.3	19.2	8.7	4.63	1.89	1.46	4.62	62	220	16.469	103	63	9	28.3531	0.885714	55	57.5743	2	1	0	1	150	2	50	2	30	2	1	250	2	300	2	50	0
20344	2	1	0	0	0	0	0	0	0	0	0	0	1	141	75	9.6	17.1	10	5.94	2.42	1.62	6.7	72	331	10.933	18	61	4	23.255	0.88172	58	80.8665	1	1	0	1	400	1	100	2	#NULL!	#NULL!	0	0	1	250	#NULL!	0	0
20345	2	1	0	0	0	0	0	0	0	0	0	0	1	153	75	7.1	13.1	7	4.48	0.72	1.57	5.49	77	317	8.703	17	67	15	26.1286	0.9375	53	84.4608	1	0	1	1	500	1	50	2	#NULL!	2	2	300	2	#NULL!	2	#NULL!	0
20346	2	2	0	0	0	0	0	0	0	0	0	0	1	154	73	5.1	7.8	5.7	4.35	1.5	1.92	5.97	69	392	7.243	25	61	6	28.5075	0.9	56	74.6079	2	1	0	1	150	2	100	1	#NULL!	1	1	250	1	100	2	50	0
20347	2	2	0	0	0	0	0	0	0	0	0	0	2	111	57	5.8	7.6	6.4	3.49	0.93	1.17	6.35	65	255	8.14	15	62	9	18.2899	0.788235	54	65.0393	1	1	0	2	250	2	50	2	30	2	1	100	2	500	2	200	0
20348	2	2	0	0	0	0	0	0	0	0	0	0	1	127	77	7.3	17.9	9.5	4.33	0.92	1.85	3.75	49	242	3.521	10	55	5	20.7008	0.885057	51	39.4587	1	1	0	1	#NULL!	1	#NULL!	1	#NULL!	1	1	200	1	#NULL!	1	#NULL!	0
20349	2	2	0	0	0	0	0	0	0	0	0	0	2	153	79	6.8	12.5	7.8	5.02	5.08	1.41	6.45	71	388	3.689	116	62	7	26.8352	0.927083	56	77.6612	1	1	1	1	150	1	200	1	100	1	1	#NULL!	1	150	1	150	0
20350	2	2	0	0	0	0	0	0	0	0	0	0	2	132	72	8	15.4	7	5.2	1.4	1.82	3.88	65	251	12.307	22	71	11	23.9224	0.879121	61	54.6533	1	1	0	1	500	1	20	1	#NULL!	2	0	0	1	500	1	200	0
20351	2	2	0	0	0	0	0	0	0	0	0	0	1	149	71	7.8	12.5	7.6	4.56	1.04	1.52	5.47	67	337	4.1	21	65	16	23.7332	0.902174	50	65.7846	1	1	0	1	150	1	50	2	#NULL!	#NULL!	#NULL!	0	1	100	2	0	0
20352	2	2	0	0	0	0	0	0	0	0	0	0	1	165	90	15.5	18.6	9.5	3.4	2.08	1.24	5.35	44	270	6.619	140	64	15	28.1969	0.920792	50	18.5544	1	1	0	1	150	1	25	1	30	1	1	0	1	200	1	0	0
20353	2	2	0	0	0	0	0	0	0	0	0	0	1	140	70	8.9	17.2	7.9	4.94	1.28	1.46	4.34	51	345	8.501	17	50	6	22.7694	0.896552	45	49.436	2	0	1	1	500	2	#NULL!	2	#NULL!	1	#NULL!	#NULL!	2	#NULL!	2	#NULL!	0
20354	2	1	0	0	0	0	0	0	0	0	0	0	1	150	90	8.4	12.4	7.1	3.86	2.84	1.04	5.7	75	314	15.547	230	67	15	22.7204	0.848485	53	80.2535	1	1	0	1	#NULL!	1	#NULL!	1	#NULL!	1	1	200	1	#NULL!	1	#NULL!	0
20355	2	2	0	0	0	0	0	0	0	0	0	0	1	124	85	6.9	9.4	7.4	5.55	0.95	2.25	3.89	63	254	16.645	38	57	6	20.9573	0.833333	52	66.602	1	1	0	1	100	2	0	2	0	2	0	0	1	100	1	50	0
20356	2	1	0	1	0	0	0	0	0	0	0	0	2	195	110	7.9	13.8	9	4.56	1.28	1.97	5.11	81	355	16.461	195	63	9	30.2189	0.971963	55	97.4915	1	1	0	1	250	1	150	2	#NULL!	#NULL!	1	200	2	500	1	100	0
20357	2	2	0	0	0	0	0	0	0	0	0	0	1	162	71	7.4	13.2	7.4	5.61	4.3	1.3	4.19	71	382	5.434	20	69	1	25.9645	0.920792	69	69.5832	1	1	0	1	#NULL!	1	#NULL!	1	#NULL!	1	#NULL!	#NULL!	1	#NULL!	1	#NULL!	0
20358	2	2	0	0	0	0	0	0	0	0	0	0	2	145	72	7.6	20.7	8.5	5.81	1.14	2.54	7.72	74	257	14.679	45	69	12	26.5643	0.891089	58	75.8942	1	1	0	1	150	1	200	1	80	1	#NULL!	250	1	80	1	#NULL!	0
20359	2	1	0	0	1	0	1	1	0	0	0	0	1	110	65	10	14.7	11.1	5.24	3.48	1.19	3.52	87	350	7.914	82	58	11	28.6927	0.961165	48	115.883	1	1	0	1	250	1	200	1	100	1	1	250	1	250	1	50	0
20360	2	1	0	1	0	0	0	0	0	0	0	0	2	133	71	4.9	9.3	5.9	3.72	0.79	1.7	4.39	92	315	9.679	12	67	2	20.5289	0.802083	66	116.016	1	1	0	1	350	1	100	2	50	2	2	200	2	750	1	75	0
20361	2	1	0	0	0	0	1	0	0	0	0	0	2	130	80	12.4	11.4	9.9	5.13	0.93	1.6	8.05	75	261	12.032	53	74	21	21.3039	0.909091	54	72.1755	1	1	0	1	250	2	#NULL!	2	#NULL!	2	#NULL!	0	2	#NULL!	2	0	0
20362	2	2	0	0	0	0	0	0	0	0	0	0	2	160	69	8.1	19.6	7.9	4.9	1.7	1.83	4.37	57	346	5.445	270	74	7	23.9257	0.876404	68	34.362	1	1	0	1	100	2	50	2	10	2	1	200	2	200	1	50	0
20363	2	1	0	0	0	0	0	0	0	0	0	0	2	135	96	8.3	13	7.3	5.55	1.33	1.85	5.11	56	237	8.094	28	48	3	19.3772	0.9	46	62.21	1	1	0	1	100	1	200	1	200	2	#NULL!	#NULL!	1	200	2	#NULL!	0
20364	2	1	0	0	0	0	0	0	0	0	0	0	2	139	88	7.2	11.7	8.2	5.08	1.41	1.5	6.27	82	374	16.391	96	69	4	24.0741	0.91	66	92.6711	1	1	0	1	300	1	50	1	20	1	1	150	1	100	1	200	0
20365	2	2	0	0	0	0	0	0	0	0	0	0	2	171	85	14.8	24.1	12.2	5.1	1.55	1.49	4.18	48	195	8.193	57	65	15	24.6548	1	51	25.8151	1	1	0	1	250	1	50	2	#NULL!	1	0	250	1	250	1	10	0
20366	2	1	0	0	0	0	0	0	0	0	0	0	2	185	114	5.9	8.6	5.5	5.16	1.71	3.1	4.54	70	421	7.912	109	75	7	24.6094	0.851485	69	60.5032	1	1	0	1	300	1	100	1	50	1	1	0	1	150	1	50	0
20367	2	1	0	1	0	0	1	0	0	0	1	0	1	176	106	7.1	9.2	6	3.05	1.17	1.44	3.99	56	257	15.745	270	64	11	23.5078	0.978022	54	43.746	1	1	0	1	300	1	75	1	50	1	1	0	1	500	1	120	0
20368	2	1	0	0	0	0	0	0	0	0	0	0	2	141	60	8.6	7.5	7.8	3.89	0.87	1.2	7	77	332	9.58	13	70	18	23.4586	0.831683	53	80.9988	1	1	0	1	250	1	100	1	100	1	1	200	1	400	#NULL!	50	0
20370	2	2	0	0	0	0	0	0	0	0	0	0	2	133	85	6	7.6	6.5	4.01	0.97	1.35	3.34	69	359	16.507	92	69	1	25.2081	0.925532	69	65.3759	1	1	1	1	150	1	30	2	10	2	1	200	2	500	1	50	0
20371	2	1	0	0	0	0	0	0	0	0	0	0	1	113	72	8	8.6	7.5	4.77	1.55	1.35	7.58	73	338	14.637	15	71	7	29.7619	0.90991	65	71.4302	1	1	0	1	200	1	100	1	20	1	1	100	1	75	1	#NULL!	0
20372	2	1	0	0	0	0	0	0	0	0	0	0	1	112	59	5.7	15.5	7.8	2.99	0.9	0.97	6.32	80	304	16.349	67	66	7	23.939	0.91	60	91.9258	1	1	0	1	250	1	50	1	50	1	1	250	1	350	1	100	0
20373	2	2	0	0	0	0	0	0	0	0	0	0	2	167	70	9.3	19.2	8.8	4.89	1.03	2.15	5.16	55	282	10.151	67	67	15	25.2363	0.872549	53	38.2327	1	1	0	1	250	1	50	1	80	1	1	0	1	500	1	50	0
20374	2	1	0	0	0	0	0	0	0	0	0	0	1	129	74	6	4.8	5.3	3.08	1.17	1.3	4.65	66	359	9.584	20	73	1	23.1834	0.878788	73	54.3966	1	1	0	1	250	1	50	1	50	1	1	200	1	500	1	300	0
20375	2	2	0	0	0	0	0	0	0	0	0	0	1	153	86	10.3	16.6	8.3	5.57	1.44	1.55	3.39	51	333	12.185	21	61	11	24.3046	0.858586	51	36.742	1	1	0	1	500	1	50	1	50	1	0	0	1	150	1	0	0
20376	2	2	0	0	0	0	0	0	0	0	0	0	2	153	83	6.6	11.5	5.8	4.66	0.82	1.84	5.5	54	242	6.523	18	69	15	19.2277	0.795455	55	33.821	1	1	0	1	170	1	30	1	30	1	1	250	1	250	2	#NULL!	0
20377	2	2	0	0	0	0	0	0	0	0	0	0	2	172	82	6.2	11.2	6.6	5.69	0.85	1.96	4.97	54	290	2.159	13	68	21	19.8178	0.802198	48	34.975	1	1	0	1	150	1	50	1	50	1	1	0	1	250	2	0	0
20378	2	1	0	0	0	0	0	0	0	0	0	0	1	170	90	9	17	7.6	2.64	1.4	1.01	7.62	67	287	14.268	132	66	10	29.5619	0.92437	57	64.5782	1	1	0	1	250	1	75	1	20	1	#NULL!	#NULL!	1	100	1	100	#NULL!
20379	2	1	0	0	0	0	0	0	0	0	0	0	2	171	107	7.7	12.3	6.9	7.58	2.73	1.28	5.24	78	408	5.763	204	68	11	26.6749	0.939394	58	85.4105	1	1	0	1	250	1	150	1	50	1	1	0	1	100	1	20	0
20380	2	2	0	0	0	0	0	0	0	0	0	0	1	136	69	6.5	10.5	5.9	4.34	1.28	1.54	5.71	81	360	16.759	27	69	20	22.6562	0.852941	50	90.6198	1	1	0	1	150	1	50	1	20	1	0	100	1	100	1	#NULL!	0
20381	2	2	0	0	0	0	0	0	0	0	0	0	2	129	73	4.7	5.7	6.1	6.62	1.32	1.49	5.11	52	352	8.774	10	64	1	24.539	0.857143	64	35.3837	1	1	0	1	200	1	75	1	20	1	0	150	1	100	1	200	0
20382	2	1	0	0	0	0	0	0	0	0	0	0	2	157	94	9.5	9.1	7.8	4.12	1.14	1.14	6.13	83	383	14.416	72	66	11	23.8754	0.895833	56	98.2368	1	1	0	1	300	1	200	1	50	1	1	200	1	100	1	50	0
20383	2	2	0	0	0	0	0	0	0	0	0	0	2	155	88	8.2	18.3	8.3	5.57	2.05	1.48	4.81	58	158	12.044	41	62	10	20.9644	0.776596	53	50.3137	1	1	0	1	150	1	50	1	80	1	1	200	1	300	1	100	0
20384	2	2	0	0	0	0	0	0	0	0	0	0	2	164	84	10.4	17.2	9.9	4.58	0.85	1.3	4.91	48	225	4.312	17	71	7	32.3701	0.981132	65	18.8911	1	1	0	1	200	1	50	1	100	1	1	0	1	300	1	30	0
20385	2	2	0	0	0	0	0	0	0	0	0	0	1	141	71	5.7	6.7	6	4.41	0.95	1.54	7.7	64	284	9.991	24	66	14	26.398	0.852941	53	58.3196	1	1	0	1	150	1	75	1	20	1	1	#NULL!	1	100	1	200	0
20386	2	2	0	0	0	0	0	0	0	0	0	0	2	158	83	7.2	14.9	6.1	4.96	1.27	1.87	3.72	55	340	4.733	11	72	25	24.5578	0.95098	48	32.4627	1	1	0	2	200	1	50	1	30	1	1	0	1	100	1	100	0
20387	2	2	0	0	0	0	0	0	0	0	0	0	2	128	59	6.7	11.2	7.2	5.01	0.88	1.52	4.24	62	216	11.246	21	75	8	19.3962	0.816092	68	43.7263	1	1	0	1	200	1	80	1	30	1	1	0	1	150	1	50	0
20388	2	2	0	0	0	0	0	0	0	0	0	0	1	151	95	9.2	16.2	11.1	5.61	1.06	2.04	4.97	56	338	8.795	270	53	6	26.9531	0.912621	48	56.4923	1	1	0	1	80	1	80	1	80	1	#NULL!	250	1	100	1	0	0
20389	2	2	0	0	0	0	0	0	0	0	0	0	2	186	92	6.3	5.8	6.2	6.05	0.93	1.85	7.56	73	240	7.176	130	59	1	26.5021	0.909091	59	85.3306	1	1	0	1	250	1	30	1	10	1	1	250	1	600	1	40	0
20390	2	1	0	0	0	0	1	0	0	0	0	0	1	138	81	5.6	9	5.9	3.85	0.91	1.75	6.52	88	284	12.032	19	68	25	25.3934	0.901961	44	106.447	1	1	1	1	225	1	50	2	20	1	1	200	2	500	1	50	0
20391	2	1	0	0	0	0	0	0	0	0	0	0	1	107	72	5	18.6	6	5.61	1.08	1.6	7.27	92	323	11.815	12	65	7	21.4109	0.840426	59	118.324	1	1	0	1	150	1	50	1	50	1	1	200	1	300	1	100	0
20392	2	2	0	0	0	0	0	0	0	0	0	0	2	121	81	10.7	12.6	8.7	6.52	2.03	1.61	5.25	58	239	12.187	26	61	11	20.5761	0.795455	51	51.4677	1	1	0	1	100	1	150	1	80	1	1	#NULL!	1	150	#NULL!	#NULL!	0
20393	2	2	0	0	1	0	0	0	0	0	0	0	1	156	79	8.3	21.1	6.6	5.94	1.91	1.67	6.43	67	381	12.026	36	66	13	28.1625	0.8	54	64.6306	1	1	0	1	150	1	100	1	30	1	1	200	1	100	1	50	0
20394	2	2	0	0	0	0	1	0	0	0	0	0	1	175	93	8	8.4	9.8	5.18	7.43	1.19	4.68	82	298	3.495	110	68	32	24.2439	0.857143	37	93.8775	1	1	0	1	#NULL!	1	#NULL!	1	#NULL!	1	#NULL!	200	1	#NULL!	1	#NULL!	0
20395	2	1	0	0	0	0	0	0	0	0	0	0	1	191	90	6	6.5	5.9	4.76	1.49	1.33	4.39	68	332	7.63	11	63	6	23.5294	0.888889	58	70.1439	1	1	0	#NULL!	300	1	100	1	300	#NULL!	1	250	1	500	1	400	0
20397	2	2	0	0	0	0	0	0	0	0	0	0	1	136	79	6.6	7.1	7.2	4.93	1.11	1.62	4.31	59	236	16.788	11	61	1	23.3355	0.822917	61	53.5713	1	1	0	1	#NULL!	1	#NULL!	1	#NULL!	1	#NULL!	200	1	#NULL!	1	#NULL!	0
20398	2	1	0	0	0	0	0	0	0	0	0	0	1	130	84	6.9	9.2	5.9	3.54	1.68	0.98	4.86	77	454	10.679	13	59	5	24.5675	0.968421	55	93.6928	1	1	0	1	200	1	100	1	50	1	1	#NULL!	1	250	2	#NULL!	#NULL!
20399	2	1	0	0	0	0	0	0	0	0	0	0	1	156	77	6.1	5.2	6.5	3.59	0.72	1.81	7.45	79	385	8.835	10	64	6	22.3757	0.868132	59	92.1301	1	1	0	1	#NULL!	1	#NULL!	1	#NULL!	1	1	200	1	#NULL!	1	0	0
20401	2	2	0	0	0	0	0	0	0	0	0	0	1	131	67	7.3	15.6	9.5	3.95	1.29	1.65	5.17	57	271	8.138	28	68	18	24.6548	0.80198	51	41.286	1	1	0	1	500	1	100	2	#NULL!	1	1	0	2	#NULL!	1	100	0
20402	2	1	0	0	0	0	0	0	0	0	0	0	1	148	91	7.6	13	6.8	4.11	1.41	1.25	5.52	89	493	15.869	20	67	18	26.398	0.970297	50	109.705	1	1	1	1	350	1	100	1	30	1	1	#NULL!	2	600	1	20	0
20403	2	2	0	0	0	0	0	0	0	0	0	0	2	168	78	7	11.7	5.9	4.51	2.06	1.08	3.48	51	261	5.47	17	65	1	20.7031	0.795918	65	32.126	1	1	0	1	250	1	200	1	20	1	1	200	1	200	1	150	0
20404	2	2	0	0	0	0	0	0	0	0	0	0	2	117	57	5.6	4.6	5.9	4.82	1.12	1.64	4.17	49	241	18.151	36	58	4	20.0777	0.858824	55	35.9967	1	1	0	1	150	1	100	2	20	2	1	250	2	250	2	150	0
20406	2	1	0	0	0	0	0	0	0	0	0	0	1	145	81	6.2	11.2	6.6	4.21	1.72	1.22	5.43	63	314	9.39	21	69	5	26.8923	0.95098	65	52.7016	1	1	0	1	150	1	25	2	#NULL!	#NULL!	1	200	2	#NULL!	2	#NULL!	#NULL!
20407	2	1	0	0	0	0	0	0	0	0	0	0	2	139	85	5.4	8.2	6.3	3.52	1.81	1.21	5.52	89	449	6.897	270	64	2	26.9598	0.913462	63	113.167	1	1	1	1	400	1	100	2	20	1	0	0	2	300	2	0	0
20409	2	2	0	0	0	0	0	0	0	0	0	0	2	151	92	8.4	12.4	7.9	5.42	3.36	1.18	4.95	63	472	9.215	15	69	3	31.6443	0.936937	67	52.754	2	0	0	2	250	2	100	2	100	2	1	300	2	250	2	100	0
20410	2	1	0	0	0	0	0	0	0	0	0	0	2	164	76	6.3	9.8	6.9	3.94	0.94	1.61	5.07	103	342	14.679	124	69	10	20.7967	0.910112	60	136.848	1	1	0	1	250	1	50	1	50	1	1	0	1	500	1	50	0
20411	2	1	0	0	0	0	0	0	0	0	0	0	2	138	87	18.9	22.7	#NULL!	5	1.52	1.22	6.85	90	279	6.955	60	65	3	21.6333	0.895833	63	114.116	2	1	0	1	450	2	150	2	50	1	1	100	2	800	2	100	0
20412	2	2	0	0	0	0	0	0	0	0	0	0	2	173	96	9.3	15.9	7.4	4.31	2.84	1.51	3.95	68	238	6.469	18	62	4	26.1249	0.806122	59	71.3503	1	1	0	1	150	1	100	1	#NULL!	1	1	0	1	100	1	50	0
20413	2	2	0	0	0	0	0	0	0	0	0	0	2	150	84	5.7	7.7	6.3	4.95	1.75	1.33	2.86	61	338	11.912	21	66	14	25.8876	0.885417	53	52.0086	1	1	1	1	250	1	50	1	20	1	1	0	1	250	1	100	0
20414	2	2	0	0	0	0	0	0	0	0	0	0	2	177	93	11.7	18.3	10.2	5.27	1.29	1.82	4.05	55	285	12.198	69	67	6	24.5243	0.864583	62	38.2327	1	1	0	1	150	1	150	#NULL!	0	#NULL!	0	0	1	150	1	80	0
20415	2	2	0	0	0	0	0	0	0	0	0	0	2	156	108	10.4	11.2	9.4	5.87	2.32	1.44	3.51	45	268	11.92	40	66	10	30.8185	0.864407	57	18.3501	1	1	1	1	150	1	50	1	25	1	1	0	1	250	1	0	0
20416	2	1	0	0	0	0	0	0	0	0	0	0	2	171	81	14.1	20.6	9.1	4.4	2.37	1.21	6.16	62	290	11.09	50	59	11	25.8806	1	49	62.1379	1	1	0	1	200	1	50	1	10	1	1	0	1	250	1	0	0
20417	2	2	0	0	0	0	0	0	0	0	0	0	2	164	90	5.7	10	6.5	5.81	10.19	1.16	4.42	85	365	15.082	98	62	1	24.7768	0.955056	62	107.112	1	1	0	1	150	1	50	2	#NULL!	1	#NULL!	200	1	500	1	100	#NULL!
20418	2	2	0	0	0	0	1	0	0	0	0	1	2	146	75	7.5	9.3	7.3	5.33	2.65	1.12	3.4	60	293	4.88	270	62	15	27.6888	0.807692	48	54.521	1	1	0	1	250	1	100	2	#NULL!	1	1	#NULL!	1	250	2	#NULL!	0
20419	2	1	0	0	0	0	0	0	0	0	0	0	2	141	84	7.8	9.4	7.3	6.64	1.25	1.89	4.8	78	212	14.549	30	72	5	25.2826	0.915789	68	80.7945	1	1	0	1	300	1	100	1	50	1	1	0	1	300	1	30	0
20420	2	2	0	0	0	0	0	0	0	0	0	0	1	149	76	8.2	11.7	7.1	4.55	0.84	1.82	4.7	41	214	8.312	24	66	18	21.9261	0.788889	49	9.93543	1	1	0	1	300	1	250	1	100	1	0	200	1	500	1	30	0
20421	2	2	0	0	0	0	0	0	0	0	0	0	2	163	81	5.8	8.7	6.2	5.86	1.77	1.63	4.42	69	244	7.385	14	63	2	28.8754	0.916667	62	72.2999	1	1	0	1	500	1	100	2	#NULL!	1	1	300	2	#NULL!	1	50	0
20422	2	2	0	0	0	0	0	0	0	0	0	0	1	150	88	5.7	6	6.1	7.47	2.49	1.99	8.62	121	541	15.702	270	66	1	27.0051	0.862745	66	178.228	1	1	0	1	180	1	50	2	10	2	1	0	1	200	1	200	0
20423	2	1	0	0	0	0	0	0	0	0	0	0	2	134	71	11.1	15.7	9.4	4.62	0.82	1.66	6.81	66	169	7.064	270	82	15	23.7954	0.88	68	44.0106	1	1	0	1	200	1	30	1	100	1	1	200	1	500	1	50	0
20424	2	1	0	0	0	0	0	0	0	0	0	0	1	150	84	7.2	14	6.8	3.47	1.63	1.13	4.95	84	332	18.361	12	68	11	25.5922	0.932692	58	98.0324	1	1	0	#NULL!	300	#NULL!	120	2	100	2	1	#NULL!	2	250	2	150	0
20425	2	2	0	0	0	0	1	0	0	0	0	0	2	129	69	3.3	6.8	8	5.24	1.96	1.01	5.56	95	393	5.11	125	68	25	33.7838	0.982301	44	121.225	2	1	0	1	500	2	#NULL!	1	50	1	0	0	2	#NULL!	2	100	0
20426	2	2	0	0	0	0	0	0	0	0	0	0	2	148	69	9.5	16.4	7.9	3.13	1.48	1.01	4.36	75	211	14.557	83	70	25	26.2227	0.861386	46	76.8439	1	1	0	1	80	1	80	1	50	1	#NULL!	250	1	150	1	50	0
20427	2	1	0	0	0	0	0	0	0	0	0	0	2	141	72	8.1	13.6	6.9	3.11	1.03	1.43	4.72	82	278	14.381	73	73	19	23.533	0.903226	55	88.0551	1	1	0	1	80	1	150	1	80	1	#NULL!	250	1	150	1	100	0
20428	2	2	0	0	1	0	0	0	0	0	0	0	2	175	107	6.9	9.5	5.8	4.92	5.67	1.18	5.51	62	284	18.02	138	69	4	23.8281	0.876289	66	50.6503	1	1	1	1	150	1	30	2	50	1	1	#NULL!	2	500	1	20	0
20429	2	2	0	0	0	0	0	0	0	0	0	0	2	164	90	8.9	17	8.8	4.92	1.15	1.87	3.59	56	244	1.846	7	69	4	23.8054	0.911111	66	38.0283	1	1	0	1	75	1	40	1	30	1	0	250	1	300	1	50	0
20430	2	2	0	0	0	0	0	0	0	0	0	0	2	136	79	5.4	5	6.4	5.39	1.3	1.81	5	71	306	16.274	30	55	2	23.9361	0.860215	54	85.7392	2	0	0	1	80	1	#NULL!	2	#NULL!	1	1	250	2	100	2	100	0
20431	2	#NULL!	0	0	0	0	0	0	0	0	0	0	1	129	81	5.3	7.6	6.2	4.35	1.33	1.41	5.34	66	294	11.628	21	63	7	29.7521	0.926606	57	#NULL!	1	1	0	1	400	1	25	1	25	1	0	0	1	250	1	100	0
20432	2	1	0	0	0	0	0	0	0	0	0	0	1	135	73	12.8	19.4	7.6	4.96	5.74	1.36	4.8	76	321	18.018	45	62	18	22.7204	0.852632	45	88.1272	1	1	0	1	300	1	50	1	20	1	1	0	1	500	1	0	0
20433	2	2	0	0	0	0	0	0	0	0	1	0	1	138	76	4.8	7.9	6	5.61	1.53	1.57	3.78	67	292	6.248	122	68	6	29.4321	0.921569	63	62.3226	1	1	0	1	500	1	500	1	700	2	0	0	1	500	1	250	0
20434	2	2	0	0	0	0	0	0	0	0	0	0	2	144	79	4.6	7.4	6.3	3.79	1.6	1.1	4.07	55	341	7.888	24	71	12	20.9042	0.852632	60	33.6167	1	1	0	1	500	1	100	2	#NULL!	1	1	0	2	#NULL!	1	100	0
20435	2	1	0	0	0	0	1	0	0	0	0	0	1	143	87	7.1	8.9	6.6	3.92	1.27	1.23	4.07	83	301	14.661	99	69	15	23.1405	0.87234	55	94.7748	2	1	0	2	400	2	50	2	0	1	0	400	1	250	1	100	0
20436	2	1	0	0	0	0	0	0	0	0	0	0	1	148	78	5.9	7.5	6.7	3.16	0.71	1.22	8.48	94	335	9.616	144	66	4	28.306	0.911765	63	121.377	1	1	0	1	500	1	50	1	#NULL!	1	1	0	1	#NULL!	1	#NULL!	0
20437	2	2	0	0	0	0	0	0	0	0	0	0	2	121	#NULL!	16.8	20.9	12.2	6.33	3.68	1.46	5.98	38	262	5.881	241	56	8	36.8405	0.951613	49	15.1645	2	1	0	1	400	1	200	1	30	1	0	0	1	300	1	20	0
20438	2	2	0	0	0	0	0	0	0	0	0	1	2	147	94	15.6	26	10.3	4.68	2.01	#NULL!	4.83	82	276	7.61	211	74	21	27.6304	0.871287	54	86.9535	1	1	0	1	150	1	200	1	80	1	1	250	1	150	#NULL!	80	0
20439	2	2	0	0	0	0	0	0	0	0	0	0	2	110	69	4.8	4.3	5.6	5.17	1.52	#NULL!	4.72	75	389	15.446	25	57	5	26.5625	0.848485	53	91.8459	1	1	0	1	#NULL!	1	#NULL!	1	#NULL!	1	0	0	1	#NULL!	1	#NULL!	0
20440	2	2	0	0	0	0	0	0	0	0	0	0	1	157	76	12.3	20.3	8.5	4.93	1.33	1.44	4.19	48	286	10.982	39	67	11	26.8386	0.91	57	23.5071	2	1	0	1	180	1	100	2	0	1	1	200	2	250	2	50	0
20441	2	2	0	0	0	0	0	0	0	0	0	0	1	130	70	8	14.5	7	4.12	1.08	2.01	7.41	80	157	14.676	49	66	15	26.8407	0.848485	52	91.9782	1	1	0	1	500	1	50	1	50	1	#NULL!	300	2	#NULL!	1	100	0
20442	2	2	0	0	0	0	0	0	0	0	0	0	2	200	99	8.6	10.5	8	4.62	2.09	1.56	5.03	70	438	7.992	128	74	6	24.4561	0.79798	69	61.7096	1	1	0	#NULL!	350	1	50	1	20	1	1	0	1	200	1	100	0
20443	2	1	0	1	0	0	0	0	0	0	0	0	1	146	92	5.2	11.1	6.6	4.56	2.48	1.49	4.55	103	388	14.287	50	72	15	27.6888	0.909091	58	133.386	1	1	0	1	300	1	25	1	25	1	0	250	1	750	1	25	0
20444	2	2	0	0	0	0	0	0	0	0	0	0	1	139	91	5.5	5.8	6.5	5.97	2.08	1.58	6.74	64	396	14.625	19	58	4	24.6097	0.89	55	67.5516	1	1	0	1	100	1	150	2	20	2	1	200	2	250	2	100	100
20445	2	2	0	0	0	0	0	0	0	0	0	0	2	155	75	9.5	15.4	7.3	4.6	1.13	1.58	3.83	70	282	6.118	21	69	21	25.4767	0.862745	49	67.4796	1	1	0	1	150	1	150	1	100	1	1	250	1	150	1	50	#NULL!
20446	2	2	0	0	0	0	0	0	0	0	0	0	1	143	88	11	19	9.1	5.58	1.57	#NULL!	3.46	111	250	15.563	117	62	6	22.2137	0.849462	57	161.808	2	1	0	1	250	1	50	1	25	1	1	200	1	400	1	0	0
20447	2	1	0	0	0	0	0	0	0	0	0	0	2	147	64	8	11.1	6.6	4.59	1.38	1.38	5.99	60	242	16.49	33	62	5	27.0538	0.969072	58	54.4686	1	1	0	1	300	1	250	1	200	1	0	0	1	200	1	#NULL!	0
20448	2	2	0	0	0	0	0	0	0	0	0	0	2	#NULL!	#NULL!	6.8	11.8	7.6	4.91	1.22	#NULL!	6.02	71	307	18.303	150	66	11	29.271	0.864865	56	73.0452	1	1	0	1	150	1	150	1	80	1	#NULL!	#NULL!	1	80	2	#NULL!	#NULL!
20449	2	1	0	0	0	0	0	0	0	0	0	0	1	125	79	5.7	4.6	6.4	4.77	1.71	#NULL!	3.59	71	360	17.963	33	61	7	22.6757	0.93617	55	78.7629	1	1	0	1	230	1	400	1	50	1	1	200	2	500	2	50	0
20450	2	2	0	0	0	0	0	0	0	1	0	0	2	135	70	6.4	12.3	9.5	5.17	0.81	2.14	5.56	48	285	16.475	64	73	25	27.4762	0.873786	49	16.5831	1	1	0	1	250	1	125	1	50	1	1	0	1	250	1	0	0
20451	2	2	0	0	0	0	0	0	0	0	0	0	1	138	79	6.5	6.2	5.8	4.48	1.31	1.46	3.53	54	336	11.81	25	#NULL!	13	22.8928	0.822222	#NULL!	#NULL!	1	1	0	1	350	1	50	1	50	1	0	250	1	500	1	100	0
20452	2	1	0	0	0	0	0	0	0	0	0	0	2	131	79	5.1	6.3	5.5	3.85	0.9	1.7	6.73	99	479	7.92	19	54	7	22.4082	0.844444	48	145.743	1	1	0	1	#NULL!	1	100	1	80	1	#NULL!	#NULL!	1	150	1	80	0
20453	2	1	0	0	0	0	0	0	0	0	0	0	1	147	83	6.8	7.8	6.5	5.03	1.45	1.56	6.49	71	347	6.215	9	60	2	26.3036	0.916667	59	79.9169	1	1	0	1	500	1	#NULL!	1	150	1	1	50	1	200	1	200	0
20455	2	1	0	0	0	0	0	0	0	0	0	0	1	150	84	#NULL!	13.4	7.4	#NULL!	#NULL!	#NULL!	#NULL!	#NULL!	#NULL!	15.732	113	53	14	22.7244	0.927083	40	#NULL!	1	1	0	1	250	1	100	1	25	1	1	100	1	150	1	0	0
20456	2	1	0	0	0	0	0	0	0	0	0	0	1	154	80	8.9	16.2	10.4	4.88	2.1	1.24	4.79	79	309	18.331	49	70	5	22.4996	0.888889	66	85.2061	1	1	0	1	500	2	100	2	#NULL!	1	#NULL!	300	2	#NULL!	1	0	0
20457	2	2	0	0	0	0	0	0	0	0	0	0	2	170	88	6	8.5	6.3	3.96	1.68	1.4	6.35	73	295	18.087	270	66	6	26.5625	0.833333	61	77.2526	1	1	0	1	#NULL!	1	#NULL!	1	#NULL!	1	1	200	1	#NULL!	1	#NULL!	0
20458	2	2	0	0	0	0	0	0	0	0	0	0	1	145	70	5.4	8.4	6.4	2.54	1.07	0.97	4.06	67	353	15.596	46	66	5	27.852	1.05051	62	64.6306	1	1	0	1	500	1	100	2	#NULL!	1	1	300	2	#NULL!	1	100	0
20459	2	1	0	0	0	0	0	0	0	0	0	0	2	132	82	6.8	8.1	6.5	4.26	2.23	1.18	4.66	81	455	9.905	14	60	1	26.7036	0.843137	60	100.953	1	1	0	1	#NULL!	1	#NULL!	1	#NULL!	1	#NULL!	0	1	#NULL!	1	#NULL!	0
20460	2	2	0	0	0	0	0	0	0	0	0	0	2	185	72	5.7	14	7.5	3.56	1.52	1.56	7	70	447	2.926	8	75	13	23.0112	0.848485	63	60.5556	1	1	0	1	500	1	50	2	#NULL!	1	#NULL!	300	2	#NULL!	1	0	0
20461	2	1	0	0	0	0	0	0	0	0	0	0	2	160	66	6.2	7.7	10.6	3.71	2.97	1.17	4.51	84	363	16.775	270	77	1	24.1415	0.88172	77	87.6464	1	1	0	1	#NULL!	1	#NULL!	1	#NULL!	1	#NULL!	0	1	#NULL!	1	#NULL!	0
20462	2	2	0	0	0	0	0	0	0	0	0	0	2	147	74	6.7	12.4	6.8	5.24	1.82	1.49	4.14	58	340	9.32	152	61	5	26.7094	0.88	57	51.4677	1	1	0	1	500	1	50	2	#NULL!	1	#NULL!	300	1	100	2	#NULL!	0
20463	2	2	0	0	0	0	0	0	0	0	0	0	2	153	90	8.3	14.9	8.7	4.61	0.78	1.69	4.48	71	294	7.302	12	63	21	22.8624	0.90625	43	76.5072	1	1	0	1	100	1	150	1	80	1	#NULL!	250	1	150	1	80	0
20464	2	2	0	0	0	0	0	0	0	0	0	0	1	158	95	13.3	21.6	#NULL!	4.76	1.96	1.31	4.72	46	281	4.987	125	58	13	22.6562	0.89011	46	29.6857	1	1	0	2	50	1	#NULL!	1	#NULL!	1	0	200	1	#NULL!	1	#NULL!	0
20465	2	2	0	0	0	0	0	0	0	0	0	0	1	121	71	6.2	5.7	6.4	3.84	1.32	1.36	4.24	57	206	5.324	20	57	17	19.7777	0.835165	41	53.98	1	1	0	1	500	2	#NULL!	2	#NULL!	1	#NULL!	0	2	#NULL!	1	#NULL!	0
20466	2	2	0	0	0	0	0	0	0	0	0	0	1	93	55	14.8	21.2	#NULL!	3.77	0.71	#NULL!	4.13	36	127	3.868	32	60	11	20.1733	0.804348	50	6.34113	2	0	0	1	#NULL!	1	150	2	#NULL!	1	#NULL!	250	1	150	1	80	0
20467	2	2	0	0	0	0	0	0	0	0	0	0	2	169	67	5.1	9.9	5.3	4.06	3.28	1.37	3.17	57	255	0.656	12	45	6	21.0828	0.92	40	67.828	1	1	0	1	80	1	80	1	50	1	#NULL!	#NULL!	1	100	1	#NULL!	0
20468	2	2	0	0	0	0	0	0	0	0	0	0	2	108	62	4.9	5.5	6	5.18	0.83	1.85	4.41	47	186	8.313	22	56	2	18.7328	0.7	55	34.0974	2	1	0	1	500	2	#NULL!	2	#NULL!	1	#NULL!	#NULL!	2	#NULL!	1	100	0
20469	2	2	0	0	0	0	0	0	0	0	0	0	1	143	92	7.9	12.7	7.7	5.57	3.86	1.69	4.97	41	535	15.867	20	59	5	27.2817	0.867925	55	18.0134	1	1	0	1	300	1	150	2	0	1	1	100	1	400	1	200	100
20470	2	2	0	0	0	0	0	0	0	0	0	0	1	153	#NULL!	6	8.5	6	3.63	0.97	1.31	4.6	60	337	7.661	21	42	2	25.5296	0.903226	41	77.601	2	1	0	1	150	1	100	2	50	2	1	0	2	500	1	100	0
20471	2	2	0	0	0	0	0	0	0	0	0	0	1	166	92	6.7	11.7	6.6	5.41	1.46	1.75	7.42	77	303	15.052	24	65	11	25.7778	0.918367	55	86.8212	1	1	0	1	80	1	80	1	50	1	#NULL!	#NULL!	1	100	1	80	0
20472	2	1	0	0	0	0	0	0	0	1	0	0	1	132	72	8.2	12.1	9.5	4.74	1.61	1.33	6.96	85	254	15.668	219	74	31	25.5588	0.926316	44	93.2121	1	1	0	1	300	1	0	1	100	1	1	200	1	500	1	50	0
20474	2	1	0	0	0	0	0	0	0	0	0	0	1	156	76	6.6	7.8	7.7	5.49	1.57	1.21	3.39	76	365	4.082	8	55	11	21.6296	0.857143	45	96.2052	2	1	0	1	200	1	100	1	200	1	1	200	1	200	1	0	0
20475	2	1	0	0	0	0	0	0	0	0	0	0	1	138	63	9.6	17.4	10.1	3.58	1.28	1.02	5.01	66	411	3.875	19	73	21	23.8087	0.836538	53	54.3966	1	1	0	1	400	1	100	1	100	1	0	250	1	500	1	200	0
20476	2	2	0	1	0	0	0	0	0	0	0	0	2	143	71	10.1	20.9	10.2	5.87	2.59	1.71	11.51	135	459	4.23	119	70	19	22.6003	0.829787	52	203.063	2	1	0	1	250	1	100	1	50	1	1	200	1	300	1	200	0
20477	2	2	0	0	0	0	0	0	0	0	0	0	2	154	74	#NULL!	12.8	7.1	#NULL!	#NULL!	#NULL!	#NULL!	#NULL!	#NULL!	4.538	12	69	21	28.8889	#NULL!	49	#NULL!	1	1	0	1	225	1	10	1	5	1	1	200	2	200	1	20	0
20478	2	2	0	0	0	0	0	0	0	0	0	0	2	160	70	11.1	18.8	9.4	3.63	0.65	2.04	4.19	55	280	12.301	36	79	16	24.7737	1.11364	64	24.3847	1	1	0	1	200	1	50	1	#NULL!	1	1	250	1	500	1	100	0
20479	2	1	0	0	0	0	0	0	0	0	0	0	2	117	73	7.9	16.3	7.3	4.34	1.53	1.64	5.55	73	321	18.213	11	55	11	25.2092	0.873786	45	89.8942	1	1	1	1	500	1	200	1	200	1	1	230	1	500	1	200	0
20480	2	2	0	0	0	0	0	0	0	0	0	0	2	131	74	7.3	11.2	7.3	4.85	2.45	1.46	4.01	64	304	12.11	25	51	1	23.1473	1.08434	51	75.6296	2	1	0	1	150	1	50	1	30	1	1	100	1	300	1	80	0
20481	2	2	0	0	0	0	0	0	0	0	0	0	1	188	88	5.8	6.1	6.3	4.28	1.21	1.59	4.9	72	311	10.328	48	76	10	24.0344	1.05435	67	63.6089	1	1	1	1	300	1	80	1	10	1	1	0	2	400	1	50	0
20482	2	2	0	0	0	0	0	0	0	0	0	0	2	166	92	7.6	12.3	6.3	5.52	1.16	2.1	5.44	61	394	14.847	145	67	8	24.0882	1.02083	60	50.8546	1	1	0	1	600	1	100	1	200	1	1	0	1	400	1	100	0
20483	2	1	0	0	0	0	0	0	0	0	0	0	2	170	83	8.4	10.3	7.2	5.5	1.97	1.31	3.25	87	343	8.292	66	71	4	26.3656	1.0099	68	100.881	1	1	0	2	300	2	75	2	10	2	#NULL!	0	2	100	2	100	#NULL!
20484	2	2	0	0	0	0	0	0	0	0	0	0	2	165	74	7.4	16	7	5.27	1.27	1.92	6.05	59	204	6.83	29	82	10	26.635	0.989011	73	29.3373	2	1	0	1	200	1	75	2	#NULL!	1	1	#NULL!	1	150	1	50	0
20485	2	1	0	0	0	0	0	0	0	0	0	0	2	138	84	5.4	5.9	5.8	3.61	1.3	1.36	5.25	91	350	15.711	16	65	1	22.8374	0.860215	65	116.22	1	1	0	1	150	1	150	1	50	1	1	250	2	500	1	50	0
20486	2	1	0	0	0	0	0	0	0	0	0	0	1	134	69	8.6	16.2	8	4.33	1.52	1.44	5.58	73	342	16.303	81	64	1	26.6097	1.10753	64	79.5082	1	1	0	1	200	1	100	1	5	1	1	0	2	500	1	50	0
20487	2	1	0	0	0	0	0	0	0	0	0	0	2	156	77	6.3	12.7	7.3	4.53	1.98	1.21	6.41	90	384	18.296	109	74	6	28.8754	1.02041	69	103.73	1	1	0	1	200	1	50	1	25	1	0	0	2	300	1	20	0
20488	2	1	0	0	0	0	0	0	0	0	0	0	2	167	87	7.2	13.1	7.1	3.23	1.09	0.96	9.02	95	527	11.489	60	65	9	24.5779	0.89011	57	124.635	1	0	0	1	150	2	75	1	20	1	1	0	1	100	1	200	#NULL!
20489	2	2	0	0	0	0	0	0	0	0	0	0	2	169	101	4.8	9.2	6.6	3.72	1.11	2	6.14	79	455	7.833	54	63	17	28.9062	0.970874	47	93.3365	1	1	0	1	150	1	100	1	0	1	1	300	2	500	2	100	0
20490	2	1	0	0	1	0	0	0	0	0	0	0	1	150	79	9.7	14.9	9.3	3.31	1.4	1.57	5.92	74	284	10.725	16	63	15	23.1084	0.945055	49	82.7658	1	1	0	1	250	1	250	1	10	1	1	250	1	250	1	0	0
20491	2	2	0	0	0	0	1	0	0	0	0	0	1	126	66	6.8	8.8	6.5	3.83	1.61	1.41	2.64	49	276	6.523	26	61	9	31.6337	0.918182	53	32.5347	1	1	1	1	#NULL!	1	#NULL!	1	#NULL!	1	#NULL!	#NULL!	2	#NULL!	1	#NULL!	0
20492	2	2	0	0	0	0	1	0	0	0	0	1	1	148	59	6.1	15.2	7.8	6.12	1.9	2.04	7.45	75	280	6.253	144	74	22	21.9289	0.89011	53	72.2279	1	1	0	1	200	1	50	1	50	1	1	50	1	500	1	50	0
20493	2	2	0	0	1	0	0	0	0	0	0	0	1	153	74	5.6	9.7	6.4	4.44	1.69	1.29	5.31	70	250	9.063	14	64	9	24.1288	1.05556	56	73.2496	1	1	0	1	275	2	1	2	1	#NULL!	#NULL!	350	2	275	2	175	#NULL!
20494	2	2	0	0	0	0	0	0	0	0	0	0	1	166	52	7.3	18.5	8.3	5.14	1.19	2.04	3.9	55	189	16.772	55	63	48	20.8325	0.770833	16	42.8487	1	1	0	#NULL!	350	#NULL!	150	#NULL!	#NULL!	#NULL!	#NULL!	#NULL!	1	500	2	500	0
20495	2	2	0	0	0	0	0	0	0	0	0	0	1	133	83	11.7	13.6	8.4	4.01	1.22	1.82	6.61	60	162	12.026	27	52	13	23.2335	0.89011	40	66.061	2	1	0	1	300	1	300	1	300	2	#NULL!	#NULL!	1	500	2	0	0
20496	2	2	0	0	0	0	0	0	0	0	0	0	2	135	72	9.3	14.3	8	4.55	1.99	1.38	6.26	60	358	4.114	14	70	20	28.5375	0.83	51	45.289	1	1	0	1	250	1	200	1	100	1	1	0	1	200	1	0	0
20497	2	1	0	0	0	0	0	0	0	0	0	0	2	169	96	12.9	16.5	11.5	4.78	1.92	1.56	6.79	48	278	11.299	30	60	11	28.7317	1.09474	50	31.5327	2	1	0	2	300	1	50	1	20	1	1	0	1	100	1	0	0
20498	2	2	0	0	0	0	0	0	0	0	0	0	2	137	82	6.4	6.1	6.1	5.43	1.37	1.6	5.02	59	237	14.921	20	56	3	22.3757	0.882979	54	59.3413	1	1	0	1	200	1	100	1	25	1	1	250	1	300	1	50	0
20499	2	2	0	0	0	0	0	0	0	0	0	0	1	139	82	10.4	21.2	11.2	5.41	1.34	1.63	5.5	62	260	14.863	37	65	10	25.6745	1.01163	56	55.2663	1	1	1	1	300	1	50	2	20	1	1	200	2	400	1	30	0
20500	2	1	0	0	0	0	0	0	0	0	0	0	2	151	91	7.4	14.5	8.5	3.31	1.74	1.06	3.9	85	352	18.217	17	66	17	31.7418	0.909091	50	102.444	1	1	0	1	300	1	120	1	80	1	1	250	1	300	1	100	0
20501	2	2	0	0	1	0	0	0	0	0	0	0	2	175	85	5.5	7.7	6.3	3.49	1.07	1.57	5.98	69	264	2.523	45	72	10	25.8876	0.948454	63	61.9139	1	1	0	1	300	1	50	1	0	1	1	200	1	300	1	100	0
20502	2	1	0	0	0	0	0	0	0	0	0	0	2	156	96	8.9	15.6	7.8	3.41	2.06	1.14	7.42	72	368	10.66	33	62	7	26.8136	0.959596	56	79.7125	1	1	0	1	150	1	50	1	25	1	0	#NULL!	2	300	1	50	0
20503	2	2	0	0	0	0	0	0	0	0	0	0	1	122	67	5.9	6.8	6.6	4.42	2.07	1.28	3.81	52	367	5.949	12	62	2	23.6128	0.891304	61	37.6917	1	1	0	1	175	1	50	1	30	1	1	0	1	500	1	0	0
20504	2	1	0	0	1	0	0	0	0	0	0	0	2	135	89	6.1	9.4	5.9	4.37	1.77	1.71	5.3	103	452	15.464	29	61	7	24.9135	0.918367	55	146.08	1	1	0	1	350	1	80	2	20	1	0	125	2	500	1	20	0
20505	2	2	0	0	0	0	0	0	0	0	0	0	1	180	71	11.4	20.7	10.1	6.09	8.23	1.08	5.74	61	329	11.096	60	70	9	26.0584	0.894737	62	47.3926	1	1	0	1	150	1	50	2	#NULL!	#NULL!	1	#NULL!	2	#NULL!	1	#NULL!	0
20506	2	2	0	0	0	0	0	0	0	0	0	0	1	144	62	6.1	9.6	6.7	6.62	1.96	2.08	4.1	56	190	12.073	22	70	15	25.2363	0.892473	56	36.8743	1	1	0	1	200	1	50	1	10	1	0	250	1	250	1	150	0
20507	2	1	0	0	0	0	0	0	0	0	0	0	1	119	82	7.9	14.5	6.8	4.1	1.93	1.51	4.19	63	344	10.916	25	66	7	#NULL!	1.08	60	56.1636	1	0	1	1	150	1	50	1	25	#NULL!	0	0	2	500	#NULL!	0	#NULL!
20508	2	2	0	0	0	0	0	0	0	0	0	0	1	154	86	7.5	6.6	7	4.12	2.78	1.4	3.95	67	283	11.901	78	58	9	28.6215	0.908163	50	73.8626	1	0	1	1	100	1	50	1	50	#NULL!	#NULL!	#NULL!	#NULL!	#NULL!	1	#NULL!	#NULL!
20509	2	2	0	0	0	0	0	0	0	0	0	1	1	151	93	5.4	11.2	7.2	3.73	1.65	1.19	5.92	65	345	12.116	186	65	10	23.0681	0.898876	56	61.5773	2	1	0	2	#NULL!	2	#NULL!	2	#NULL!	1	1	250	2	#NULL!	2	#NULL!	0
20510	2	1	0	0	0	0	0	0	0	0	0	0	2	167	93	8.4	11	7.4	5.08	2.1	1.42	5.96	82	336	11.905	26	67	0	28.5483	1.05051	68	94.9791	1	1	0	1	300	2	#NULL!	2	#NULL!	#NULL!	1	0	2	#NULL!	1	100	0
20511	2	1	0	0	0	0	0	0	0	0	0	0	2	177	89	6.1	15.6	6.3	3.64	0.93	1.43	4.8	78	342	18.262	45	67	14	20.6193	0.855556	54	86.5645	1	1	0	1	150	1	100	1	20	1	1	0	1	150	1	20	0
20512	2	2	0	0	1	0	1	0	0	1	0	0	1	153	88	7.2	10.6	5.9	4.08	0.84	1.74	7.85	57	361	8.982	28	68	11	24.1217	0.811111	58	41.286	2	0	1	1	275	1	0	2	#NULL!	1	1	200	1	500	1	10	0
20513	2	2	0	0	0	0	0	0	0	0	0	0	2	187	105	9	15.4	7.6	5.19	2.39	1.68	5.68	53	249	10.85	270	57	5	32.6905	1.02	53	45.5654	1	1	0	1	150	1	50	1	25	1	1	0	2	400	1	100	0
20514	2	2	0	0	0	0	0	0	0	0	0	0	2	140	70	4.8	6.3	5.7	4.01	1.08	1.88	6.41	53	305	10.845	29	67	1	23.6832	0.966667	67	34.0254	1	1	0	1	200	1	50	1	25	1	0	100	2	300	1	50	0
20515	2	2	0	0	0	0	0	0	0	0	0	0	1	128	67	8.2	13.2	6.9	5.56	1.08	1.7	4.72	44	255	10.859	43	62	4	24.9989	1.11957	59	20.8624	1	1	0	1	150	1	50	1	0	1	0	0	1	300	1	0	0
20516	2	1	0	0	1	0	0	0	0	0	0	0	2	163	84	7.7	12.9	8.4	2.26	0.96	0.9	4.41	72	231	4.915	270	71	4	27.3797	0.925926	68	69.3265	1	1	0	1	250	1	50	1	50	2	0	0	1	250	1	50	0
20517	2	1	0	0	1	0	0	1	0	0	0	0	1	143	60	4.8	9.5	6.9	2.49	0.63	1.36	8.65	86	343	6.395	57	69	25	24.6094	0.967742	45	101.086	1	1	1	1	400	1	100	1	200	1	1	200	1	500	1	100	0
20518	2	2	0	0	0	0	0	0	0	0	0	0	2	149	81	5.6	7.7	6	6.32	1.14	2.29	5.84	58	313	11.74	19	60	1	28.125	0.98	60	52.6217	1	1	0	1	300	1	80	2	50	1	1	200	2	400	1	25	0
20519	2	2	0	0	0	0	0	0	0	0	0	0	2	149	79	6.6	13.7	7.6	3.59	1.53	1.36	4.88	62	277	10.048	42	66	4	29.3199	1.03061	63	54.1123	1	0	1	1	300	1	50	1	20	1	0	150	1	100	1	200	0
20520	2	1	0	0	0	0	0	0	0	0	0	0	1	118	70	6.2	8.6	5.7	2.52	0.85	1.21	5.18	81	324	6.221	12	42	11	23.3341	0.868687	32	121.725	1	1	0	1	250	1	200	1	50	1	1	200	1	200	1	50	0
20521	2	2	0	0	0	0	0	0	0	0	0	0	1	158	88	6.1	13.8	7.2	3.91	1.35	1.04	6.61	65	367	3.942	94	63	5	34.1059	1.05051	59	63.8853	1	1	0	1	250	1	50	2	#NULL!	#NULL!	#NULL!	#NULL!	1	500	1	50	#NULL!
20522	2	2	0	0	1	0	1	1	0	1	0	0	1	131	63	19.9	25.1	12.4	5.62	3.24	1.42	7.67	59	297	3.404	34	57	19	19.4734	0.882353	39	58.1873	1	1	0	1	200	1	50	2	#NULL!	#NULL!	0	200	1	250	2	0	0
20523	2	2	0	0	0	0	0	0	0	0	0	0	2	137	79	7.5	11.7	6.7	4.06	0.84	1.73	3.6	63	317	16.672	264	59	1	26.9127	0.848485	59	64.294	2	1	0	1	#NULL!	1	80	1	50	#NULL!	#NULL!	#NULL!	1	150	1	80	0
20525	2	1	0	0	0	0	0	0	0	0	0	1	1	112	68	5	13.1	7.5	3.45	0.99	1.41	4.2	67	244	8.938	24	63	29	25.9909	0.95	35	68.0402	1	1	1	1	300	1	100	2	#NULL!	1	1	300	2	#NULL!	1	100	0
20526	2	1	0	0	0	0	0	0	0	0	0	0	1	137	84	7.5	8.8	7.9	4.36	2.93	1.26	5.89	67	285	8.424	47	57	23	24.9649	0.946809	35	74.9642	1	1	0	1	300	1	150	#NULL!	50	#NULL!	1	#NULL!	1	200	1	50	#NULL!
20527	2	2	0	0	0	0	0	0	0	0	0	0	2	117	62	9.2	13.1	9.1	5.03	1.66	1.51	6.78	47	269	6.614	11	55	1	20.9566	0.895349	55	35.2514	1	1	1	1	200	2	#NULL!	2	#NULL!	1	1	250	2	#NULL!	1	0	0
20528	2	1	0	0	0	0	0	0	0	0	0	0	2	132	81	6.7	8.8	6.9	3.98	0.89	1.35	3.91	57	258	5.981	36	68	2	24.9337	1.10112	67	41.2336	1	1	1	1	300	1	50	2	20	1	1	200	2	500	1	30	0
20529	2	1	0	0	0	0	0	0	0	0	0	0	2	127	75	5.5	6.1	6.1	4.15	1.97	1.31	5.99	92	424	7.751	16	66	8	22.9854	0.946237	59	117.17	1	1	0	1	250	1	50	2	#NULL!	1	1	#NULL!	1	700	#NULL!	#NULL!	#NULL!
20530	2	2	0	0	1	0	0	0	0	0	0	0	2	136	74	7.7	14.2	7.3	#NULL!	1.95	1.23	6.1	61	327	11.96	75	52	3	27.7344	1.12088	50	68.1646	1	1	0	1	250	1	100	1	10	#NULL!	0	0	1	500	1	100	0
20531	2	1	0	0	0	0	0	0	0	0	0	0	2	147	80	7.5	7.9	6.7	2.82	0.59	1.04	3.79	65	365	9.458	17	63	9	28.7347	1.0098	55	63.8329	1	1	0	1	250	1	100	1	50	1	1	0	1	500	1	50	0
20532	2	1	0	0	0	0	0	0	0	0	0	0	1	153	90	7	8.7	7	4.6	3.13	1.41	4.39	75	254	9.43	35	59	3	21.1463	0.977778	57	89.4855	1	1	0	1	300	2	100	2	#NULL!	#NULL!	1	0	2	#NULL!	2	75	0
20533	2	2	0	0	0	0	0	0	0	0	0	0	2	149	87	6.6	9.5	7	4.7	1.44	1.39	6.6	66	237	11.07	40	65	2	22.6562	0.835165	64	63.6809	1	1	0	1	300	1	30	1	40	1	1	200	1	400	1	120	0
20534	2	1	0	0	1	0	0	0	0	1	0	0	2	164	102	5.4	8	6.4	3.61	1.69	1.26	3.63	90	317	14.927	17	67	11	25.5102	0.957447	57	111.808	1	1	0	1	300	1	50	1	50	1	1	0	1	250	1	300	0
20535	2	1	0	0	0	0	1	0	0	0	0	0	2	152	89	5.9	14.5	6.7	2.55	0.65	1.66	4.82	75	307	15.868	28	74	19	24.3865	0.904255	56	72.1755	1	1	0	1	300	1	300	1	100	1	1	400	1	100	1	100	0
20536	2	1	0	0	0	0	0	0	0	0	0	0	1	153	89	5.2	8.2	6	3.24	0.61	1.73	5.23	77	258	15.456	38	64	9	23.8751	0.864583	56	87.9228	1	1	0	1	250	1	100	1	50	1	1	250	1	100	1	100	0
20537	2	1	0	0	0	0	0	0	0	0	0	0	2	138	90	6.8	8.6	7	5.44	2.8	1.33	4.96	61	280	11.885	91	57	6	24.2187	0.83	52	62.3423	1	1	1	1	300	1	50	2	30	1	1	0	2	500	1	0	0
20538	2	1	0	0	0	0	1	0	0	0	0	0	1	130	84	10.6	13.7	9.1	4.19	1.08	1.65	5.17	60	239	6.948	12	59	4	28.4082	0.970297	56	57.9306	1	1	0	1	500	1	100	1	100	1	1	0	1	500	1	200	0
20539	2	2	0	0	0	0	0	0	0	0	0	0	1	133	86	6.4	13.5	6.5	4.58	0.98	1.79	6.49	55	262	15.735	205	62	1	21.5645	0.78125	62	44.0027	1	1	0	1	200	1	50	1	100	1	1	200	1	400	1	50	0
20540	2	1	0	0	0	0	0	0	0	0	0	0	2	157	90	4.8	4.9	5.8	3.97	1.08	1.25	#NULL!	774	413	2.75	270	65	2	24.2424	0.979798	64	1553.02	1	1	0	1	300	1	100	1	0	1	1	200	1	200	1	50	0
20541	2	2	0	0	0	0	0	0	0	0	0	0	2	154	90	5.1	6.1	6	4.51	1.81	0.95	4.04	42	278	4.688	19	67	11	26.4855	0.873684	57	10.8851	1	1	0	1	100	1	150	1	80	#NULL!	0	0	1	200	1	100	0
20542	2	2	0	0	0	0	0	0	0	0	0	0	2	151	82	7	10.4	7.6	4.43	3.03	1.28	4.83	55	355	14.409	70	58	6	26.5643	0.926316	53	48.6187	1	1	0	1	300	1	50	1	20	1	2	100	2	450	1	120	0
20543	2	2	0	0	0	0	0	0	0	0	0	0	1	162	86	8.1	11.9	8.3	4.23	1.56	1.68	3.65	48	239	5.512	270	64	11	26.0584	0.98913	54	26.9691	1	1	0	1	#NULL!	1	#NULL!	1	#NULL!	1	0	0	1	#NULL!	1	#NULL!	0
20544	2	1	0	0	0	0	0	0	0	0	0	0	1	115	66	6.7	11.7	6.7	4.23	1.22	1.58	7.38	66	328	15.833	19	64	11	31.1207	1.00962	54	64.7826	1	1	0	1	300	1	100	2	#NULL!	#NULL!	1	200	2	#NULL!	2	0	0
20545	2	1	0	0	0	0	0	0	0	0	0	0	1	135	74	12.3	20.3	10.3	5.08	1.42	1.74	5.6	75	273	15.74	50	66	15	25.9516	0.93617	52	81.4075	1	1	0	1	300	1	100	1	50	1	1	0	1	500	1	100	0
20546	2	2	0	0	0	0	0	0	0	0	0	0	1	145	91	6.7	8.1	7.7	4.08	1.43	1.63	5.48	50	329	4.665	20	56	8	29.5159	0.828571	49	40.4084	1	1	0	1	150	1	75	1	20	1	1	#NULL!	1	100	1	100	0
20547	2	2	0	0	0	0	0	0	0	0	0	0	1	146	96	6.1	13	8.6	3.88	1.44	1.05	7.38	45	215	10.376	27	57	6	33.7325	0.936937	52	28.7361	1	1	0	1	200	1	50	1	50	#NULL!	#NULL!	#NULL!	1	300	2	#NULL!	#NULL!
20548	2	1	0	0	0	0	0	0	0	0	0	0	1	140	72	8.2	11.7	7	3.53	2.93	1.18	6.43	72	210	7.666	20	61	7	23.3556	0.907216	55	80.8665	1	1	0	1	150	1	150	1	80	1	#NULL!	#NULL!	1	150	1	100	#NULL!
20549	2	1	0	0	0	0	0	0	0	0	0	0	2	148	88	12.3	14.4	11.5	4.02	0.77	1.56	5.39	76	365	11.873	117	60	13	25.963	0.93617	48	90.4352	2	0	1	2	250	2	150	2	20	2	1	0	2	250	2	50	#NULL!
20550	2	1	0	0	0	0	1	0	0	0	0	0	2	144	82	8	12.2	7.6	5.04	3.4	1.19	5.32	67	275	14.91	47	58	9	25.0995	0.90625	50	73.8102	1	1	0	1	300	1	100	1	20	1	0	0	1	100	1	20	0
20551	2	2	0	0	0	0	1	0	0	0	0	0	2	135	64	7.2	12.3	7.8	3.98	1.3	1.9	5.73	87	274	8.791	270	64	7	36.6512	1.14141	58	109.012	1	1	0	1	150	1	50	1	50	1	1	0	2	#NULL!	1	0	0
20552	2	2	0	0	0	0	0	0	0	0	0	0	2	171	84	5.1	11.7	9.7	5.46	1.43	1.6	9.55	97	509	7.565	270	65	12	24.0055	0.914894	54	128.894	1	1	0	1	200	1	50	2	#NULL!	#NULL!	1	240	2	#NULL!	2	0	0
20553	2	1	0	0	0	0	0	0	0	0	0	0	2	142	92	6.6	9.5	6.1	4.6	2.42	1.5	5.24	73	319	14.527	17	56	3	29.0533	0.960396	54	88.7402	1	1	0	1	200	1	100	1	50	1	1	150	1	500	1	50	0
20554	2	1	0	0	0	0	0	0	0	0	0	0	1	145	62	8.2	11.4	6.4	3.4	0.8	1.73	6.09	75	301	4.883	10	75	17	23.5078	0.896907	59	71.0215	1	1	0	1	350	1	100	1	50	1	1	250	1	250	1	25	0
20555	2	1	0	0	0	0	0	0	0	0	0	0	2	147	97	8.4	12.9	7.1	5.32	2.32	1.73	4.45	73	382	14.91	27	60	1	25.4028	0.968421	60	84.1242	1	1	0	1	#NULL!	1	#NULL!	1	#NULL!	1	1	200	1	#NULL!	1	#NULL!	0
20556	2	1	0	0	0	0	0	0	0	0	0	0	2	165	94	6.1	9.5	6.2	4.42	1.44	1.24	5.63	85	390	16.565	24	76	3	25.0399	1.0101	74	90.9041	1	1	0	1	150	1	100	1	50	1	1	#NULL!	1	150	1	80	0
20557	2	2	0	0	0	0	0	0	0	0	0	0	2	174	85	5.7	6.8	6.4	4.93	1.92	2.22	4.68	64	295	18.288	102	69	3	24.539	0.896907	67	54.8576	1	1	1	1	#NULL!	1	#NULL!	2	#NULL!	1	1	300	2	#NULL!	1	#NULL!	0
20559	2	2	0	0	0	0	0	0	0	0	0	0	2	135	67	6.9	11.2	9.6	4.28	1.4	1.55	3.25	81	296	9.999	20	69	10	25.8065	#NULL!	60	90.6198	1	1	0	1	400	1	30	1	50	1	0	0	1	400	1	100	0
20560	2	2	0	0	0	0	0	0	0	0	0	0	1	149	82	5.3	6.7	6.5	4.31	1.52	1.49	6.1	72	376	11.841	12	66	11	28.257	0.84466	56	75.1489	1	1	0	1	250	1	100	1	20	1	1	0	1	150	1	20	0
20561	2	2	0	0	0	0	0	0	0	0	0	0	1	149	85	9.7	14.6	9.6	4.12	3.78	1.26	4.96	38	243	9.489	212	51	5	25.3444	0.865979	47	20.9345	1	1	0	1	500	1	100	2	#NULL!	1	2	0	2	200	1	50	0
20562	2	1	0	0	0	0	0	0	0	0	0	0	1	141	88	5.2	14.9	7.2	2.6	0.97	0.86	3.37	45	155	11.475	14	73	6	24.9649	0.946809	68	10.2197	1	1	0	1	250	1	50	1	50	1	#NULL!	200	1	250	1	50	0
20563	2	2	0	0	0	0	0	0	0	0	0	0	1	163	75	5.5	6.2	6.1	4.98	1.14	1.94	4.66	68	279	8.033	12	60	4	29.6875	1.0297	57	73.6583	2	1	0	1	300	1	100	2	#NULL!	2	#NULL!	#NULL!	2	#NULL!	1	20	0
20564	2	2	0	0	0	0	0	0	0	0	0	0	1	129	79	5.3	4.4	#NULL!	5.86	1.44	2.2	8.46	67	251	12.123	20	56	2	25.3906	0.836735	55	76.1706	1	1	0	1	300	1	50	1	200	1	1	50	1	400	1	10	0
20565	2	1	0	0	0	0	0	0	0	0	0	0	2	143	87	15.6	15.3	#NULL!	4.25	1.82	1.31	4.37	63	252	7.737	23	64	16	24.841	0.977778	49	58.4716	1	1	0	1	100	1	150	1	80	1	#NULL!	#NULL!	1	150	1	80	0
20566	2	1	0	0	0	0	0	0	0	0	0	0	2	#NULL!	#NULL!	8.4	13.2	#NULL!	5.84	2.69	1.28	3.35	70	293	14.422	92	68	8	#NULL!	#NULL!	61	68.5812	1	1	0	1	500	1	100	2	#NULL!	1	#NULL!	300	2	#NULL!	1	0	0
20567	2	2	0	0	0	0	0	0	0	0	0	0	2	159	80	9	20.1	#NULL!	4.48	1.11	1.49	3.23	44	115	6.386	12	53	9	19.6752	0.848837	45	31.2484	1	1	0	1	300	1	25	2	#NULL!	1	0	200	1	300	1	50	0
20568	2	2	0	0	0	0	0	0	0	0	0	0	1	172	80	6.5	12	#NULL!	3.48	1.56	1.2	4.6	62	358	18.151	24	74	21	25.711	0.865979	54	44.8803	1	1	0	1	#NULL!	1	#NULL!	#NULL!	#NULL!	1	1	100	1	#NULL!	1	#NULL!	0
20569	2	2	0	0	0	0	0	0	0	0	0	0	2	155	87	6.9	8.9	#NULL!	5.38	1.07	1.83	4.43	57	281	9.527	12	66	11	24.4352	0.816327	56	43.594	1	1	0	1	150	1	150	1	80	1	#NULL!	#NULL!	1	200	1	80	0
20570	2	1	0	0	0	0	0	0	0	0	0	0	2	155	84	7.8	8.8	#NULL!	3.99	2.84	1.3	6.41	85	270	14.84	24	43	3	22.3435	0.868132	41	128.986	1	1	0	1	250	1	100	2	#NULL!	1	1	0	1	250	1	150	0
20571	2	#NULL!	0	0	0	0	0	0	0	0	0	0	1	175	75	7.8	13.4	#NULL!	5.84	1.89	1.87	3.59	65	255	6.724	12	68	22	22.0317	0.842697	47	#NULL!	1	1	1	1	150	1	100	1	25	1	1	200	1	500	1	25	0
20572	2	1	0	0	0	0	1	0	0	0	0	0	2	151	73	8	14.9	#NULL!	3.85	0.72	1.82	6.73	68	312	10.368	22	70	23	23.6652	0.789474	48	62.0659	1	1	0	1	250	1	100	1	100	1	1	250	1	250	1	300	0
20573	2	2	0	0	0	0	0	0	0	0	0	0	1	117	69	5.9	11.2	#NULL!	5.21	1.85	1.36	4.52	74	233	7.946	20	65	2	27.6888	0.902913	64	80.5102	1	1	0	1	150	1	150	1	80	1	#NULL!	#NULL!	1	150	1	80	0
20574	2	2	0	0	0	0	0	0	0	0	0	0	2	145	68	10.1	15.1	#NULL!	3.29	2.6	#NULL!	6.54	48	250	5.738	22	68	15	26.8977	0.851485	54	22.3531	1	1	0	1	200	1	100	1	50	1	1	200	1	250	1	200	0
20575	2	1	0	0	0	0	0	0	0	0	0	0	2	140	67	6.2	#NULL!	#NULL!	3.85	2.02	1.34	5.1	92	319	15.654	87	56	6	28.0816	0.971963	51	128.71	1	1	0	1	350	1	50	1	0	1	0	0	1	400	1	50	0
20576	2	2	0	0	0	0	0	0	0	0	0	0	1	155	72	8.8	14.8	#NULL!	5.58	0.92	2.4	7.53	59	322	9.428	21	59	5	28.5156	0.901961	55	55.8793	1	1	1	1	150	1	140	1	20	1	1	200	2	400	1	30	0
20577	2	2	0	0	1	0	0	0	0	0	0	0	1	133	79	11.4	13.5	#NULL!	4.38	1.39	1.47	4.57	49	277	4.632	11	67	16	23.7332	0.882979	52	25.6107	1	1	0	1	200	1	100	2	#NULL!	2	#NULL!	#NULL!	2	#NULL!	1	50	0
20578	2	1	0	0	0	0	0	0	0	0	0	0	1	183	84	5.1	6	#NULL!	6.19	4.22	1.6	6.06	80	558	15.558	15	63	4	26.3958	0.980392	60	95.3878	1	1	0	1	300	1	50	1	50	1	1	0	1	250	1	250	0
20579	2	2	0	0	0	0	0	0	0	0	0	0	2	149	72	8.3	14.6	#NULL!	5.2	0.86	2.12	7.94	54	205	15.778	22	64	15	20.9366	0.835052	50	39.591	1	1	0	1	100	1	150	2	#NULL!	#NULL!	#NULL!	200	2	#NULL!	2	#NULL!	0
20580	2	2	0	0	0	0	0	0	0	0	0	0	1	119	63	7.3	12.6	#NULL!	3.5	1.98	1.33	3.71	49	257	5.036	9	63	21	23.3067	0.868687	43	30.2267	1	1	0	1	300	1	100	1	200	1	1	0	1	500	1	100	0
20581	2	1	0	0	0	0	0	0	0	0	0	0	2	151	90	6.6	8.8	#NULL!	4.65	1.69	2.09	13.32	154	497	14.48	101	65	1	32.5964	0.990826	65	248.751	1	1	0	1	300	1	50	#NULL!	0	1	0	200	1	150	#NULL!	0	0
20582	2	1	0	0	0	0	0	0	0	0	0	0	1	144	87	9.5	14.5	#NULL!	4.25	1.54	1.51	4.65	91	286	14.41	72	67	5	28.7105	0.925234	63	113.912	1	1	0	1	200	1	150	1	50	1	0	0	2	200	1	50	0
20583	2	2	0	0	0	0	1	0	0	0	0	0	2	169	79	9.5	11.5	#NULL!	5.5	2.43	1.32	3.12	58	188	2.675	9	67	13	23.1405	0.887755	55	44.5437	2	0	0	2	350	2	100	2	50	2	0	0	2	500	2	50	0
20584	2	1	0	0	0	0	0	0	0	0	0	0	1	154	89	7.7	16.8	#NULL!	4.14	0.72	1.57	5.78	63	296	5.814	11	59	20	25.462	0.907216	40	64.2416	1	1	0	1	300	1	100	1	100	1	1	50	1	500	1	0	0
20585	2	1	0	0	0	0	0	0	0	0	0	0	1	150	96	7.9	10.4	#NULL!	4.36	1.48	1.54	7.06	93	422	10.264	78	59	11	24.1588	0.905263	49	127.351	1	1	0	1	300	1	50	1	100	#NULL!	0	0	1	450	#NULL!	0	0
20586	2	1	0	0	0	0	0	0	0	0	0	0	1	174	87	9.4	14.9	#NULL!	5.21	2.91	1.82	4.52	85	396	14.438	206	67	15	25.5937	0.979798	53	101.29	1	1	0	1	300	1	50	1	50	1	0	0	2	400	1	0	0
20587	2	2	0	0	0	0	0	0	0	0	0	0	2	140	70	9.1	17.6	#NULL!	4.43	2.32	1.43	5.49	47	245	14.991	130	65	15	28.5665	0.931373	51	23.7114	1	1	0	1	150	1	150	1	80	1	#NULL!	#NULL!	1	200	1	80	0
20588	2	1	0	0	0	0	0	0	0	0	0	0	2	150	88	8.9	9.7	#NULL!	4.96	1.3	1.31	4.88	86	352	14.27	19	61	5	23.1206	0.852632	57	110.318	1	1	0	#NULL!	250	#NULL!	100	#NULL!	80	1	#NULL!	200	2	250	2	50	0
20589	2	1	0	0	1	0	0	0	0	0	0	0	1	145	63	8	13.4	#NULL!	4.49	0.69	1.88	6.86	89	345	14.507	13	67	28	23.7228	0.916667	40	109.705	1	1	0	1	300	1	100	1	50	1	0	0	1	230	1	50	0
20590	2	1	0	0	0	0	0	0	0	0	0	0	2	134	70	6.1	9	#NULL!	3.18	1.82	1.05	6.26	87	465	18.224	40	63	3	27.2509	0.857143	61	110.113	1	1	0	1	300	1	50	1	50	1	1	200	1	1000	1	500	0
20591	2	1	0	0	0	0	0	0	0	0	0	0	2	140	76	8.6	16.3	#NULL!	4.3	0.9	1.82	6.79	69	345	18.34	33	57	14	21.9671	0.909091	44	79.1715	1	1	0	1	80	1	200	1	150	1	1	250	1	150	1	100	0
20592	2	1	0	0	0	0	0	0	0	0	0	0	2	137	76	7	7.4	#NULL!	3.1	2.22	1.03	8.21	88	276	11.682	21	64	11	23.3355	0.904255	54	111.063	1	1	0	1	250	1	100	1	50	1	1	250	2	400	1	50	0
20593	2	2	0	0	0	0	0	0	0	0	0	0	2	171	95	11.4	21.3	#NULL!	5	1.17	1.32	3.26	51	255	15.815	168	58	4	20.3125	0.868132	55	40.204	1	1	0	1	150	1	100	2	#NULL!	#NULL!	1	200	2	#NULL!	1	50	0
20594	2	2	0	0	0	0	0	0	0	0	0	0	2	184	92	6.2	10.4	#NULL!	4.2	1.61	1.73	6.16	59	252	6.029	21	71	1	26.1066	0.939394	71	42.0313	1	1	0	1	250	1	50	1	25	1	1	250	2	400	1	50	0
20595	2	#NULL!	0	0	0	0	0	0	0	0	1	0	1	113	71	6.8	7.5	#NULL!	3.64	2.98	1.01	5.7	69	275	4.432	11	52	9	24.6755	0.917526	44	#NULL!	1	1	0	1	350	1	50	1	50	1	1	50	1	500	1	20	0
20596	2	1	0	0	0	0	0	0	0	0	0	0	1	109	63	7.9	11.8	#NULL!	3.76	1.14	1.34	5.89	85	306	6.868	6	74	22	25.9516	0.920792	53	93.2121	1	1	0	1	200	1	150	2	#NULL!	1	1	#NULL!	1	150	1	80	0
20597	2	2	0	0	0	0	0	0	0	0	0	0	2	121	84	6.7	8.2	#NULL!	4.4	1.61	1.28	3.97	60	367	16.476	13	49	3	32.0513	0.900901	47	69.523	2	1	0	#NULL!	200	#NULL!	70	#NULL!	70	2	0	0	1	250	1	50	0
20598	2	1	0	0	0	0	0	0	0	0	0	0	2	145	79	6	11.3	#NULL!	3.11	0.87	1.4	5.13	84	306	6.531	7	68	7	21.9713	0.863158	62	98.0324	1	1	0	1	400	1	100	1	50	#NULL!	0	0	2	400	1	50	0
20599	2	2	0	0	1	0	0	0	0	0	0	0	2	108	67	7.7	14	#NULL!	3.89	1.71	1.45	5.09	53	301	14.451	27	53	15	32.0399	0.991228	39	50.1814	1	1	0	1	250	1	50	2	30	1	1	0	2	600	1	50	0
20600	2	1	0	0	0	0	0	0	0	0	0	0	1	125	81	14.5	24.1	#NULL!	4.87	0.99	1.52	4	70	318	14.344	270	54	11	22.4082	0.869565	44	84.7372	1	1	1	1	150	1	80	2	20	1	1	200	2	500	#NULL!	0	0
20601	2	2	0	0	0	0	0	0	0	0	0	0	2	146	78	6.6	11.6	#NULL!	5.09	1.2	1.95	5.93	76	252	14.067	122	81	2	26.2985	0.903846	80	66.2535	1	1	0	1	150	1	150	1	100	1	1	#NULL!	1	150	1	50	0
20602	2	1	0	0	0	0	0	0	0	0	0	0	2	139	77	4.7	9	#NULL!	3.61	1.6	0.91	4.15	70	197	5.197	9	64	21	27.968	0.979798	44	73.1972	2	1	0	1	150	1	150	1	80	1	#NULL!	#NULL!	1	150	#NULL!	0	0
20603	2	1	0	0	0	0	0	0	0	0	0	0	2	151	89	10.1	14.4	#NULL!	4.87	4.97	1.59	4.89	62	251	16.591	265	62	5	19.6623	0.95098	58	58.6759	2	1	0	1	250	1	100	1	80	1	1	250	1	150	1	100	0
20604	2	2	0	0	0	0	0	0	0	0	0	0	2	143	77	4.7	7.5	#NULL!	4.28	1.19	1.38	5.84	58	336	9.517	24	69	8	20.5442	0.841463	62	42.2357	1	1	0	1	300	1	50	1	50	1	1	200	1	500	#NULL!	0	0
20606	2	2	0	0	0	0	0	0	0	0	0	0	1	147	65	5.9	10.4	#NULL!	4.16	1.52	1.51	5.79	66	342	8.56	71	60	11	23.5556	0.882979	50	69.4509	1	1	0	1	150	1	150	1	80	1	#NULL!	#NULL!	1	150	1	150	0
20607	2	2	0	0	0	0	0	0	0	0	0	0	1	164	82	7.4	13.7	#NULL!	4.25	2.63	1.71	4.07	54	322	3.008	13	73	6	29.0131	0.914286	68	29.205	1	1	0	1	200	1	100	1	50	1	0	200	2	300	1	50	0
20608	2	1	0	0	0	0	0	0	0	0	0	0	2	196	103	7.6	16.8	#NULL!	5.75	3.15	1.34	3.77	83	307	14.399	270	63	11	30.4218	0.980952	53	101.699	1	1	1	1	500	1	200	1	200	1	1	230	1	500	1	100	0
20609	2	1	0	0	0	0	0	0	0	0	0	0	2	161	63	6.9	14.2	#NULL!	4.19	1.3	1.45	7.93	73	258	8.299	8	74	19	24.6097	0.928571	56	67.9682	1	1	0	1	300	1	50	#NULL!	0	#NULL!	0	0	1	150	#NULL!	0	0
20610	2	2	0	0	0	0	0	0	0	1	0	0	1	126	69	6.1	14.8	#NULL!	4.79	1.28	1.7	4.68	66	313	8.46	19	65	10	26.2985	0.87619	56	63.6809	1	1	1	1	150	1	100	1	50	1	1	50	2	#NULL!	1	100	0
20611	2	1	0	0	0	0	0	0	0	0	0	0	2	130	69	7.5	9.7	#NULL!	4.69	1.87	1.27	4.25	77	397	14.534	17	74	4	26.9598	0.951923	71	76.3828	2	0	1	1	#NULL!	2	#NULL!	1	#NULL!	1	1	200	1	#NULL!	1	#NULL!	0
20612	2	1	0	0	0	0	0	0	0	0	0	0	1	152	85	5.2	6	#NULL!	3.29	1.09	1.23	6.96	80	345	16.423	19	50	3	26.3329	0.928571	48	110.39	1	1	1	1	300	1	50	2	20	1	1	0	2	400	2	0	0
20613	2	2	0	0	0	0	0	0	0	0	0	0	2	169	87	10.9	21	#NULL!	4.22	0.84	1.98	4.9	46	215	1.817	7	68	25	21.4573	0.765957	44	18.1457	1	1	0	1	150	1	150	1	100	1	1	250	1	150	1	#NULL!	0
20614	2	1	0	0	0	0	0	0	0	0	0	0	1	145	86	8.6	14.8	#NULL!	4.29	1.54	1.56	3.65	50	320	7.625	8	40	3	27.1809	0.949495	38	58.82	1	1	0	1	450	1	50	1	25	1	1	50	1	400	1	30	0
20615	2	1	0	0	0	0	0	0	0	0	0	0	1	176	82	6.4	12.3	#NULL!	5.8	1.82	1.41	3.44	93	277	9.49	80	66	11	22.6474	0.956522	56	119.273	1	1	0	1	175	#NULL!	100	2	#NULL!	#NULL!	#NULL!	0	2	#NULL!	#NULL!	#NULL!	0
20616	2	1	0	0	0	0	0	0	0	0	0	0	2	157	68	5.1	4.9	#NULL!	4.51	2.9	1.41	4.77	85	484	8.828	270	65	1	24.4418	0.914894	65	103.598	1	1	0	1	450	1	150	1	50	1	0	100	2	500	1	100	0
20617	2	1	0	0	0	0	0	0	0	0	0	0	2	148	90	7.5	10.8	#NULL!	3.95	2.68	1.09	3.49	77	293	9.057	42	62	3	25.6489	0.915789	60	90.2308	1	1	0	1	400	1	30	1	30	1	1	250	1	500	1	100	0
20618	2	2	0	0	1	0	0	0	0	0	0	0	1	117	53	10	17.9	#NULL!	5.3	3.38	1.39	10.45	104	363	7.006	70	59	18	23.0112	0.944444	42	150.544	1	1	0	1	150	1	50	1	100	1	1	0	1	500	1	50	0
20619	2	1	0	0	0	0	1	0	0	1	0	0	2	130	75	6.2	5	#NULL!	4.16	0.74	1.24	5.77	74	286	14.259	18	64	12	20.6612	0.83871	53	81.6118	1	1	0	1	300	1	50	1	20	1	1	50	1	500	1	50	0
20620	2	2	0	0	0	0	0	0	0	0	0	0	1	130	84	6.3	8.3	#NULL!	2.81	1.33	1.42	6.25	49	240	8.104	15	56	15	20.4294	1.01163	42	38.3047	1	1	0	1	225	1	50	1	50	#NULL!	0	0	1	300	1	100	0
20621	2	1	0	0	0	0	0	0	0	0	0	0	1	167	97	5.5	9.6	#NULL!	3.58	2.18	1.15	3.52	76	441	5.075	9	63	3	22.231	0.879121	61	86.9732	1	1	0	1	#NULL!	1	#NULL!	1	#NULL!	1	#NULL!	200	1	#NULL!	1	#NULL!	0
20622	2	2	0	0	0	0	0	0	0	0	0	0	1	157	70	7.1	11.2	#NULL!	6.27	1.69	1.59	5.76	55	317	3.984	59	70	15	23.1385	0.831461	56	34.7707	1	1	0	1	300	1	100	1	50	1	1	0	1	250	1	100	0
20623	2	1	0	1	0	0	0	0	0	0	0	0	2	141	97	9	15.7	#NULL!	5.55	2.71	1.54	10.04	129	463	7.941	223	68	25	23.8087	0.947917	44	192.697	1	1	0	1	300	1	50	1	0	1	#NULL!	250	2	500	1	0	0
20624	2	1	0	0	0	0	0	0	0	0	0	0	1	148	79	7.1	9	#NULL!	4.42	0.74	2.97	9.07	69	239	14.123	19	62	15	21.6333	0.875	48	73.4015	1	1	0	2	500	1	200	1	50	1	0	200	2	350	1	50	0
20626	2	1	0	0	0	0	0	0	0	0	0	0	2	126	82	5.4	8.8	#NULL!	3.68	1.17	1.18	5.19	76	387	17.854	16	63	17	23.6614	0.957447	47	86.9732	1	1	0	1	225	1	50	2	50	1	1	0	2	500	#NULL!	0	0
20627	2	2	0	0	0	0	0	0	0	0	0	0	1	142	95	6.8	13	#NULL!	4.86	0.97	2.33	3.96	78	347	6.457	33	63	14	23.7118	0.828283	50	91.2329	1	1	0	1	200	1	30	1	20	1	0	50	1	300	1	50	0
20628	2	1	0	0	0	0	0	0	0	0	0	0	1	138	89	11.7	18.6	#NULL!	5.08	1.15	2.03	4.36	82	347	16.184	94	35	7	26.4721	0.872549	29	131.907	1	1	0	1	300	1	100	1	50	1	0	200	2	300	1	50	0
20629	2	2	0	0	0	0	0	0	0	0	0	0	1	163	59	9.4	18.8	#NULL!	5.6	1.17	1.85	7.69	52	257	12.021	63	69	25	24.1965	0.857143	45	29.6137	1	1	0	1	150	1	100	1	200	1	1	50	1	300	1	100	0
20630	2	2	0	0	0	0	0	0	0	0	0	0	1	153	82	6.4	7.6	#NULL!	5.79	2.05	1.74	5.34	68	301	7.722	18	60	8	28.6501	0.855769	53	73.6583	1	1	0	1	225	1	50	2	20	1	1	0	2	500	2	50	0
20631	2	1	0	0	0	0	0	0	0	0	0	0	2	159	84	6.2	5.9	#NULL!	5.11	2.49	1.41	5.3	76	298	16.114	50	62	8	23.7812	0.938776	55	88.1272	1	1	0	1	100	1	150	1	150	1	#NULL!	#NULL!	1	150	1	80	0
20632	2	1	0	0	0	0	0	0	0	0	0	0	2	111	55	9.9	17.5	#NULL!	3.7	1.08	1.76	2.91	76	179	10.998	28	82	20	17.9282	0.772727	63	65.0472	1	1	0	1	225	1	0	1	20	#NULL!	0	0	2	800	2	0	0
20633	2	1	0	0	0	0	0	0	0	0	0	0	2	190	91	12.7	21.2	#NULL!	6.67	1.87	1.7	4.84	70	266	9.637	21	64	7	22.8374	0.925532	58	73.1972	1	1	0	1	300	1	80	1	20	1	1	200	2	600	2	50	0
20634	2	1	0	0	0	0	0	0	0	0	0	0	1	197	#NULL!	11.6	14.7	#NULL!	4.89	2.79	1.51	5.2	73	247	15.044	98	66	7	23.2335	0.875	60	77.2002	1	1	0	1	200	1	80	1	80	1	#NULL!	#NULL!	1	#NULL!	1	#NULL!	0
20635	2	2	0	0	0	0	0	0	0	0	0	0	2	123	72	6	8.2	#NULL!	4.63	2.29	1.86	7.36	60	289	9.413	34	73	1	24.7409	0.895238	73	41.827	1	1	0	1	150	1	50	1	20	1	1	200	2	400	2	50	0
20636	2	2	0	0	0	0	0	0	0	0	0	0	2	123	76	4.7	4.5	#NULL!	5.26	1.66	1.43	3.68	85	236	7.935	33	52	1	25.3515	0.833333	52	118.652	1	1	0	1	#NULL!	1	#NULL!	1	#NULL!	1	#NULL!	200	1	#NULL!	1	#NULL!	0
20637	2	1	0	0	0	0	0	0	0	0	0	0	2	148	91	6.2	11.2	#NULL!	3.85	1.1	1.24	7.31	79	295	12.136	18	56	1	26.7299	0.871287	56	101.362	1	1	0	1	500	1	50	1	40	1	1	0	1	400	1	50	0
20638	2	2	0	0	0	0	0	0	0	0	0	0	2	153	93	9.4	15.8	#NULL!	5.2	1.88	1.57	6.4	100	370	16.75	91	52	1	25.2363	0.931818	52	150.207	1	1	1	1	300	1	50	2	50	1	1	0	2	500	2	50	0
20639	2	1	0	0	0	0	0	0	0	0	0	0	2	135	63	8	9.8	#NULL!	4.29	1.58	1.44	7.01	48	194	11.503	176	65	21	21.8724	0.902174	45	25.7627	1	1	0	1	250	1	100	1	25	1	0	0	2	300	1	50	0
20640	2	1	0	0	0	0	0	0	0	0	0	0	1	167	86	6.7	10.1	#NULL!	4.2	1.41	1.24	4.76	63	327	14.695	73	79	2	27.6817	0.915094	78	41.1616	1	1	0	1	225	1	0	#NULL!	0	#NULL!	0	0	1	300	#NULL!	0	0
20641	2	1	0	0	0	0	0	0	0	0	0	0	1	143	78	5.8	10.5	#NULL!	4.84	2.41	1.44	5.27	83	287	11.156	7	57	5	27.2817	0.97	53	108.623	1	1	0	1	#NULL!	1	#NULL!	1	#NULL!	1	#NULL!	#NULL!	1	#NULL!	1	#NULL!	#NULL!
20642	2	2	0	0	1	0	0	0	0	0	0	0	2	143	76	6.7	14.5	#NULL!	3.78	1.47	1.45	5.92	100	323	15.718	81	67	15	28.1969	0.92381	53	132.897	1	1	0	1	150	1	50	1	100	1	1	0	1	250	1	100	0
20643	2	2	0	0	0	0	0	0	0	0	0	0	1	160	74	9.9	17.6	#NULL!	3.53	1.71	1.42	6.39	87	297	4.548	15	76	16	28.8889	0.914286	61	95.1638	1	1	0	1	300	1	50	1	25	1	1	250	2	300	1	50	0
20644	2	1	0	0	0	0	0	0	0	0	0	0	1	159	101	5.4	7.6	5.6	4.5	1.74	1.63	4.1	67	293	16.49	63	61	7	24.2123	0.895833	55	70.3482	1	1	0	1	100	1	50	1	25	1	0	200	2	500	1	25	0
20645	2	2	0	0	1	1	0	0	0	1	0	0	1	144	62	6	13.5	9.2	5.5	3.44	1.6	4.82	76	403	4.357	8	69	20	28.9461	0.889908	50	80.1015	1	1	0	1	150	1	#NULL!	2	#NULL!	#NULL!	1	200	2	#NULL!	2	#NULL!	0
20646	2	1	0	0	0	0	0	0	0	0	0	0	2	154	86	5.8	12.2	6.7	5.89	1.08	1.8	5.94	61	329	8.238	10	68	5	28.3737	0.932039	64	49.6483	1	1	0	1	250	1	50	1	70	1	1	200	1	250	1	50	0
20647	2	2	0	0	0	0	0	0	0	0	0	0	2	135	76	5.2	4.4	6	5.52	1.37	1.69	3.85	79	279	5.851	9	63	6	23.2434	0.870968	58	93.3365	1	1	0	1	300	1	50	1	100	1	1	0	1	500	2	#NULL!	0
20648	2	1	0	0	0	0	0	0	0	0	0	0	1	156	77	9	15.9	8.6	5.35	0.75	2.62	4.63	53	238	11.576	33	62	9	26.5731	0.901961	54	39.743	1	1	0	1	#NULL!	1	#NULL!	1	#NULL!	1	1	200	1	#NULL!	1	#NULL!	0
20649	2	1	0	0	0	0	0	0	0	0	0	0	2	116	79	8.8	11.9	8.1	5.88	1.13	1.76	4.49	77	275	12.046	20	56	10	25.3444	0.926316	47	97.1548	1	1	1	1	200	1	50	2	30	1	2	200	2	700	2	20	0
20651	2	2	0	0	0	0	0	0	0	0	0	0	2	137	79	6.6	8.1	6.1	4.63	2.18	1.37	5.19	82	360	10.235	34	56	11	27.5312	0.909091	46	107.725	1	1	0	1	200	1	150	1	80	1	1	250	1	50	1	150	0
20652	2	1	0	0	0	0	0	0	0	0	0	0	2	122	80	4.3	8.2	6	5.83	2.25	1.64	6.67	65	291	16.46	68	54	9	27.3982	0.959596	46	74.2189	2	1	0	2	300	2	200	2	#NULL!	#NULL!	#NULL!	#NULL!	2	250	#NULL!	100	0
20653	2	1	0	0	0	0	0	0	0	0	0	0	1	136	82	10.9	17.6	8.7	7.03	2.67	2.1	7.15	76	329	10.218	70	42	14	23.597	0.944444	29	111.207	2	1	0	2	400	2	250	2	100	#NULL!	1	#NULL!	2	300	2	0	0
20654	2	2	0	0	0	0	0	0	0	0	1	0	1	199	90	#NULL!	12	7.5	5.98	3.58	1.86	4.44	74	293	18.278	227	53	5	34.8161	1.01653	49	94.3582	1	1	0	1	150	1	50	1	50	1	1	200	1	225	1	50	0
20655	2	1	0	0	0	0	0	0	0	0	0	0	2	150	85	6.7	6.3	7	3.52	4.98	1.14	7.04	88	392	17.825	140	53	16	24.8584	0.950495	38	123.757	2	1	0	1	450	1	80	1	40	1	2	250	1	500	1	0	0
20656	2	1	0	0	0	0	0	0	0	1	0	0	2	120	75	10.6	14.9	8.4	4.03	1.02	1.68	5.04	74	348	18.086	30	59	15	25.0135	0.862745	45	87.3818	1	1	0	1	300	1	100	2	#NULL!	#NULL!	1	200	2	#NULL!	1	#NULL!	0
20657	2	1	0	0	0	0	0	0	0	0	1	0	2	127	64	7.9	16	9.7	3.86	1.02	1.17	3.78	60	222	8.58	29	70	20	23.1834	0.875	51	45.2366	1	1	0	1	300	1	50	1	50	1	0	200	1	100	1	50	0
20658	2	1	0	0	0	0	0	0	0	0	0	0	2	106	60	6.1	12.5	7.9	4.23	1.17	1.55	6.74	76	319	15	45	56	5	20.3223	0.857143	52	95.0512	1	1	0	1	225	1	75	1	50	1	0	100	1	100	#NULL!	0	0
20659	2	1	0	0	0	0	0	0	0	0	0	0	2	158	90	9.5	16.7	8.4	3.91	2.34	1.36	5.18	70	306	4.751	19	71	15	26.398	0.92233	57	65.1192	2	1	0	#NULL!	250	#NULL!	100	#NULL!	100	1	1	#NULL!	1	250	1	50	0
20660	2	1	0	0	0	0	0	0	0	0	0	0	1	129	70	6.8	15	7.7	3.51	1.56	1.07	6.11	83	396	6.826	25	75	20	25.0762	0.908163	56	87.8508	1	1	0	1	100	1	200	1	300	1	1	100	1	300	1	30	0
20661	2	2	0	0	0	0	0	0	0	0	0	0	1	126	75	8.9	14.7	9.2	3.98	1.59	1.93	4.37	56	228	11.389	42	55	3	22.9421	0.88172	53	54.1843	2	1	0	1	150	1	150	1	80	1	#NULL!	#NULL!	1	150	1	80	0
20662	2	1	0	0	0	0	0	0	0	0	0	0	1	113	66	8.1	16	9.8	5.8	1.25	1.75	9.44	70	295	14.032	39	65	6	19.1512	0.879121	60	72.0432	1	1	0	1	250	1	50	1	25	1	1	150	2	400	1	#NULL!	0
20663	2	2	0	0	0	0	0	0	0	0	0	0	2	96	#NULL!	9.2	12.2	8.6	3.83	1.37	1.92	4.79	69	322	14.569	12	67	16	23.3377	0.851064	52	67.6839	2	1	0	1	300	1	50	2	#NULL!	1	0	250	1	400	1	200	0
20664	2	2	0	0	0	0	1	0	0	0	0	0	1	111	56	8.5	12.2	8	4.71	1.23	1.49	3.48	58	367	11.426	14	65	15	22.1893	0.879121	51	46.8517	1	1	0	1	150	1	30	2	20	1	1	#NULL!	2	300	2	20	0
20665	2	2	0	0	0	0	0	0	0	0	0	0	2	105	60	5.1	6.7	6	5.66	1.36	1.99	4.61	71	230	5.867	8	70	3	20.8117	0.869565	68	68.4292	1	1	0	1	300	1	0	1	0	#NULL!	0	0	1	150	1	0	0
20667	2	1	0	0	0	0	0	0	0	0	0	0	1	118	82	7.1	8.1	7.2	7.1	1.87	1.78	4.44	76	319	17.978	32	55	2	25.1429	0.928571	54	96.2052	1	1	0	1	450	1	50	1	50	1	1	200	1	200	#NULL!	0	0
20669	2	2	0	0	0	0	0	0	0	0	0	0	2	106	63	5.9	5.4	5.7	4.49	1.22	1.47	5.2	49	216	3.511	15	70	3	23.3056	0.923077	68	22.1487	1	1	0	1	200	1	50	1	20	1	1	200	1	100	1	50	0
20670	2	2	0	0	0	0	0	0	0	0	0	0	2	147	70	5.9	6.7	5.8	5.14	1.41	2.05	3.49	61	211	2.352	0	67	5	17.2879	0.743902	63	50.8546	1	1	0	1	150	2	150	2	80	2	#NULL!	#NULL!	2	#NULL!	2	#NULL!	#NULL!
20671	2	1	0	0	0	0	0	0	0	0	0	0	1	140	71	7.3	8.9	6.6	4.83	0.91	1.88	4.34	92	261	14.443	21	66	3	27.7447	1.02941	64	117.17	1	1	0	1	500	1	50	#NULL!	0	#NULL!	0	0	1	250	1	100	0
20672	2	1	0	0	0	0	0	0	0	0	0	0	2	132	75	11.6	16	8.7	5.13	2.46	1.56	4.22	91	403	11.043	174	64	7	29.0006	0.979592	58	117.374	1	1	0	1	250	1	50	1	25	1	1	0	2	400	1	50	0
20673	2	2	0	0	0	0	0	0	0	0	0	0	1	142	70	10	13.2	7.7	3.69	2.67	1.17	3.44	55	225	2.612	15	64	7	26.7759	0.882353	58	41.6947	1	1	0	1	225	#NULL!	0	1	75	#NULL!	0	0	1	150	#NULL!	0	0
20674	2	1	0	0	0	0	0	0	0	0	0	0	1	152	87	7.8	12.5	6.5	2.7	1.55	0.94	5.77	86	390	11	102	64	1	27.0641	0.864078	64	106.856	1	1	0	1	250	#NULL!	0	#NULL!	0	1	1	200	1	150	#NULL!	0	0
20675	2	1	0	0	0	0	0	0	0	0	0	0	1	127	79	8.8	12.3	6.8	4.9	7.38	1.11	3.72	83	357	7.853	1	39	2	25.6055	0.908163	38	129.395	1	1	0	1	300	1	50	1	10	1	1	150	1	500	1	150	0
20676	2	2	0	0	0	0	0	0	0	0	0	0	1	149	94	7.7	13.7	6.5	4.85	1.9	1.33	4.01	51	216	5.384	7	62	14	26.4855	0.811321	49	35.588	1	1	0	1	250	1	25	1	25	1	0	0	2	400	1	25	0
20677	2	1	0	0	1	0	0	0	0	1	1	0	1	193	98	13.2	14.6	8.2	6.08	2.66	1.74	9.42	124	435	6.733	248	64	8	25.6544	0.96875	57	186.795	2	1	0	1	400	1	200	1	50	1	1	0	1	400	1	50	0
20678	2	1	0	0	0	0	0	0	0	0	0	0	2	148	70	6.9	11.7	7.7	3.12	0.81	1.23	2.75	74	202	15.785	8	75	7	25.2826	0.85567	69	68.9178	1	1	0	1	600	1	50	2	#NULL!	1	1	230	1	500	2	#NULL!	0
20679	2	2	0	0	0	0	0	0	0	0	0	0	2	147	81	8.3	9.2	6.1	4.98	1.45	1.47	7.41	63	291	10.862	270	60	4	28.1969	0.903846	57	63.14	1	1	0	1	150	1	50	1	10	1	1	250	1	300	1	80	0
20680	2	2	0	0	0	0	0	0	0	0	0	0	2	144	74	7.6	21.9	7.9	5.48	1.45	1.92	3.69	53	172	5.606	30	66	7	23.2434	0.913043	60	35.1794	1	1	0	1	200	1	150	1	0	1	0	0	1	100	1	150	0
20681	2	2	0	0	0	0	0	0	0	0	0	0	2	159	74	6.9	10.2	7.2	4.26	2.46	1.33	2.97	39	258	9.502	52	67	6	28.4799	0.940594	62	4.57411	1	1	0	1	200	#NULL!	0	#NULL!	0	#NULL!	0	0	1	450	#NULL!	0	0
20682	2	1	0	0	1	0	0	0	0	0	0	0	2	145	80	9	14.5	9	4.1	1.14	1.51	6.98	67	284	14.478	19	69	17	24.7475	0.863158	53	61.1162	1	1	0	1	250	1	100	1	0	2	0	0	2	500	1	0	0
20683	2	1	0	0	0	0	0	0	0	0	0	0	1	157	84	8.4	13.3	7.3	3.5	0.88	1.2	4.89	69	395	11.14	44	66	19	26.1752	0.909091	48	68.7855	1	1	1	1	250	1	80	1	15	1	1	200	2	400	1	50	0
20684	2	2	0	0	0	0	0	0	0	0	0	0	2	150	88	5.7	4.9	5.3	5.24	3.04	1.26	5.16	52	215	14.501	39	62	6	27.0552	0.86	57	37.6917	1	1	0	1	150	1	120	1	30	1	1	100	1	500	1	100	0
20685	2	1	0	0	0	0	0	0	0	0	0	0	2	146	88	12.8	15.2	8.3	4.68	1.88	1.15	6.84	61	297	8.631	53	68	12	23.1837	0.89899	57	49.6483	1	1	0	1	350	1	100	1	25	1	1	100	1	500	1	120	0
20686	2	1	0	0	0	0	0	0	0	0	0	0	2	168	107	7.6	13.6	7.4	5.55	1.68	1.8	4.02	63	426	15.607	270	66	1	25.7959	0.98	66	56.1636	1	1	0	1	300	1	150	2	#NULL!	#NULL!	#NULL!	0	1	150	2	#NULL!	0
20687	2	2	0	0	0	0	0	0	0	0	0	0	1	134	70	11.5	23.8	11.2	4.41	2.07	1.4	5.05	51	232	16.374	28	63	11	30.3302	0.980392	53	34.434	1	1	0	1	300	1	50	1	25	1	0	0	2	400	1	25	0
20688	2	1	0	0	0	0	0	0	0	0	0	0	1	143	83	5.8	8.1	5.6	5.63	1.79	1.6	3.52	93	346	15.405	179	64	2	25.4581	0.929293	63	121.581	1	1	0	#NULL!	400	2	250	2	50	2	0	0	2	250	2	150	#NULL!
20689	2	2	0	0	1	0	1	0	0	0	0	0	2	156	79	8.2	11.6	7	5.86	1.88	2.02	4.95	94	198	4.038	11	67	22	24.5578	0.895833	46	120.275	1	1	0	1	300	1	150	1	10	1	1	0	2	200	1	0	0
20690	2	2	0	0	0	0	0	0	0	0	0	0	1	140	71	7.8	13.3	7.2	4.86	2.85	1.17	3.01	74	255	13.823	70	58	6	25.8645	0.854369	53	88.5882	1	1	0	1	200	1	150	1	25	1	0	0	2	300	1	50	0
20691	2	1	0	0	0	0	0	0	0	0	0	0	2	142	76	5.7	8.2	6	5.21	2.65	1.55	3.48	65	324	8.349	8	59	8	23.8367	0.97	52	68.4489	1	1	0	1	450	1	100	1	100	1	0	0	1	250	1	0	0
20692	2	1	0	0	1	0	0	0	0	0	0	0	1	132	83	11	17.8	8.6	5.75	0.84	1.71	6.4	57	193	14.914	57	53	2	22.4813	0.88764	52	58.5436	1	1	0	1	450	#NULL!	0	#NULL!	0	#NULL!	0	0	1	300	#NULL!	0	0
20693	2	1	0	0	0	0	0	0	0	0	0	0	2	113	65	6.2	4.9	6.2	5.54	1.59	1.32	5.32	87	396	14.119	19	62	2	28.3447	0.96	61	111.267	1	1	0	1	150	1	30	2	#NULL!	1	1	0	2	#NULL!	2	#NULL!	#NULL!
20694	2	1	0	0	0	0	1	0	0	0	1	0	2	136	73	7.9	8.4	7.6	4.29	1.33	1.34	4.84	61	288	18.254	15	69	11	28.3848	0.855856	59	48.4943	1	1	1	1	125	2	100	2	15	1	1	0	2	500	1	40	0
20695	2	2	0	0	0	0	1	0	0	0	0	0	1	142	84	5.4	13.5	7.1	6.71	0.98	2.63	4.65	63	214	8.693	260	64	17	29.7284	0.859813	48	58.524	1	1	0	1	150	1	50	1	50	1	1	#NULL!	1	300	2	#NULL!	#NULL!
20696	2	2	0	0	0	0	0	0	0	1	0	0	2	184	81	9.7	17	7.3	4.91	4.78	1.46	4.59	47	298	2.694	34	68	10	21.4844	0.863158	59	20.2494	1	1	0	1	250	1	30	1	50	1	1	70	1	300	1	100	0
20697	2	1	0	0	0	0	0	0	0	0	0	0	2	117	68	6.2	8	5.9	4.68	1.92	1.48	5.85	110	380	7.569	13	68	1	22.7583	0.884211	68	152.728	1	1	0	1	400	1	100	1	100	1	0	300	1	400	1	50	0
20698	2	1	0	0	0	0	1	0	0	0	0	0	1	175	73	8.8	13.2	10	4.46	2.19	1.36	4.84	84	354	17.926	53	67	22	27.1178	0.921569	46	99.1864	1	1	0	1	350	1	50	1	50	1	#NULL!	#NULL!	1	400	1	#NULL!	#NULL!
20699	2	1	0	0	0	0	0	0	0	0	0	0	2	130	79	7.3	7.4	6.5	5.4	0.63	1.7	6.16	63	335	9.661	12	62	11	22.4088	0.93	52	60.7796	1	1	0	1	200	1	50	1	25	1	#NULL!	200	2	500	1	50	0
20700	2	2	0	0	0	0	0	0	0	0	0	0	1	139	67	6.2	11.6	6.5	4.47	1.87	1.37	4.43	59	349	9.091	106	71	14	26.0584	0.933333	58	42.0313	1	1	0	1	300	1	50	1	50	2	1	0	2	500	1	50	0
20701	2	2	0	0	0	0	0	0	0	0	0	0	1	130	72	8.1	9.9	6.5	5.48	3.26	1.53	5.39	60	280	9.946	33	56	10	19.6506	0.870588	47	61.445	1	1	0	1	200	1	150	1	50	1	0	200	1	250	1	0	0
20702	2	2	0	0	0	0	0	0	0	0	0	0	2	145	78	11.9	14.3	9.6	3.63	1.41	1.53	5.21	44	251	3.783	9	65	14	29.6875	0.890909	52	17.4004	1	1	1	1	400	1	100	1	100	1	1	230	1	400	2	#NULL!	0
20703	2	2	0	0	0	0	0	0	0	0	0	0	2	144	78	7.8	12.2	7	5.03	3.59	1.23	5.39	73	315	4.297	0	61	2	25.5937	0.919192	60	83.0226	1	1	0	1	165	1	25	1	50	1	1	250	1	500	1	0	0
20704	2	2	0	0	0	0	0	0	0	0	0	0	1	161	89	10.4	17.5	8.7	4.85	2.56	1.67	3.74	59	366	12.134	235	59	3	27.0993	0.896226	57	55.8793	1	1	0	1	200	1	50	1	25	1	1	0	2	500	1	50	0
20705	2	2	0	0	0	0	0	0	0	0	0	0	1	129	77	9.7	15.7	8.3	4.93	4.69	1.39	3.06	48	299	10.38	218	61	8	26.7094	0.957447	54	30.4311	1	1	0	1	200	1	50	1	50	1	1	#NULL!	1	600	1	100	#NULL!
20706	2	1	0	0	1	0	0	1	0	1	1	1	1	127	66	9.7	15.3	8.5	3.02	0.92	1.54	6.23	85	329	10.087	139	78	21	23.2434	0.894737	58	88.5961	1	0	1	1	200	1	50	1	0	1	1	150	1	100	1	75	0
20707	2	1	0	0	0	0	0	0	0	0	0	0	1	130	80	6.7	6	5.8	4.36	1.83	1.3	5.23	93	316	14.056	270	61	5	23.2438	0.84	57	125.043	1	1	0	1	300	1	50	1	100	1	1	200	1	250	1	50	0
20708	2	1	0	0	0	0	0	0	0	0	0	0	2	133	68	7.4	11.9	8.1	4.27	1.32	1.68	2.83	49	221	18.273	39	80	4	33.126	1.05172	77	10.5563	1	1	0	1	500	1	50	1	50	1	1	0	1	500	1	50	0
20709	2	1	0	0	0	0	0	0	0	0	0	0	1	133	68	9.2	14.1	9.6	4.45	1.05	1.62	4.09	78	224	15.003	28	61	19	25.2092	0.872549	43	93.4885	1	1	0	1	300	1	25	1	15	1	0	0	2	500	1	50	0
20710	2	2	0	0	0	0	0	0	0	0	0	0	2	157	80	7.8	7.3	6.3	5.38	1.21	2.19	6.39	67	278	10.712	15	65	6	27.1203	0.833333	60	65.7846	1	1	0	1	300	1	50	1	20	1	0	250	1	250	1	0	0
20711	2	1	0	0	0	0	0	0	0	0	0	0	2	145	82	8.1	15	7.1	4.92	1.84	1.34	4.21	76	415	10.827	10	73	11	25.8166	0.93	63	75.4332	1	1	0	1	200	1	20	1	20	1	#NULL!	150	1	400	1	#NULL!	0
20712	2	1	0	0	1	0	0	0	0	0	0	1	1	161	89	6.2	10.9	6.8	3.08	1.36	1.16	6.41	76	240	15.515	39	66	7	26.9274	0.859813	60	83.5112	1	1	0	1	250	1	100	2	#NULL!	#NULL!	1	0	1	150	1	100	0
20713	2	2	0	0	0	0	0	0	0	0	0	0	2	150	82	7	10.5	6.7	5.09	1.68	1.19	3.99	51	276	6.141	28	74	3	26.4855	0.891089	72	21.74	1	1	1	1	250	1	50	2	25	1	1	200	2	400	1	50	0
20714	2	2	0	0	0	0	0	0	0	0	0	0	2	104	68	7.7	11.2	7.5	5.44	1.98	1.67	5.18	53	334	18.254	17	61	14	34.6667	0.918919	48	40.9494	1	1	0	2	200	2	75	2	10	2	#NULL!	0	2	100	2	#NULL!	#NULL!
20715	2	1	0	0	0	0	0	0	0	0	0	0	2	145	69	8.7	16.2	6.7	5.12	0.86	2.17	6.76	74	299	8.178	88	73	7	19.3625	0.770115	67	71.2258	1	1	0	1	300	1	50	1	30	1	1	0	1	150	1	50	0
20716	2	2	0	0	0	0	0	0	0	1	0	0	1	148	93	8.1	10.6	6.7	4.21	2.16	1.41	3.47	62	296	8.948	8	68	18	32.8731	0.880342	51	51.8043	1	1	0	1	300	1	50	1	50	1	1	200	1	450	1	100	0
20717	2	1	0	0	0	0	0	0	0	0	0	0	2	116	65	6.8	10.6	6.6	4.46	1.47	1.49	4.7	85	318	15.709	26	74	7	24.9649	0.90099	68	93.2121	1	1	0	1	250	1	50	2	50	1	1	200	1	500	1	50	0
20718	2	1	0	0	0	0	0	0	0	0	0	0	2	135	63	6	10.2	6.2	4.43	1.22	1.12	6.52	96	357	10.424	2	74	1	27.5873	0.886792	74	116.352	2	1	0	2	#NULL!	1	100	1	#NULL!	1	1	0	1	200	1	10	0
20719	2	2	0	0	0	0	0	0	0	0	0	0	1	178	78	8.6	12.5	7.5	6.47	1.44	1.65	5.96	53	322	15.515	133	61	5	26.0375	0.823529	57	40.9494	1	1	0	1	#NULL!	1	#NULL!	1	#NULL!	1	1	#NULL!	1	#NULL!	1	#NULL!	0
20721	2	1	0	0	0	0	0	0	0	0	0	0	2	147	81	9.4	15.4	8.6	6.12	2.01	1.63	4.84	84	172	11.885	21	65	13	25.4028	0.89	53	101.494	2	0	0	2	250	2	80	2	40	2	1	200	1	200	1	50	0
20722	2	2	0	0	0	0	0	0	0	0	0	0	2	144	81	7.1	7.2	6	6.29	1.5	1.66	5.03	56	307	8.747	25	66	11	24.974	0.967742	56	41.4903	#NULL!	#NULL!	#NULL!	#NULL!	200	#NULL!	0	2	#NULL!	#NULL!	0	200	2	200	1	#NULL!	0
20723	2	2	0	0	0	0	0	0	0	0	0	0	2	147	90	17	25.9	10.8	3.56	1.01	1.82	5.16	57	159	4.184	8	74	12	25.3906	0.910891	63	34.362	1	1	0	1	100	1	30	1	20	1	1	250	1	250	1	80	0
20724	2	1	0	0	0	0	0	0	0	0	0	0	2	167	103	10.1	13.1	7.6	5.01	2.37	1.22	6.57	115	303	14.849	39	64	13	31.6032	1.00952	52	167.862	1	1	0	1	200	1	50	1	10	1	1	#NULL!	1	500	1	#NULL!	#NULL!
20725	2	2	0	0	0	0	0	0	0	0	0	0	1	128	67	6.6	5.8	5.6	4.69	1.26	1.81	4.38	81	304	7.514	7	61	3	22.0604	0.795699	59	99.8518	1	1	1	1	500	1	100	1	50	1	#NULL!	#NULL!	1	#NULL!	2	#NULL!	20
20726	2	2	0	0	0	0	0	0	0	0	0	0	2	144	66	8.9	12.2	7.1	4.02	1.08	1.83	4.68	56	291	3.584	1	66	11	21.6041	0.844444	56	41.4903	1	1	0	1	150	1	100	1	80	1	1	100	1	250	1	20	0
20727	2	1	0	0	0	0	0	0	0	0	0	0	2	142	73	9.7	17.7	7.6	4.81	1.35	1.31	5.38	87	250	16.3	19	67	18	20.4382	0.868132	50	105.497	1	1	0	1	350	1	50	1	0	1	#NULL!	250	1	250	1	0	0
20728	2	1	0	0	0	0	1	0	0	0	0	0	2	111	74	6.4	5.8	6.2	4.24	1.32	1.73	7.11	64	278	12.28	34	60	10	21.8871	0.89011	51	65.1912	1	1	0	1	450	1	100	#NULL!	0	1	0	100	1	300	1	50	0
20729	2	1	0	0	0	0	0	0	0	0	0	0	2	151	71	6.9	7.3	5.6	4.89	3.12	1.75	5.18	73	316	12.225	23	66	1	25.5922	0.941748	66	77.2002	1	1	0	1	250	1	100	2	#NULL!	#NULL!	1	0	1	200	2	#NULL!	0
20730	2	1	0	0	0	0	0	0	0	0	0	0	2	151	86	11.2	#NULL!	11.2	4.79	1.93	1.23	2.71	64	277	14.729	108	72	7	23.0469	0.878788	66	51.3432	2	1	0	2	450	2	50	2	20	1	0	0	2	200	2	#NULL!	0
20731	2	1	0	0	0	0	0	0	0	0	0	0	1	133	74	9.4	16.2	8.7	4.27	0.96	1.72	5.56	62	276	17.65	122	63	10	27.5482	0.92	54	57.5219	1	1	0	1	400	1	50	1	20	1	0	150	2	400	1	50	0
20732	2	2	0	0	0	0	0	0	0	0	0	0	1	169	91	8.8	12.7	7.7	3.83	0.96	1.49	6.61	60	306	6.492	21	65	21	23.1247	0.829787	45	51.059	1	1	0	1	250	1	50	1	10	1	0	0	2	400	1	50	0
20733	2	2	0	0	1	0	1	0	0	0	1	0	2	124	72	9	9.7	7.4	3.85	0.99	1.93	2.61	46	320	5.694	1	56	15	27.4348	0.910891	42	31.9937	1	1	0	2	#NULL!	1	100	2	#NULL!	#NULL!	#NULL!	100	1	200	1	100	0
20734	2	2	0	0	0	0	0	0	0	0	0	0	1	170	85	7.1	7.9	5.8	5.18	1.47	2.08	4.71	77	316	4.674	49	65	11	21.5045	0.865169	55	86.8212	1	1	0	1	150	1	50	1	20	1	0	200	2	500	1	50	0
20735	2	2	0	0	0	0	0	0	0	0	0	0	1	122	64	10.5	14	8	4.34	0.95	2.09	3.82	49	176	12.271	22	60	10	21.7193	0.84375	51	33.6887	#NULL!	#NULL!	#NULL!	1	200	2	#NULL!	2	#NULL!	1	0	#NULL!	2	#NULL!	2	#NULL!	#NULL!
20736	2	1	0	0	0	0	0	0	0	0	0	0	2	138	81	8.3	17.9	7	3.69	1.15	1.95	7.74	130	394	14.961	91	83	17	22.1367	0.876289	67	177.491	1	1	0	1	150	1	50	1	50	1	#NULL!	200	2	100	2	50	0
20737	2	1	0	0	0	0	0	0	0	0	0	0	2	135	65	8.5	13.6	6.3	5.04	1	2.24	7.29	117	271	12.231	31	74	1	17.8465	0.825581	74	160.529	1	1	1	1	300	1	50	2	30	1	1	0	2	400	1	0	0
20738	2	2	0	0	0	0	0	0	0	0	0	0	1	191	107	9.5	15.1	6	4.35	4.25	1.16	9.6	67	245	4.383	270	62	13	27.1809	0.837838	50	69.2466	1	1	0	1	200	1	75	1	10	1	1	0	1	100	1	300	0
20739	2	1	0	0	0	0	0	0	0	0	0	0	1	171	84	7	12.6	7.2	3.55	1.15	0.94	5.94	78	159	8.325	28	74	1	24.3911	0.882353	74	78.4865	1	1	0	1	300	1	50	1	50	1	1	250	1	200	1	50	0
20740	2	2	0	0	0	0	0	0	0	0	0	0	1	171	78	10.2	17.2	6.7	4.8	1.36	1.8	4.99	57	329	8.133	270	67	18	20.061	0.819149	50	42.44	1	1	0	1	150	1	50	1	50	#NULL!	1	#NULL!	1	700	2	#NULL!	#NULL!
20741	2	2	0	0	0	0	0	0	0	0	0	0	1	132	85	8.3	13.8	7	4.36	1.26	1.64	4.12	75	308	14.879	22	59	8	27.1816	0.876289	52	89.5379	1	1	0	1	#NULL!	1	#NULL!	1	#NULL!	1	1	#NULL!	1	#NULL!	1	#NULL!	0
20742	2	1	0	0	0	0	0	0	0	0	0	0	2	120	81	8.1	10.3	7.4	4.97	4.5	1.33	5.98	82	437	10.483	16	64	9	24.5089	0.9375	56	98.4411	1	1	0	1	300	1	150	1	50	1	1	0	1	200	1	20	0
20743	2	1	0	1	0	0	1	0	0	0	0	0	1	129	83	7.3	13.5	10	5.28	1.23	1.71	4.09	149	242	18.286	33	72	13	30.863	1.0098	60	230.154	1	1	0	1	250	1	70	1	30	1	1	0	1	150	2	#NULL!	0
20745	2	1	0	0	0	0	0	0	0	0	0	0	2	152	85	6.2	9.6	6.3	4.31	2.58	1.28	6.69	93	350	8.563	11	62	3	22.8625	0.914894	60	123.889	1	1	1	1	250	1	100	1	50	1	1	200	2	500	1	0	0
20746	2	2	0	0	0	0	0	0	0	0	0	0	1	136	65	7	12.1	7	5.33	1.41	1.79	5.91	73	321	11.568	270	73	5	28.4444	0.94	69	69.1746	2	1	0	2	300	1	20	1	20	1	#NULL!	100	2	100	1	#NULL!	#NULL!
20747	2	1	0	0	0	0	0	0	0	0	0	0	1	134	80	7.3	12.2	8.5	5.12	0.94	1.73	2.86	78	295	14.834	51	55	8	21.2031	0.901099	48	100.412	1	1	0	1	200	1	150	1	80	1	#NULL!	#NULL!	1	180	1	#NULL!	0
20748	2	2	0	0	0	0	0	0	0	0	0	0	1	136	77	8	12.2	7.8	4.39	1.22	2.05	4.25	65	277	18.22	17	56	7	25.9107	0.968085	50	71.9633	1	1	0	1	200	1	100	2	#NULL!	#NULL!	0	#NULL!	2	#NULL!	2	#NULL!	0
20749	2	1	0	1	0	0	0	0	0	0	0	0	2	138	70	10.4	14	8.7	3.39	0.61	1.85	4.01	79	319	6.028	252	63	22	22.231	0.905263	42	93.2841	1	1	0	1	250	2	#NULL!	2	#NULL!	1	1	150	1	400	1	50	#NULL!
20750	2	2	0	0	0	0	0	0	0	0	0	0	1	146	74	7.4	12.5	6.9	5.33	2.44	1.57	4.62	63	328	3.046	39	62	6	23.0112	0.819149	57	60.832	1	1	0	1	250	1	50	1	20	1	1	0	2	500	1	50	0
20751	2	1	0	0	0	0	0	0	0	0	0	0	1	150	85	6.7	13.8	7	5.96	1.76	2.13	5.3	76	324	11.32	8	70	11	23.2254	0.808511	60	78.8952	1	1	0	1	250	1	50	1	50	#NULL!	#NULL!	#NULL!	1	400	1	50	#NULL!
20752	2	2	0	0	0	0	0	0	0	0	0	0	1	155	66	6.9	14.7	8.3	3.42	1	1.29	4.62	46	159	5.858	16	60	24	20.4294	0.89011	37	27.3777	1	1	0	1	250	1	50	1	10	1	1	0	2	500	1	50	0
20753	2	2	0	0	0	0	0	0	0	0	0	0	2	143	71	5.3	7.1	5.6	5.21	1.58	1.46	5.55	72	409	7.989	7	68	4	23.634	0.782609	65	72.8409	1	1	0	1	150	1	50	1	20	1	0	0	2	400	1	50	0
20754	2	1	0	0	0	0	0	0	0	0	0	0	2	134	89	17.1	25.5	12.3	3.79	1.05	1.32	4.07	67	308	14.399	211	60	14	20.5499	0.882979	47	71.5022	1	1	0	1	200	1	50	2	#NULL!	#NULL!	0	0	1	100	2	#NULL!	0
20755	2	2	0	0	0	0	0	0	0	0	0	1	2	128	67	6.7	11.9	6.7	2.43	0.77	1.18	6.69	59	266	15.565	113	73	24	25.4375	0.841584	50	39.7233	1	1	0	1	180	1	50	1	50	1	1	250	1	250	1	50	0
20756	2	2	0	0	0	0	0	0	0	0	0	0	2	144	70	11.3	20.2	11.7	6.22	2.96	1.82	4.25	57	246	11.89	67	76	15	32.8814	0.903509	62	32.054	1	1	0	1	200	1	50	1	20	1	0	200	1	100	1	0	0
20757	2	1	0	0	0	0	0	0	0	0	0	0	1	115	77	6.4	8.7	6.8	4.76	1.16	1.53	4.82	79	276	14.488	8	61	13	25.7959	0.94898	49	95.5921	1	1	0	1	400	1	100	1	20	1	1	0	2	500	1	50	0
20758	2	2	0	0	0	0	0	0	0	0	0	0	2	123	65	6.2	11.8	6.1	4.86	1.98	1.59	5.46	51	316	10.329	22	59	16	20.9644	0.835165	44	39.05	1	1	0	1	200	1	100	1	20	1	1	200	1	150	1	50	0
20759	2	2	0	0	0	0	0	0	0	0	0	0	2	123	70	6.3	11.9	7.4	4.05	4	1.25	5.45	50	283	8.351	15	56	12	24.8358	0.85567	45	40.4084	1	1	0	1	150	1	50	1	20	1	#NULL!	150	1	100	1	0	0
20760	2	2	0	0	0	0	0	0	0	0	0	0	2	135	81	7.6	8.4	6.9	5.28	1.97	1.62	3.93	53	259	7.028	6	58	4	19.4734	0.870588	55	44.4114	2	0	0	1	500	2	#NULL!	2	#NULL!	2	1	300	2	#NULL!	2	#NULL!	100
20762	2	1	0	0	0	0	0	0	0	0	0	0	2	133	66	6.7	11.6	8	4.88	2.01	1.92	6.72	101	258	15.028	14	62	9	34.0807	1.0084	54	140.719	1	1	0	1	300	1	200	1	25	1	1	300	1	400	1	50	0
20763	2	2	0	0	0	0	0	0	0	0	0	0	2	145	75	9.5	12.5	7.7	4.6	2.51	1.33	6.55	73	294	14.121	28	60	11	26.8544	0.919192	50	84.1766	1	1	0	1	250	1	0	2	50	#NULL!	#NULL!	0	2	400	1	0	0
20764	2	2	0	0	0	0	0	0	0	0	0	0	2	101	63	4.7	6.2	6.2	3.76	1.09	1.32	5.4	49	243	4.541	31	59	9	26.8544	0.901961	51	34.8427	1	1	0	1	150	2	100	1	#NULL!	2	1	200	2	400	2	50	0
20765	2	2	0	0	0	0	0	0	0	0	0	0	1	148	82	10.6	15.2	7.5	5.49	1.71	1.63	5.24	57	340	6.247	6	65	1	26.7229	0.98	65	44.748	1	1	0	1	#NULL!	1	#NULL!	1	#NULL!	1	#NULL!	200	1	#NULL!	1	#NULL!	0
20767	2	2	0	0	0	0	0	0	0	0	0	0	1	115	73	4.9	7.4	5.4	3.71	1.49	1.35	3.15	67	260	5.901	1	58	2	26.2596	0.91	57	73.8626	1	1	0	1	180	1	80	1	80	1	#NULL!	250	1	200	1	100	0
20768	2	2	0	0	0	0	0	0	0	0	0	0	1	154	84	11.1	18.6	8.4	4.13	0.92	1.88	4.36	45	252	4.428	23	68	15	25.9151	0.828283	54	16.0421	1	1	0	1	500	2	#NULL!	1	20	1	1	0	2	#NULL!	1	30	0
20769	2	2	0	0	0	0	0	0	0	0	0	0	2	142	70	7.9	11.2	7.3	4.74	1.58	1.76	4.89	64	294	8.682	52	76	5	32.8933	0.920354	72	46.7796	1	1	0	1	150	1	30	1	25	1	2	200	1	200	1	50	0
20770	2	1	0	0	0	0	0	0	0	0	0	0	2	131	75	6.4	7.2	6.3	3.99	1.03	1.44	5.22	89	346	2.499	0	76	1	27.7323	0.900901	76	99.3187	1	1	0	1	300	1	50	1	50	1	1	200	1	300	1	100	0
20771	2	2	0	0	0	0	0	0	0	0	0	0	1	168	80	9.7	16	9.5	5.48	1.26	1.87	6.58	68	340	14.047	248	68	19	25.9701	0.906542	50	64.4263	1	1	0	1	200	1	150	1	80	1	1	250	1	150	1	80	0
20772	2	2	0	0	0	0	0	0	0	0	0	0	2	134	74	7.7	9.6	5.6	4.26	0.99	1.97	3.82	60	300	10.851	74	59	4	29.1749	0.9	56	57.983	1	1	0	1	500	1	20	1	20	1	1	300	1	50	1	30	0
20773	2	2	0	0	0	0	0	0	0	0	0	0	1	134	79	6.1	11.2	6.1	4.85	1.82	1.57	4.16	55	307	9.21	5	62	5	22.7615	0.848485	58	44.0027	2	0	1	1	150	1	50	1	20	1	1	150	1	500	1	50	0
20774	2	2	0	0	0	0	0	0	0	0	0	0	1	164	79	7.9	13.9	7.7	5.54	1.76	1.91	3.93	74	326	4.751	0	54	15	30.1103	0.920354	40	93.2042	1	1	0	1	150	1	50	1	30	1	1	200	1	250	1	50	0
20775	2	2	0	0	0	0	0	0	0	0	0	0	1	100	65	6.9	13.2	10.6	5.48	1.01	1.4	2.56	51	204	14.508	25	63	3	23.74	0.795699	61	34.434	1	1	0	1	350	1	100	1	25	1	0	0	2	400	1	100	0
20776	2	1	0	0	0	0	0	0	0	0	0	0	1	145	94	7.5	14.2	6.8	3.37	0.91	1.35	5.54	104	293	14.732	8	67	9	27.4348	0.939394	59	141.26	1	1	0	1	100	1	25	1	0	1	1	0	2	400	1	0	0
20777	2	1	0	0	0	0	0	0	0	0	0	0	1	171	89	6	6	4.9	4.72	1.13	1.44	4.74	83	420	17.952	16	61	3	25.2595	0.871287	59	104.007	1	1	0	1	300	1	50	1	50	1	0	0	1	200	1	20	0
20778	2	2	0	0	0	0	0	0	0	0	0	0	2	168	84	7.9	10.2	5.5	5.15	1.35	1.5	4.73	54	356	5.333	6	66	7	19.2234	0.823529	60	37.283	1	1	0	1	150	1	50	1	10	1	0	0	2	300	1	30	0
20779	2	2	0	0	0	0	0	0	0	0	0	0	2	151	87	7.4	15.4	6.2	5.3	1.41	1.64	4.97	59	216	14.827	46	66	1	29.3847	0.87037	66	47.8013	1	1	0	1	150	2	50	2	50	2	1	0	2	400	2	50	0
20780	2	2	0	0	0	0	0	0	0	0	0	0	1	163	72	5.5	6.6	6.6	6.07	1.3	2.3	5.74	78	368	15.012	24	75	1	24.6904	0.89	75	77.3849	1	1	1	1	250	1	50	2	50	1	0	200	2	150	1	50	0
20781	2	2	0	0	0	0	0	0	0	0	0	0	2	155	71	8.7	16.1	9.3	4.57	0.89	1.64	4.73	50	241	12.143	33	65	14	25.721	0.894737	52	30.0224	1	1	0	1	200	1	50	1	50	1	1	0	1	300	1	50	0
20782	2	2	0	0	0	0	0	0	0	0	0	0	1	165	93	7.3	10	8.7	4.14	1.37	1.5	3.93	61	297	5.326	270	54	15	31.2386	0.990654	40	65.8566	1	1	0	1	200	1	50	1	20	1	0	200	1	150	#NULL!	#NULL!	0
20783	2	2	0	0	0	0	0	0	0	0	0	0	1	193	94	8.9	19.3	10.1	3.68	1.51	1.53	5.72	58	320	3.874	9	74	21	23.7253	0.918367	54	36.4657	1	1	0	1	250	1	50	1	50	1	#NULL!	0	2	500	1	#NULL!	0
20784	2	1	0	0	0	0	0	0	0	0	0	0	2	143	80	8.3	16	7.8	3.62	1.64	1.18	4.03	64	442	6.805	11	63	1	27.7344	0.908163	63	61.7292	1	1	0	1	400	1	150	1	20	1	0	200	2	200	1	50	0
20785	2	1	0	0	0	0	0	0	0	0	0	0	1	146	92	6.2	9.2	6.8	2.61	1.01	1.14	3.89	85	272	14.468	270	64	2	28.6048	1.04082	63	104.752	1	1	0	1	300	1	50	1	80	1	0	200	1	300	1	50	0
20786	2	2	0	0	0	0	0	0	0	0	0	0	1	131	74	8.4	13.2	7.6	4.47	2.64	1.38	5.44	79	241	8.27	24	66	15	26.4024	1.04444	52	89.8745	1	1	0	1	300	1	50	1	50	1	1	0	1	300	1	100	0
20787	2	1	0	0	0	0	0	0	0	0	0	0	1	132	68	9.2	13.7	8	4.69	1.46	2.18	3.44	66	421	8.855	17	60	6	25.3155	0.905263	55	69.3986	1	1	0	1	250	1	50	1	50	#NULL!	#NULL!	#NULL!	1	250	2	#NULL!	#NULL!
20788	2	1	0	0	0	0	0	0	0	0	0	0	2	180	84	7.4	12.3	7	3.78	1.48	1.21	4.33	67	290	8.016	3	64	15	27.9904	0.990099	50	66.8862	1	1	0	1	300	1	400	1	10	1	1	250	1	250	2	0	0
20789	2	2	0	0	0	0	0	0	0	0	0	0	1	153	69	8.4	12.2	7.7	4.68	1.36	1.62	3.05	53	282	11.979	15	73	1	22.8269	0.836957	73	27.1014	1	1	0	1	250	1	20	1	30	1	1	0	1	150	1	50	0
20790	2	1	0	0	0	0	0	0	0	0	0	0	2	135	75	8.9	17.1	9.1	3.62	1.33	1.31	6.67	78	268	14.469	114	72	31	25.9095	0.902913	42	80.7945	1	1	0	1	250	2	50	2	50	2	1	250	2	400	2	0	0
20791	2	2	0	0	0	0	0	0	0	0	0	0	1	180	97	7.2	11.2	6.5	3.91	2.28	1.02	4.05	71	317	9.393	50	67	4	29.2421	0.925926	64	71.8912	1	1	0	1	300	1	100	1	20	1	0	0	1	250	1	80	0
20792	2	1	0	0	0	0	0	0	0	0	0	0	1	165	97	5.5	7	5.5	4.01	2.28	1.03	3.84	84	161	11.855	132	51	11	31.9922	1	41	117.65	1	1	0	1	250	1	50	1	50	#NULL!	#NULL!	#NULL!	1	300	2	#NULL!	#NULL!
20793	2	1	0	0	0	0	0	0	0	0	0	0	1	134	84	6.3	6.7	#NULL!	4.06	1.55	1.21	3.78	102	291	15.302	20	50	15	29.3031	0.897196	36	156.67	1	1	0	1	300	1	50	1	50	1	1	200	2	500	1	50	0
20794	2	2	0	0	0	0	0	0	0	0	0	0	2	150	85	6.9	11.5	6.7	4.03	0.8	1.48	4.93	76	311	15.766	270	73	21	25.6312	0.886598	53	75.4855	1	1	0	1	250	1	50	1	10	1	1	100	1	100	1	20	0
20795	2	1	0	0	0	0	0	0	0	0	0	0	1	151	93	10.7	17.3	9.1	5.5	1.18	1.64	6.41	61	363	9.397	58	60	20	23.7228	0.978947	41	58.8803	1	1	0	1	150	1	50	2	50	1	1	200	2	250	1	0	0
20796	2	1	0	0	0	0	0	0	0	0	0	0	1	149	75	9.1	14.4	7.4	4.02	0.86	1.45	6.3	60	262	11.548	28	62	21	23.3556	0.926316	42	54.4686	1	1	0	1	300	1	100	1	50	1	1	100	1	500	1	0	0
20797	2	2	0	0	0	0	0	0	0	0	0	0	2	149	70	6.4	8.1	6.1	4.45	0.93	1.76	4.09	66	276	5.164	5	80	12	22.5069	0.851064	69	46.3709	1	1	0	1	250	1	50	1	50	1	#NULL!	200	1	400	1	50	0
20798	2	2	0	0	0	0	0	0	0	0	0	0	1	180	90	14.4	22.9	9.3	4.13	3.45	1.34	3.21	51	291	1.588	14	68	19	23.8054	0.945652	50	28.664	1	1	0	1	#NULL!	1	#NULL!	1	#NULL!	1	1	200	1	#NULL!	1	#NULL!	0
20799	2	2	0	0	0	0	0	0	0	0	0	0	2	122	69	6.6	9.9	5.7	5.26	1.61	2.21	4.56	86	379	10.538	24	72	30	20.0288	0.863636	43	97.6761	1	1	0	1	225	1	50	1	50	1	2	250	1	100	1	50	0
20800	2	1	0	0	0	0	0	0	0	0	0	0	1	181	104	12.1	15.4	9.3	3.19	0.86	1.45	6.33	87	272	15.632	182	67	12	25.8166	0.938144	56	105.497	1	1	0	1	400	1	100	1	50	1	1	200	1	200	1	0	0
20801	2	1	0	0	0	0	0	0	0	0	0	0	2	133	87	6.4	12.7	7	5.13	2.54	#NULL!	6.35	100	261	12.164	42	57	20	24.7676	0.847826	38	144.385	1	1	0	1	300	1	50	#NULL!	0	1	1	250	1	150	1	150	0
20802	2	1	0	0	0	0	0	0	0	0	0	1	2	164	78	4.5	8.6	5.6	4.28	0.95	1.52	7.22	85	273	11.679	17	69	3	25.6369	0.967391	67	98.9821	1	1	1	1	400	1	100	1	20	1	1	200	1	350	1	50	0
20803	2	2	0	0	0	0	0	0	0	0	0	0	2	149	65	9.6	18.4	8.7	6.01	1.15	2.14	5.14	57	#NULL!	16.505	28	72	6	20.8117	0.860215	67	36.67	1	1	0	1	150	1	30	1	50	1	1	250	1	400	1	50	0
20804	2	2	0	0	0	0	0	0	0	0	0	0	2	141	77	12.2	16.2	9.4	4.64	1.12	1.71	3.92	54	278	3.004	1	54	27	26.5021	0.881188	28	51.131	1	1	0	1	150	1	50	1	50	1	#NULL!	200	1	300	1	50	#NULL!
20805	2	1	0	1	0	0	1	0	0	0	0	0	2	128	81	6.4	6.9	6.4	3.65	1.26	1.58	6.7	85	221	5.765	6	73	10	23.255	0.928571	64	94.3661	1	1	0	1	300	1	100	1	0	#NULL!	1	400	2	#NULL!	1	100	0
20806	2	1	0	0	0	0	0	0	0	0	0	0	2	160	82	6.5	8.9	6.1	3.7	0.75	1.37	7.14	68	287	5.524	40	66	2	26.9598	0.882353	65	66.6819	1	1	0	1	500	#NULL!	100	2	#NULL!	2	#NULL!	#NULL!	2	#NULL!	1	50	0
20807	2	2	0	0	0	0	0	0	0	0	0	0	2	134	71	7.1	12.9	6.5	4.71	1.94	1.32	4.49	53	287	7.671	15	56	3	24.3496	0.87234	54	46.7194	1	1	0	1	200	1	50	1	10	1	1	200	2	500	1	50	0
20808	2	2	0	0	0	0	0	0	0	0	0	0	1	118	72	6.3	8.5	6.5	5.64	2.11	1.62	3.9	57	219	5.32	26	68	15	29.6173	0.914286	54	41.286	1	1	0	1	#NULL!	1	#NULL!	1	#NULL!	1	#NULL!	#NULL!	2	#NULL!	#NULL!	#NULL!	0
20809	2	1	0	0	0	0	0	0	0	0	0	0	1	126	71	9.2	16.6	7.6	4.18	2.6	1.07	13	204	302	11.367	270	64	15	27.5482	0.92233	50	355.088	1	1	0	1	400	1	80	1	20	1	1	0	2	300	1	50	0
20810	2	2	0	1	1	0	1	0	0	1	0	0	2	145	81	6.8	7	6.5	4.38	0.95	2.08	4.99	71	250	18.355	63	67	15	27.7662	0.917526	53	71.8912	1	1	0	1	200	1	50	1	20	#NULL!	1	200	2	400	1	50	0
20811	2	2	0	0	0	0	0	0	0	0	0	0	1	160	73	7.6	13.5	8.4	4.7	1.46	1.54	5.05	70	213	8.114	6	62	9	21.0772	0.822222	54	75.5576	2	1	0	1	200	1	50	1	50	1	0	0	1	300	1	20	0
20812	2	1	0	0	0	0	0	0	0	0	0	0	2	129	71	6.3	6.4	5.3	4.37	0.97	2.28	4.15	77	270	10.186	27	60	12	20.0155	0.813187	49	92.5388	1	1	0	1	300	1	80	1	50	1	1	200	1	150	1	30	0
20813	2	1	0	0	0	0	0	0	0	0	0	0	1	140	90	5.7	10	6.2	3.35	1.04	1.72	3.94	56	317	10.551	12	66	2	24.2587	0.960396	65	41.438	1	1	0	1	50	1	50	1	50	1	#NULL!	#NULL!	1	#NULL!	1	#NULL!	0
20814	2	2	0	0	0	0	0	0	0	0	0	0	1	169	69	6	10.7	5.9	6.91	1.23	2.58	5.02	52	360	11.803	39	70	22	26.2917	0.893204	49	28.4597	1	1	0	1	200	1	75	1	20	1	1	200	1	200	1	200	0
20815	2	2	0	0	0	0	0	0	0	0	0	0	1	170	72	8	13.4	6.2	5.51	1.22	2.45	4.16	55	300	18.052	214	66	15	23.6652	0.9	52	39.3867	1	1	0	1	250	1	50	1	50	1	#NULL!	200	1	350	1	100	0
20816	2	2	0	0	0	0	0	0	0	0	0	0	1	121	70	7.7	12	5.9	4.73	1.4	1.53	2.98	57	298	11.614	24	68	6	26.1427	0.914894	63	41.286	2	1	0	2	300	2	50	2	20	2	0	0	2	100	2	0	#NULL!
20817	2	1	0	0	0	0	1	0	0	0	0	0	1	113	70	12.5	13.9	8.7	3.77	1.99	1.16	3.32	69	344	6.135	195	52	10	28.9979	1.03883	43	84.9415	1	1	0	1	350	1	150	2	#NULL!	#NULL!	1	0	2	#NULL!	1	#NULL!	0
20818	2	1	0	0	0	0	0	0	0	0	0	0	1	148	86	5.1	9.4	5.9	2.94	4.69	0.81	4.94	63	300	2.06	0	58	11	21.7738	0.857143	48	65.3956	1	1	0	1	350	1	25	1	15	1	2	200	2	400	1	50	0
20819	2	2	0	0	0	0	0	0	0	0	0	0	2	152	72	5.7	6.8	5.4	5.02	1.09	1.7	4.27	75	420	8.144	60	62	1	25.6369	0.824742	62	86.0759	1	1	0	1	300	1	80	1	50	1	1	0	1	100	1	30	0
20820	2	1	0	0	0	0	0	0	0	0	0	0	2	163	79	7.6	9.3	6.2	4.19	1.01	1.58	6.42	76	283	7.859	4	59	1	22.5896	0.888889	59	91.5892	2	0	0	#NULL!	#NULL!	#NULL!	#NULL!	#NULL!	#NULL!	#NULL!	#NULL!	#NULL!	#NULL!	#NULL!	#NULL!	#NULL!	#NULL!
20821	2	1	0	0	0	0	0	0	0	0	0	0	2	162	90	6.5	5.9	5.8	4.2	0.78	1.81	4.71	80	419	8.112	38	67	12	26.9274	0.848485	56	90.7718	1	1	0	1	200	1	150	1	100	1	1	#NULL!	1	150	1	80	0
20822	2	1	0	0	0	0	0	0	0	0	0	0	1	143	82	7.5	8.3	7.1	4.87	1.3	1.69	4.91	69	267	15.229	16	61	10	19.3698	0.817204	52	74.5555	1	1	0	1	250	1	50	2	#NULL!	1	1	0	2	#NULL!	1	30	0
20823	2	2	0	0	0	0	0	0	0	0	0	0	2	156	97	8.2	13.8	6.8	3.05	1.31	1.85	5.57	46	402	8.605	24	67	8	24.3418	0.84	60	19.2997	1	1	0	1	250	1	50	1	50	2	#NULL!	#NULL!	1	300	1	50	#NULL!
20824	2	2	0	0	0	0	0	0	0	0	0	0	1	170	87	6.9	7.5	6.4	4.86	1.56	1.75	5.21	53	257	11.561	36	66	3	25.0995	0.845361	64	35.1794	1	1	0	1	225	1	75	#NULL!	0	1	0	250	1	300	#NULL!	0	0
20825	2	2	0	0	0	0	0	0	0	0	0	0	2	136	77	5.7	8.3	5.1	4.18	1.61	1.43	4.79	49	240	5.751	0	65	3	25.9107	0.959596	63	27.9187	1	1	0	1	300	1	100	1	30	1	1	0	1	250	1	50	0
20826	2	2	0	0	0	0	1	0	0	0	0	0	2	138	75	5	10.5	6	4.59	0.75	1.81	4.67	73	361	5.021	2	73	7	23.0112	0.902174	67	69.1746	1	1	0	1	300	1	50	1	75	1	0	50	1	400	1	120	0
20827	2	1	0	0	0	0	0	0	0	0	0	0	2	152	79	8.5	16	6.8	5.26	1.37	1.66	4.54	80	346	14.424	13	63	12	25.9516	1.01064	52	95.3878	1	1	0	1	300	1	10	1	30	1	0	0	1	300	1	0	0
20828	2	2	0	0	0	0	0	0	0	0	0	0	1	160	76	9.4	14.8	7.9	5.67	2.39	1.6	3.53	67	354	7.431	46	72	3	25.2994	0.87	70	57.7066	1	1	0	1	200	1	100	1	50	1	1	250	1	150	1	#NULL!	0
20829	2	2	0	0	0	0	0	0	0	0	0	0	2	146	80	9.4	14.9	8.6	5.44	1.19	1.64	3.82	71	233	12.178	11	69	4	21.5045	0.875	66	69.5832	1	1	0	#NULL!	400	#NULL!	100	#NULL!	100	#NULL!	1	250	1	350	1	50	0
20830	2	2	0	0	0	0	0	0	0	0	0	0	2	159	95	5	5.5	4.8	3.64	1.26	1.78	8.47	67	232	15.294	92	67	7	25.8065	0.938144	61	63.4766	2	1	0	1	250	1	200	1	100	1	0	0	1	500	1	200	0
20831	2	1	0	0	0	0	0	0	0	0	0	0	1	135	74	11.2	14.7	8.9	3.98	2.39	1.3	3.7	69	176	14.926	113	56	8	27.968	1.08081	49	80.3255	1	1	0	1	300	1	50	1	50	#NULL!	0	0	1	300	#NULL!	0	0
20832	2	1	0	0	0	0	0	0	0	0	0	0	2	133	76	8.8	16.3	7.4	4.71	2.46	1.24	6	71	312	9.086	19	61	8	20.8209	0.831579	54	78.7629	1	1	0	2	450	#NULL!	100	1	20	#NULL!	#NULL!	#NULL!	1	250	1	#NULL!	#NULL!
20833	2	2	0	0	0	0	0	0	0	0	0	0	1	136	75	8.3	14.2	7.1	3.88	1.63	1.11	2.66	39	351	4.82	3	57	16	23.4221	0.967033	42	16.1141	2	1	0	1	150	1	150	1	80	1	#NULL!	#NULL!	1	150	1	80	0
20834	2	1	0	0	0	0	0	0	0	0	0	0	1	128	90	8.9	17.8	9.6	3.54	0.97	1.09	5.95	66	318	7.259	27	59	10	27.0416	0.98	50	70.5526	1	1	0	1	250	1	100	2	#NULL!	#NULL!	#NULL!	0	2	#NULL!	1	#NULL!	0
20835	2	2	0	0	0	0	0	0	0	0	0	0	2	138	65	5.6	5.9	5.9	5.23	1.81	1.52	5.09	60	226	2.417	0	63	3	29.5858	0.881818	61	53.367	1	1	0	1	250	1	50	1	20	1	1	400	1	500	1	80	0
20836	2	1	0	0	1	0	0	0	0	1	0	0	1	150	65	7.5	11.8	7.5	4.37	1.26	1.54	5.05	74	262	3.706	13	65	25	22.68	0.9	41	80.4578	1	1	0	1	300	1	100	1	100	1	1	300	1	300	1	200	0
20837	2	2	0	0	0	0	0	0	0	0	0	0	2	140	83	6.3	10.1	7	4.23	1.78	1.66	5.09	60	299	18.22	270	70	10	28.617	0.893204	61	45.289	1	1	0	1	#NULL!	1	#NULL!	1	#NULL!	1	#NULL!	#NULL!	1	#NULL!	1	#NULL!	0
20838	2	2	0	0	0	0	0	0	0	0	0	0	2	147	68	4.9	10.3	4.9	4.02	1.34	1.61	5.11	57	293	3.375	3	64	11	26.7532	0.90625	54	45.902	1	1	0	1	200	1	50	1	50	1	0	100	2	#NULL!	1	30	0
20839	2	1	0	0	0	0	0	0	0	0	0	0	1	140	81	6.5	8.5	6	3.66	2.59	0.84	6.17	91	255	11.368	11	64	5	24.5089	1.04301	60	117.374	1	1	0	1	150	1	150	1	80	1	#NULL!	250	1	150	1	80	0
20840	2	2	0	0	0	0	0	0	0	0	0	0	1	112	59	5.5	8.1	6.1	5.32	1.62	1.64	5.95	62	295	16.602	12	61	9	21.6441	0.851064	53	59.8823	1	1	0	1	400	1	80	1	200	1	0	0	1	400	1	30	0
20841	2	2	0	0	0	0	0	0	0	0	0	0	2	129	58	9.6	13.4	7.4	4.97	2.74	1.6	4.83	53	375	11.735	28	75	20	22.7694	0.83871	56	24.7934	1	1	0	1	150	1	50	1	10	1	0	150	1	100	1	#NULL!	#NULL!
20842	2	2	0	0	0	0	0	0	0	0	0	0	2	141	76	7.1	11	6.9	6.28	2.36	1.87	3.44	54	252	3.113	0	67	6	22.5827	0.854167	62	36.129	1	1	0	1	250	1	50	1	50	1	#NULL!	200	2	400	1	50	0
20843	2	1	0	0	0	0	0	0	0	0	0	0	1	156	95	12.2	20.2	9.8	4.69	1.25	1.71	8.11	75	295	11.17	22	62	9	23.0518	0.90625	54	86.0235	1	1	0	1	500	1	50	1	50	1	1	100	2	400	1	#NULL!	0
20844	2	2	0	0	0	0	0	0	0	0	0	0	2	146	75	9.2	15	6.6	5.79	3.47	1.52	8.44	69	195	15.485	41	68	7	25.6312	0.927083	62	66.5299	1	1	0	1	200	1	100	1	20	1	1	250	2	500	1	50	0
20845	2	1	0	0	0	0	0	0	0	0	0	0	2	114	69	8.9	13.3	6.8	4.25	0.74	1.92	6.89	60	266	9.852	18	61	9	23.533	0.885417	53	55.6226	1	1	0	1	200	1	50	1	50	1	1	0	1	500	1	0	0
20846	2	2	0	0	0	0	0	0	0	0	0	0	2	141	76	5.3	9.4	6.7	3.28	1.34	1.49	4.09	48	274	10.021	33	59	11	24.6094	0.813725	49	32.7391	1	1	0	1	100	1	30	1	50	1	1	250	1	500	1	50	0
20847	2	1	0	0	0	0	0	0	0	0	0	0	2	158	90	5.1	9	6	3.97	1.92	1.27	5.91	69	204	11.101	25	67	16	26.493	0.878505	52	67.6315	1	1	0	1	400	1	50	1	10	1	1	250	1	300	1	100	0
20848	2	1	0	0	0	0	0	0	0	0	0	0	1	149	91	7	10.9	7.9	4.57	1.29	1.37	5.48	73	372	9.625	32	59	5	26.1719	0.9375	55	85.2782	1	1	0	1	150	1	150	1	80	#NULL!	0	0	1	80	1	80	0
20849	2	2	0	0	0	0	0	0	0	0	0	0	1	131	64	5.8	7.3	6.3	4.25	1.35	1.32	6.54	55	386	10.363	18	66	1	26.2985	0.865979	66	39.3867	1	1	0	1	400	1	100	1	200	1	0	0	1	400	1	100	0
20850	2	2	0	0	0	0	0	0	0	0	0	0	2	148	69	7	14.6	7.5	4.54	1.25	1.59	4.19	72	257	6.53	4	61	12	28.578	0.88	50	80.9189	1	1	0	1	300	1	20	1	20	1	1	250	2	550	1	0	0
20851	2	1	0	0	0	0	0	0	0	0	0	0	1	132	74	15	17	10.4	3.91	1.39	1.46	6.99	70	328	7.709	98	67	24	26.7755	1.08081	44	69.7352	2	0	0	2	150	2	150	2	80	2	#NULL!	#NULL!	2	150	2	0	#NULL!
20852	2	1	0	0	0	0	0	0	0	0	0	0	2	122	73	6.2	7.5	6.4	4.82	1.16	2.02	6.09	101	297	14.348	28	67	15	24.4473	0.881188	53	134.949	1	1	0	1	#NULL!	1	#NULL!	1	#NULL!	1	#NULL!	#NULL!	1	#NULL!	1	#NULL!	#NULL!
20853	2	1	0	0	0	0	0	0	0	0	1	0	2	123	75	7	11.5	6.5	4.82	1.18	1.5	6.21	85	517	12.238	5	68	8	23.5666	0.936842	61	100.136	1	1	0	1	300	1	50	1	50	1	0	100	1	300	1	75	0
20854	2	1	0	0	0	0	0	0	0	0	0	0	1	136	82	4.8	4.8	5.5	5.31	1.4	1.77	4.85	71	327	11.974	7	68	5	22.7732	0.89011	64	70.6849	1	1	0	1	300	1	50	1	150	1	1	100	1	400	1	100	0
20855	2	2	0	0	0	0	0	0	0	0	0	0	2	149	91	5.3	13	6.1	5.01	1.64	1.65	4.82	66	298	12.193	49	68	3	25.9151	0.946809	66	60.2189	1	1	0	1	150	1	150	1	80	1	#NULL!	#NULL!	1	100	1	80	#NULL!
20856	2	2	0	0	0	0	0	0	0	0	0	0	1	156	91	7.7	14.2	5.4	5.96	1.58	2.33	5.93	64	318	15.71	14	64	15	29.2969	0.877358	50	60.6276	2	1	0	2	150	2	#NULL!	2	#NULL!	2	1	0	2	300	2	50	0
20857	2	2	0	0	0	0	1	0	0	0	0	0	1	149	79	12.2	16.7	11.2	4.87	2.04	1.66	5.51	83	319	9.382	42	58	21	28.8889	0.904762	38	107.521	1	1	0	1	250	1	50	2	0	2	0	0	1	500	1	250	0
20858	2	2	0	0	0	0	0	0	0	0	0	0	1	147	92	7	7.1	6.3	4.24	1.26	2.08	5.86	66	416	3.035	3	59	16	25.5296	0.897959	44	70.6049	2	1	0	2	250	2	250	1	20	1	1	0	1	150	#NULL!	300	#NULL!
20859	2	1	0	0	0	0	0	0	0	0	0	0	1	157	66	12.1	18.7	9.5	5.11	1.26	1.67	5.52	71	282	6.444	3	58	27	23.4509	0.933333	32	82.2249	1	1	0	1	400	1	250	1	250	1	1	150	1	500	1	250	0
20860	2	1	0	0	0	0	0	0	0	0	0	0	1	144	61	8.3	12.3	7	4.32	2.85	1.14	5.7	82	257	11.858	39	79	18	28.4011	0.971963	62	81.1311	1	1	0	1	#NULL!	1	#NULL!	1	#NULL!	1	1	200	1	250	1	#NULL!	0
20861	2	2	0	0	0	0	0	0	0	0	0	0	1	145	63	8.1	11.4	6.7	4.36	1.29	2.17	7.34	72	286	7.474	17	77	25	32.0459	0.918182	53	62.4549	1	1	0	1	150	1	75	1	#NULL!	1	1	150	1	200	1	50	0
20862	2	1	0	0	0	0	0	0	0	0	0	0	2	144	74	9.4	18.4	8.8	4.6	0.99	1.46	4.64	71	240	3.81	1	65	17	22.2291	0.89011	49	74.1469	1	1	0	1	200	1	50	2	#NULL!	#NULL!	1	100	2	#NULL!	1	#NULL!	0
20863	2	1	0	0	0	0	0	0	0	0	0	0	1	113	76	6.8	10.5	6.5	3.62	1.28	1.35	5.63	77	261	7.017	0	64	1	24.0569	0.881188	64	87.9228	2	0	0	2	350	1	50	2	50	2	1	100	2	500	2	20	0
20865	2	2	0	1	0	0	0	0	0	0	0	0	1	122	56	4.6	8.9	5.9	6.67	1.71	2	8.13	117	630	10.99	111	66	10	23.533	0.94898	57	169.814	1	1	0	1	500	1	50	1	0	1	0	700	2	500	1	20	0
20866	2	2	0	0	0	0	0	0	0	0	0	0	2	#NULL!	#NULL!	6.4	14.4	10.2	3.14	0.85	1.81	4.47	61	501	16.626	24	70	7	#NULL!	#NULL!	64	47.3926	1	1	0	1	250	1	100	1	100	1	1	0	1	250	1	100	0
20867	2	1	0	0	0	0	0	0	0	1	0	0	1	117	77	6	7.6	5.7	2.73	0.76	1.22	5.61	87	240	7.555	12	60	3	24.4418	0.91	58	113.575	2	1	0	1	250	1	50	1	30	1	1	200	1	500	1	50	0
20868	2	2	0	0	0	0	0	0	0	0	0	0	1	125	77	6.2	7.7	5.9	3.57	1.42	1.28	4.25	63	333	10.761	7	61	2	23.1084	0.893617	60	61.986	1	1	0	1	200	1	75	2	#NULL!	1	1	200	2	#NULL!	1	100	0
20869	2	1	0	0	0	0	0	0	0	0	0	0	1	104	61	7.7	15.9	7.5	3.94	1.44	1.44	3.71	59	276	18.188	22	64	10	24.8777	0.934066	55	50.0569	1	1	0	1	250	1	125	2	#NULL!	#NULL!	0	0	2	#NULL!	2	#NULL!	0
20870	2	2	0	0	0	0	0	0	0	0	0	0	2	147	88	5.6	8.1	5.1	5.04	2.19	1.67	4.13	48	123	10.199	24	55	4	25.8761	0.905263	52	37.3551	1	1	0	1	800	1	50	1	50	#NULL!	0	0	1	500	1	50	0
20871	2	1	0	0	0	0	0	0	0	0	0	0	1	172	73	7	10.6	5.5	4.58	4.33	1.34	5.51	102	239	10.308	34	68	21	32.7186	0.947368	48	135.898	#NULL!	#NULL!	#NULL!	#NULL!	#NULL!	#NULL!	#NULL!	#NULL!	#NULL!	#NULL!	#NULL!	#NULL!	#NULL!	#NULL!	#NULL!	#NULL!	#NULL!
20872	2	1	0	0	0	0	0	0	0	0	0	0	2	148	90	10	17.4	8.7	5.11	1.02	1.59	5.89	76	408	7.899	13	67	11	27.7177	0.895238	57	82.3572	1	1	0	1	600	1	50	1	10	1	1	0	1	250	1	0	0
20873	2	1	0	0	0	0	0	0	0	0	0	0	2	193	92	14.4	17	10	5.43	3	1.76	4.76	70	226	11.968	270	63	10	24.8016	0.9	54	74.3512	2	1	0	1	350	1	50	1	100	1	1	50	1	300	1	20	0
20874	2	1	0	0	0	0	0	0	0	0	0	0	2	131	79	11.2	22.2	8.9	6	0.99	1.77	3.86	68	320	12.018	91	50	8	23.6652	0.923913	43	85.1459	1	1	0	1	300	1	100	1	50	1	2	0	1	500	1	0	0
20875	2	1	0	0	0	0	0	0	0	0	0	0	2	142	76	6.2	7.9	7.4	3.92	5.31	1.09	5.25	80	316	18.069	40	64	1	30.4834	0.942308	64	94.2338	1	1	0	1	400	1	100	1	100	1	0	0	1	500	1	50	0
20877	2	2	0	0	0	0	0	0	0	0	0	0	2	123	71	6.8	16.1	5.7	4.52	1.01	2.21	5.92	66	259	15.583	27	70	20	20.5457	0.863636	51	57.9109	1	1	0	1	150	1	100	2	#NULL!	#NULL!	1	0	2	#NULL!	1	50	0
20879	2	1	0	0	0	0	0	0	0	0	0	0	2	164	86	9.2	13.6	8.5	2.97	1.04	1.2	5.21	75	275	4.96	21	73	21	25.0399	0.947917	53	73.3295	1	1	0	1	300	1	30	1	15	1	1	0	2	500	1	50	0
20880	2	1	0	0	0	0	0	0	0	0	0	0	2	171	100	11	14	7.6	5.44	1.25	1.5	4.47	68	280	8.441	4	51	3	23.4236	0.852273	49	83.9919	1	1	0	1	300	1	50	1	50	1	1	200	1	150	1	20	0
20881	2	2	0	0	0	0	0	0	0	0	0	0	1	152	79	7.5	10.8	7.5	5.29	1.17	2.17	4.42	64	226	18.203	10	66	5	19.7239	0.83908	62	58.3196	1	1	0	1	200	1	80	1	20	1	1	200	2	500	1	50	0
20882	2	2	0	0	0	0	0	0	0	0	0	0	1	175	93	10.4	17.6	8.3	5.98	1.06	2	5.21	53	237	4.484	24	64	17	21.83	0.846939	48	37.4874	1	1	0	1	200	1	80	1	50	1	1	0	1	120	1	0	0
20883	2	2	0	0	1	0	0	0	0	0	1	1	2	127	65	6.8	15.4	6.4	4.59	0.78	2.02	4.37	59	204	11.63	8	64	25	24.841	0.85	40	50.1093	1	1	0	1	335	1	50	1	50	1	2	0	1	450	1	100	0
20884	2	1	0	0	0	0	1	0	0	0	0	0	1	151	79	9.1	10.2	6.2	3.79	0.92	1.85	4.3	71	294	14.964	23	64	11	25.5593	0.927835	54	75.3009	1	1	0	1	200	1	100	1	50	1	0	0	1	150	1	0	0
20885	2	2	0	0	1	0	0	0	0	0	0	1	2	148	60	6.6	5.7	6.6	4.38	1.16	1.94	3.69	47	274	6.034	68	61	8	25.7812	0.87	54	28.3274	1	1	0	1	300	#NULL!	0	1	50	1	0	250	1	450	1	50	0
20886	2	2	0	0	0	0	0	0	0	0	0	0	2	182	88	11.8	15	6.4	4.26	0.87	2.34	4.76	53	229	16.235	129	67	16	22.5069	0.808511	52	34.0254	1	1	0	1	180	1	50	1	10	1	1	0	1	250	1	0	0
20887	2	2	0	0	1	0	0	0	0	0	0	0	1	125	74	6.7	12.5	6.2	6.25	1.29	2.06	4.52	68	171	12.099	22	65	10	25.5296	0.777778	56	67.8883	1	1	1	1	200	1	80	2	50	1	0	200	2	500	1	30	0
20888	2	1	0	1	0	0	0	0	0	1	0	0	1	171	101	7.8	8.3	6.2	5.5	2.22	1.45	5.88	83	394	16.25	270	60	11	23.6244	0.833333	50	105.161	1	1	0	1	200	1	50	1	10	1	1	250	1	300	1	20	0
20889	2	2	0	0	0	0	0	0	0	0	0	0	2	140	90	4.7	12.5	6.5	4.98	2.54	1.34	4.64	69	276	10.764	13	59	1	27.4077	0.917526	59	76.9159	1	1	0	1	250	1	80	1	10	1	0	250	1	250	1	30	0
20890	2	2	0	0	0	0	0	0	0	0	0	0	1	157	82	6.9	12.5	6.8	3.88	1.27	1.5	6.77	50	284	4.609	0	63	5	33.1213	0.875	59	32.3304	1	1	0	1	250	1	50	1	50	1	0	200	1	500	2	#NULL!	#NULL!
20891	2	2	0	0	0	0	0	0	0	0	0	0	2	149	89	7.4	9.7	6.8	5.29	3.03	1.41	3.92	54	298	7.063	183	54	5	24.4646	0.865979	50	51.131	1	1	0	1	250	1	50	1	10	1	0	0	2	400	1	25	0
20892	2	2	0	0	0	0	1	0	0	0	0	0	2	132	74	9.3	12.2	8	4.08	1.24	2.3	4.85	64	282	10.458	3	62	22	23.4236	0.908163	41	62.9356	1	1	0	1	200	1	20	1	20	1	0	0	1	500	1	30	0
20893	2	2	0	0	0	0	0	0	0	0	0	0	1	186	77	6.4	13.3	6.1	5.92	0.96	2.49	3.62	52	261	8.289	9	62	4	20.9321	0.852273	59	37.6917	1	1	0	1	150	1	75	#NULL!	0	1	1	250	1	300	1	75	0
20894	2	1	0	0	0	0	0	0	0	0	0	0	2	153	74	8.5	12	6.8	4.53	1.19	1.4	5.94	53	248	5.416	18	73	5	35.1393	0.957983	69	27.049	1	1	0	1	150	1	50	1	50	1	1	0	1	250	1	#NULL!	0
20895	2	1	0	0	1	0	0	0	0	0	0	0	1	169	76	8.4	13.9	7.5	4.69	0.79	1.44	5.32	73	380	6.64	24	68	17	29.7442	0.917431	52	74.8922	1	1	0	1	300	1	50	#NULL!	0	#NULL!	0	0	1	300	1	75	0
20896	2	1	0	0	0	0	0	0	0	0	0	0	2	143	82	6.4	7.4	5.7	4.4	1.76	1.48	3.85	74	365	14.342	9	65	4	22.0522	0.845361	62	80.4578	2	0	0	1	225	2	50	2	20	2	1	0	2	500	2	50	0
20897	2	2	0	0	0	0	0	0	0	0	0	0	1	124	78	6.9	9.4	7.3	4.14	1.59	1.63	5.19	61	248	7.238	50	76	3	24.093	0.865385	74	40.4686	1	1	0	1	125	1	50	1	10	1	1	150	1	100	1	200	0
20898	2	2	0	0	0	0	0	0	0	0	0	0	1	133	71	7.1	9.1	6.6	5.83	12.15	0.99	8.59	202	377	7.867	4	66	11	24.4352	0.88172	56	348.625	1	1	0	1	175	1	50	1	50	1	1	0	1	100	1	0	0
20899	2	2	0	0	0	0	0	0	0	0	0	0	2	136	80	6.8	11.7	6.1	5.02	3.95	1.38	4.41	72	388	16.305	48	72	1	23.7954	0.865979	72	68.2249	1	1	0	1	#NULL!	1	300	2	#NULL!	#NULL!	1	#NULL!	2	#NULL!	1	100	#NULL!
20901	2	2	0	0	0	1	0	0	0	0	0	0	2	128	77	7.2	8.7	6.6	4.29	1.46	1.55	3.14	55	237	4.349	27	66	11	22.3133	0.815217	56	39.3867	1	1	0	1	200	1	50	1	10	1	1	250	1	400	1	50	#NULL!
20902	2	1	0	0	0	0	0	0	0	0	0	0	2	164	79	8	8	7.6	3.53	1.07	1.55	2.66	63	217	4.953	9	68	2	29.7619	0.961165	67	53.8556	1	1	0	1	100	1	50	1	100	1	1	0	1	250	1	#NULL!	0
20903	2	2	0	0	0	0	0	0	0	0	0	0	2	149	75	7.6	14.2	9.4	3.59	1.29	1.61	3.66	47	237	15.733	55	64	11	26.3465	1.01031	54	24.8654	1	1	0	1	250	1	25	2	50	1	0	0	2	400	1	#NULL!	0
20904	2	2	0	0	0	0	0	0	0	0	0	0	1	135	85	7.7	11.4	7.4	4.76	1.24	1.59	4.42	60	260	4.669	9	58	8	21.2585	0.87234	51	59.137	1	1	0	1	225	1	50	#NULL!	0	1	0	100	1	600	1	50	0
20905	2	1	0	0	0	0	0	0	0	0	0	0	1	156	87	10.3	16.1	7.5	3.5	0.81	1.42	4.78	70	243	6.576	85	58	10	24.8971	0.927835	49	80.1212	1	1	0	1	300	1	50	1	50	1	#NULL!	200	1	500	1	50	#NULL!
20906	2	1	0	0	0	0	0	0	0	0	0	0	1	151	83	6.5	6.9	6.3	5.2	1.95	1.28	4.94	76	412	15.36	83	51	3	24.3438	0.969072	49	100.821	1	1	0	#NULL!	150	#NULL!	200	2	#NULL!	#NULL!	1	0	2	#NULL!	1	#NULL!	0
20907	2	2	0	0	0	0	0	0	0	0	0	0	2	139	70	6.6	7.6	5.7	5.3	1.03	2.64	4.65	50	252	9.816	7	60	5	20.9321	0.855556	56	35.7924	1	1	0	1	125	1	50	2	#NULL!	#NULL!	0	250	2	#NULL!	1	100	0
20908	2	1	0	0	1	0	0	0	0	0	0	0	2	138	59	9.2	15.7	7.1	3.69	0.95	1.23	5.03	98	303	18.215	17	73	4	27.4648	0.943925	70	121.714	2	0	0	2	450	1	100	2	80	1	0	0	2	500	2	50	0
20909	2	2	0	0	0	0	0	0	0	0	0	0	1	120	83	8.6	8.1	7	3.8	1.39	1.42	4.58	61	299	16.513	25	52	5	31.2175	0.936364	48	68.1646	1	1	0	1	175	1	50	1	10	1	1	0	1	150	1	#NULL!	0
20910	2	1	0	0	0	0	0	0	0	0	0	0	1	147	88	7	8.6	5.9	4.44	1.19	1.51	4.36	86	235	9.587	5	60	10	23.8087	0.884211	51	111.472	1	1	0	1	200	1	150	1	80	1	1	250	1	150	1	80	0
20911	2	2	0	0	0	0	0	0	0	0	0	0	1	155	82	7.3	11.2	7.1	4.92	1.66	1.59	4.98	56	389	8.366	24	62	8	26.5338	0.882353	55	46.1063	1	1	0	1	75	1	50	#NULL!	0	1	0	250	1	300	1	75	0
20912	2	2	0	0	0	0	0	0	0	0	0	0	1	131	71	7.5	9.2	6.8	7.02	1.44	1.74	5.18	64	268	7.545	213	73	30	26.986	0.938144	44	50.2416	1	1	0	1	200	1	100	2	#NULL!	#NULL!	#NULL!	#NULL!	1	500	1	50	#NULL!
20913	2	2	0	0	0	0	0	0	0	0	0	0	2	181	120	10.8	14.4	8.9	4.32	2.4	1.31	7.18	72	378	6.763	270	70	1	29.7056	0.918182	70	70.5329	1	1	0	1	300	1	50	1	10	1	1	200	2	500	1	50	0
20914	2	1	0	0	0	0	0	0	0	0	0	0	1	152	82	8.6	12.1	7.3	4.8	1.65	1.52	5.11	81	301	11.352	74	73	5	25.3069	0.895238	69	85.9515	1	1	1	1	300	1	0	1	0	1	1	250	1	300	1	50	0
20915	2	2	0	0	0	0	0	0	0	0	0	0	2	152	68	11.6	24.5	9.7	4.45	1.46	1.66	6.24	70	317	7.988	11	61	18	20.6612	0.918605	44	76.7116	2	1	0	1	250	1	50	1	50	1	#NULL!	200	1	400	1	50	0
20916	2	2	0	0	0	0	0	0	0	0	0	0	1	111	60	6.5	7.8	7.4	4.39	0.91	1.62	6.99	66	322	8.968	7	62	5	25.8876	0.81	58	67.1429	1	1	0	1	250	1	100	1	20	1	0	0	2	500	1	20	0
20917	2	2	0	0	0	0	0	0	0	0	0	0	1	132	82	6.7	9	6.4	4.44	1.07	1.72	9.46	79	356	4.736	21	61	12	22.8625	0.868132	50	95.6445	1	1	0	1	150	1	150	1	20	1	1	0	1	400	1	0	0
20918	2	1	0	0	0	0	0	0	0	0	0	0	2	134	66	9.4	15.1	7.3	4.96	1.13	1.36	3.62	67	335	15.763	24	70	8	19.8347	0.875	63	59.9622	1	1	0	1	300	1	100	2	#NULL!	#NULL!	1	250	2	#NULL!	1	100	0
20920	2	2	0	0	0	0	0	0	0	0	0	0	2	127	63	7	10.1	5.3	4.95	1.4	1.71	5.77	58	253	10.568	22	68	5	23.9512	0.885714	64	43.3897	1	1	0	1	300	1	40	1	20	1	0	150	1	200	1	0	0
20921	2	2	0	0	0	0	0	0	0	0	0	0	2	143	79	7.8	8.9	6.6	5.1	1.65	1.55	5.53	70	342	6.885	5	65	10	22.4813	0.860215	56	72.0956	1	1	0	1	300	1	100	1	50	1	1	0	1	150	1	20	0
20922	2	1	0	0	0	0	0	0	0	0	0	0	1	144	80	7.9	14.2	7.7	3.89	1.17	1.33	4.27	70	314	10.468	10	60	10	22.9854	0.887755	51	77.8132	1	1	0	1	250	1	50	1	200	1	1	200	1	500	1	50	0
20923	2	2	0	0	0	0	0	0	0	0	0	0	1	133	59	7.6	12.7	7.1	5.72	4	1.7	6.07	79	355	7.958	6	64	25	34.1059	0.982143	40	92.1825	1	1	0	1	175	1	50	1	10	1	0	150	1	150	1	#NULL!	0
20924	2	1	0	0	0	0	0	0	0	0	0	0	1	154	88	7.8	14.2	7.9	3.9	1.12	1.19	3.94	65	281	4.881	211	64	7	26.9274	0.989691	58	62.6789	1	1	0	1	300	1	50	1	10	1	1	0	2	200	1	50	0
20925	2	1	0	0	0	0	0	0	0	0	0	0	2	156	87	5.6	8.5	5.9	4.06	0.86	1.54	5.04	67	308	8.709	5	73	3	27.0641	0.932692	71	56.5002	1	1	1	1	350	1	80	1	0	1	1	200	2	600	1	50	0
20926	2	2	0	0	0	0	0	0	0	0	0	0	2	138	84	6	6.7	6.2	4.22	0.96	1.86	5.48	68	242	8.456	64	60	7	27.1203	0.854369	54	73.6583	1	1	0	1	150	1	50	1	50	1	1	100	1	150	1	50	0
20927	2	2	0	0	0	0	0	0	0	0	0	0	2	144	81	7.5	9.7	6.4	4.02	1.28	1.46	4.82	69	353	8.62	12	68	11	35.6513	0.855932	58	66.5299	#NULL!	#NULL!	#NULL!	#NULL!	#NULL!	#NULL!	#NULL!	#NULL!	#NULL!	1	0	100	2	250	1	25	0
20928	2	1	0	0	0	0	0	0	0	0	0	0	2	162	95	4	9.7	5.4	3.89	0.76	1.6	3.94	84	323	9.978	4	64	10	19.9481	0.775281	55	102.648	1	1	0	2	600	2	50	2	20	1	1	#NULL!	1	150	#NULL!	200	#NULL!
20929	2	2	0	0	0	0	0	0	0	0	0	0	2	143	87	8.2	14.5	9	4.43	1.96	1.49	3.54	50	272	3.743	40	57	11	30.4438	0.990476	47	39.2544	1	1	1	1	50	1	50	1	50	1	#NULL!	#NULL!	1	250	1	50	0
20930	2	2	0	0	0	0	0	0	0	0	0	0	2	124	78	6.7	9.2	7.3	5.75	1.42	2.07	4.27	58	329	11.654	30	57	11	26.1286	0.895238	47	56.0837	2	1	0	1	250	1	75	2	50	1	1	#NULL!	2	150	1	25	0
20931	2	1	0	0	0	0	0	0	0	0	0	0	1	130	77	9	17.9	9	3.86	5.89	0.94	3.4	79	454	9.05	9	57	20	22.1526	0.926316	38	100.208	2	1	0	1	250	1	50	1	20	1	0	0	1	500	1	10	0
20932	2	2	0	0	0	0	0	0	0	0	0	0	1	148	75	9.5	14.3	6.9	5.36	0.72	2.05	5.67	53	287	5.817	2	57	8	21.0962	0.863636	50	45.5654	1	1	0	1	150	1	100	2	20	1	1	100	2	600	2	80	0
20933	2	1	0	0	0	0	0	0	0	0	0	0	1	131	71	8	11.4	7.9	3.95	2.83	1.07	5.4	80	300	14.925	14	65	6	24.4473	1	60	93.0798	1	1	0	1	300	1	50	2	#NULL!	#NULL!	1	0	2	#NULL!	1	100	0
20934	2	1	0	0	1	0	1	1	0	0	0	0	1	170	79	7.4	16.6	7.7	3.38	0.64	1.06	4.95	66	235	6.067	42	71	30	27.2392	0.95098	42	56.7046	1	1	0	1	50	1	50	2	#NULL!	#NULL!	#NULL!	0	2	#NULL!	1	#NULL!	0
20935	2	2	0	0	0	0	0	0	0	0	0	0	2	145	70	10.2	13.5	9.3	2.6	1.06	1.05	2.75	42	289	1.753	270	52	1	26.5338	0.97	52	28.1951	1	1	0	1	150	1	100	2	#NULL!	#NULL!	2	400	2	#NULL!	1	0	0
20936	2	1	0	0	0	0	0	0	0	0	0	0	2	133	99	7.3	10.2	7.9	4.98	1.05	1.46	3.43	73	318	6.799	3	57	11	25.9516	0.938776	47	87.5862	1	1	0	1	500	1	100	1	200	1	1	0	1	300	1	0	0
20938	2	2	0	0	0	0	0	0	0	0	0	0	1	181	80	14.6	19.6	10.3	4.16	2.14	1.23	4.83	39	280	10.413	270	53	10	22.4323	0.934066	44	20.7301	1	1	0	1	150	1	50	2	20	1	1	200	2	500	1	30	0
20939	2	2	0	0	0	0	0	0	0	0	0	0	1	105	66	5.7	5.2	5.5	5.18	1.37	1.95	4.36	62	241	17.713	25	59	1	21.3599	0.857143	59	62.1903	1	1	0	1	50	1	50	1	50	#NULL!	1	200	1	250	1	150	0
20941	2	1	0	0	0	0	0	0	0	0	0	0	2	173	75	6.8	10.1	6.6	5.03	1.9	1.46	5.48	83	342	7.672	1	78	4	25.9516	0.910891	75	84.3888	1	1	0	1	200	1	50	2	#NULL!	1	1	200	1	300	1	50	#NULL!
20942	2	1	0	0	0	0	0	0	0	0	0	0	2	131	91	8.7	14.7	9	4.46	1.14	1.24	4.31	72	274	11.876	53	65	2	30.0568	1.01869	64	76.2505	1	1	0	1	175	1	75	1	10	1	1	150	1	75	1	0	#NULL!
20943	2	1	0	0	0	0	0	0	0	0	0	0	2	136	69	4.6	9.2	6.1	3.16	1.4	0.96	5.5	141	350	18.144	224	69	13	27.6888	0.941176	57	216.787	1	1	0	1	250	1	200	1	20	1	1	0	2	400	1	20	0
20944	2	2	0	0	0	0	1	0	0	0	0	0	2	120	66	7.1	17.7	6.1	7.27	1.39	1.85	4.06	52	249	9.499	10	70	22	19.2277	0.827957	49	28.4597	1	1	0	1	250	1	50	1	80	1	1	200	1	100	1	0	0
20945	2	1	0	0	0	0	0	0	0	0	0	0	1	143	86	8	15.8	6.9	5.43	3.7	1.81	6.1	71	399	16.311	36	63	12	27.3356	0.901961	52	76.4549	1	1	0	1	250	1	75	1	50	1	2	200	2	75	1	50	0
20946	2	1	0	0	0	0	0	0	0	0	0	0	2	147	83	5.1	7.6	4.6	2.29	1.38	0.94	4.3	85	316	15.488	8	66	11	24.6097	0.882979	56	102.444	2	1	0	1	300	1	50	1	200	1	1	0	1	400	1	20	0
20947	2	1	0	0	0	0	0	0	0	0	0	0	2	146	89	8.1	9.9	6.6	3.99	1.23	1.67	3.44	51	271	16.309	35	61	4	27.1416	0.931373	58	36.6897	1	1	0	1	200	1	150	1	80	1	#NULL!	200	1	150	1	80	0
20948	2	1	0	0	1	0	0	0	0	0	0	0	2	124	71	#NULL!	8.6	8.2	4.36	0.93	2.26	4.43	100	295	7.536	44	66	12	24.0882	0.923077	55	133.999	1	1	0	2	300	1	50	2	50	1	1	0	2	500	1	50	0
20949	2	2	0	0	1	0	0	0	0	0	0	0	2	153	84	8.5	10.7	7.2	5.11	3.08	1.56	3.32	67	276	11.321	50	68	12	25.3444	0.855769	57	62.3226	1	1	0	1	200	1	50	1	0	1	0	0	1	250	1	50	0
20950	2	1	0	0	0	0	0	0	0	0	0	0	2	132	90	6.8	7.2	6.2	3.73	1.19	1.32	5.79	90	355	15.51	39	65	25	29.9616	1	41	114.116	1	1	0	1	150	1	150	1	80	1	1	#NULL!	1	150	#NULL!	0	0
20951	2	1	0	0	0	0	0	0	0	0	0	0	2	151	69	6.7	8.9	6.7	3.83	1.14	1.5	6.66	109	422	10.636	39	69	13	24.623	0.887755	57	149.47	1	1	0	1	50	1	50	1	50	1	1	#NULL!	1	250	1	50	0
20952	2	2	0	0	0	0	0	0	0	0	0	0	2	129	80	7.3	14.1	6.6	3.54	3.43	1.24	4.12	66	288	6.903	23	61	5	20.7031	0.886364	57	68.2969	2	1	0	1	200	1	50	1	30	1	0	0	1	500	1	20	0
20953	2	1	0	0	0	0	0	0	0	0	0	0	1	168	84	10.4	18	11.4	4.76	1.41	1.45	6.08	80	307	15.521	203	72	19	28.7317	1.04902	54	85.0018	2	0	0	2	#NULL!	2	#NULL!	2	#NULL!	2	#NULL!	#NULL!	2	#NULL!	2	#NULL!	#NULL!
20954	2	2	0	0	0	0	0	0	0	0	0	0	1	137	72	5.7	6.5	6.7	2.84	0.89	1.3	3.55	63	234	12.196	29	67	7	21.9899	0.892473	61	55.062	1	1	0	1	150	1	50	1	100	2	#NULL!	#NULL!	1	400	1	50	#NULL!
20955	2	2	0	0	0	0	0	0	0	0	0	0	2	138	74	8.3	14.4	7.9	4.01	0.99	1.52	4.83	76	274	11.841	42	79	7	26.5754	0.9	73	68.5615	2	0	0	1	300	2	80	2	50	1	1	200	2	400	2	0	0
20956	2	1	0	0	0	0	0	0	0	0	0	1	1	153	95	8.3	13.4	8.6	5.3	1.35	1.57	3.08	81	290	8.42	0	60	10	26.1738	0.867925	51	100.953	1	1	0	1	300	1	100	2	#NULL!	#NULL!	1	250	2	#NULL!	1	100	0
20957	2	2	0	0	0	0	0	0	0	0	0	0	2	168	83	9.6	19.7	9	4.72	1.88	1.97	5.75	53	299	2.758	88	62	7	31.6242	0.877358	56	39.7954	1	1	0	1	50	1	50	1	50	1	1	200	1	250	1	0	0
20958	2	2	0	0	0	0	0	0	0	0	0	0	1	152	87	7	10.2	6.7	4.64	1.55	1.6	3.74	60	281	11.871	29	57	6	25.7117	0.94	52	60.291	1	1	0	1	150	1	150	1	80	#NULL!	0	0	1	150	1	80	#NULL!
20959	2	1	0	0	0	0	0	0	0	0	0	0	2	122	75	6.2	11.9	5.6	3.65	1.29	1.16	4.56	72	284	11.449	26	51	1	28.3604	0.959184	51	92.4065	1	1	0	1	275	1	50	1	10	1	#NULL!	#NULL!	1	200	1	0	0
20960	2	2	0	0	0	0	0	0	0	0	0	0	1	163	109	10.5	13.8	8.4	5.19	1.97	1.49	5.26	73	237	18.009	121	66	13	19.8791	0.849462	54	77.2526	1	1	0	1	150	1	80	1	80	1	1	150	1	100	1	80	0
20961	2	2	0	0	0	0	0	0	0	0	0	0	2	163	80	9.4	13.7	9.7	4.96	0.77	1.71	4.07	47	186	9.443	92	60	15	23.4375	0.857143	46	29.4814	1	1	0	1	150	1	180	1	#NULL!	1	1	250	1	150	1	80	0
20962	2	1	0	0	0	0	0	0	0	0	0	0	2	131	89	5.8	7.2	7	6.37	1.91	1.6	6.07	83	322	18.166	19	64	2	22.571	0.868687	63	100.545	1	1	0	1	250	1	50	1	50	1	1	0	2	500	1	50	0
20963	2	2	0	0	0	0	0	0	0	0	0	0	2	106	66	8	12.8	6.7	5.58	2.12	1.79	5.94	78	306	9.583	8	56	10	23.3844	0.89	47	99.3109	1	1	1	1	50	1	50	1	50	1	#NULL!	0	1	250	1	#NULL!	0
20964	2	2	0	0	0	0	0	0	0	0	0	0	2	133	61	6.4	13	6.5	6.85	1.23	1.95	4.61	74	230	6.669	21	66	17	23.7253	0.876289	50	79.3562	1	1	1	1	50	1	50	1	50	1	1	200	1	250	1	0	0
30001	3	2	0	0	0	0	0	0	0	0	0	0	2	130	84	7.9	13.4	6.5	5.35	1.44	1.64	5.19	79	176	11.371	16	67	15	24.2424	0.902913	53	88.7205	2	0	1	2	#NULL!	2	#NULL!	1	#NULL!	1	1	#NULL!	2	500	2	#NULL!	#NULL!
30002	3	2	0	1	0	0	0	0	0	0	0	0	1	167	93	7.1	14	6.3	4.22	2.44	1.17	6.47	57	311	11.17	12	70	18	26.4855	0.969388	53	38.978	1	1	0	1	300	1	100	1	50	1	1	100	1	250	1	200	0
30003	3	1	0	0	0	0	0	0	0	0	0	0	1	130	80	6.7	8.2	6.3	3.69	1.02	1.22	5.82	113	367	15.764	52	61	5	27.3797	1	57	167.117	1	0	1	1	20	1	10	1	30	2	#NULL!	#NULL!	1	20	2	#NULL!	#NULL!
30004	3	1	0	0	0	0	0	0	0	0	0	0	2	120	80	12	20.2	11.3	5.82	3.32	1.54	4.17	68	247	11.261	270	70	23	26.8544	1.08333	48	62.0659	2	0	0	1	#NULL!	1	#NULL!	2	#NULL!	2	#NULL!	#NULL!	2	#NULL!	2	#NULL!	#NULL!
30005	3	2	0	0	0	0	0	0	0	0	0	0	2	142	80	6.6	#NULL!	5.8	5.02	0.84	2.4	7.73	80	281	10.912	33	60	9	23.6832	0.861702	52	98.9022	1	1	0	1	300	1	100	2	#NULL!	1	1	100	2	#NULL!	1	100	0
30007	3	2	0	0	0	0	0	0	0	0	0	0	2	160	77	7.4	8.8	7	5.44	2.79	1.93	5.03	64	405	6.293	18	64	8	19.9481	0.820225	57	60.6276	1	1	0	1	300	1	100	1	101	#NULL!	#NULL!	50	1	300	1	100	#NULL!
30009	3	2	1	0	0	0	0	0	0	0	0	0	2	169	99	5.2	7.6	5.6	4.39	1.18	1.83	4.92	54	219	4.222	163	65	2	22.8624	0.88	64	38.437	1	1	0	1	300	1	50	1	20	1	1	100	1	250	2	#NULL!	1
30010	3	1	0	0	1	0	0	0	0	0	0	0	2	#NULL!	67	8.7	11.1	7.5	4.38	1.14	1.58	3.48	65	365	1.964	5	66	14	36.391	0.980583	53	60.3709	1	0	0	1	#NULL!	1	#NULL!	1	#NULL!	2	#NULL!	#NULL!	2	#NULL!	1	#NULL!	#NULL!
30012	3	2	0	0	0	0	0	0	0	0	0	0	1	140	80	9.5	15.1	8.4	5.08	1.2	2.1	5.79	58	246	6.497	11	73	40	20.9644	1.08046	34	37.6197	1	1	0	1	300	1	50	1	100	1	1	250	2	400	1	50	0
30013	3	2	0	0	0	0	0	0	0	0	0	0	2	167	100	19.2	27.2	#NULL!	8.9	1.57	2.29	9.45	55	218	2.561	270	63	21	20.2848	0.909091	43	42.8487	1	1	0	1	400	1	100	1	50	1	2	0	1	500	2	0	0
30014	3	2	0	0	0	0	0	0	0	0	0	0	2	193	108	7.7	10.1	5.8	4.87	1.71	1.6	5.17	58	307	7.968	87	63	2	27.6888	0.864583	62	49.1597	1	1	0	1	0	1	0	1	0	1	0	0	1	0	1	0	0
30016	3	2	0	0	0	0	0	0	0	0	0	0	2	144	76	10.7	17.2	10.1	4.55	1.21	2.19	4.44	56	206	16.578	32	84	15	23.6013	0.946809	70	20.7183	1	0	1	1	10	1	10	1	10	1	1	2	1	20	1	10	0
30017	3	2	0	0	0	0	0	0	0	0	0	0	2	150	90	11.7	22.1	11.8	5.09	1.34	1.64	6.11	67	211	15.513	197	#NULL!	20	#NULL!	#NULL!	80	26.5486	1	1	0	1	600	1	50	1	50	1	1	200	1	300	1	150	0
30018	3	1	0	0	0	0	0	0	0	0	0	0	1	142	97	6.2	9.5	5.7	3.44	2.3	1.06	3.28	83	433	7.826	0	58	2	28.3675	0.954545	57	107.469	1	1	0	1	20	1	20	2	0	1	1	2	1	10	1	10	1
30021	3	2	0	0	0	0	0	0	0	0	0	0	2	149	92	5.5	8.5	5.5	5.01	2.04	2.11	5	61	335	4.728	28	59	3	23.3377	0.988636	57	60.0866	1	1	0	1	100	1	50	2	0	1	1	100	2	0	1	100	0
30022	3	2	0	0	0	0	0	0	0	0	0	0	2	121	76	5.1	4.8	6	6.21	1.15	2.12	5.63	78	321	11.296	270	55	3	29.3333	0.918367	53	100.465	1	1	0	1	100	1	0	1	0	1	1	100	2	0	1	0	0
30023	3	#NULL!	0	0	0	0	1	0	0	0	0	0	2	145	85	8	14	8.1	3.45	1.4	1.24	5.92	44	282	14.96	27	66	10	26.398	1	57	#NULL!	1	1	0	#NULL!	300	2	50	2	50	2	0	150	1	300	2	0	0
30024	3	2	0	1	1	0	1	1	0	1	0	0	1	160	80	14.1	27.6	#NULL!	9.99	10.56	2.26	6.05	75	252	7.073	118	65	24	23.8751	1.02299	42	82.6139	1	1	1	1	250	1	0	2	0	1	2	250	1	250	1	0	0
30025	3	2	0	0	0	0	0	0	0	0	0	0	1	138	82	9.1	11.7	10.3	5.34	1.05	1.82	8.06	63	251	9.715	2	68	16	24.977	0.989899	53	53.908	1	0	0	1	#NULL!	1	#NULL!	2	#NULL!	1	1	0	2	#NULL!	1	#NULL!	0
30026	3	1	0	0	0	0	0	0	0	0	0	0	2	164	89	5.7	11.5	6.1	4.31	0.79	1.87	4.47	75	259	15.022	12	64	9	22.7732	0.904762	56	83.7155	1	0	1	1	0	1	0	1	0	1	1	500	1	800	1	0	0
30027	3	2	0	0	0	0	0	0	0	0	0	0	2	147	81	5.8	11.9	5.7	6	2.86	1.46	4.98	56	235	6.093	8	74	4	27.0051	0.980198	71	32.2583	1	1	0	1	150	1	100	2	0	1	0	400	1	250	2	0	0
30028	3	1	0	0	1	0	0	0	0	0	0	0	1	160	78	6	7.7	6.4	3.89	0.72	2.01	3.95	78	266	14.601	19	62	5	21.5139	0.91954	58	92.3345	1	1	0	1	#NULL!	1	#NULL!	1	#NULL!	1	#NULL!	#NULL!	1	#NULL!	1	#NULL!	0
30029	3	2	0	0	0	0	0	0	0	0	0	0	1	154	80	7.5	10.8	6.6	3.87	1.55	1.26	6.45	68	376	9.817	10	71	7	27.7008	0.868687	65	60.9643	1	1	0	1	300	1	100	1	100	1	1	250	2	400	1	50	0
30030	3	1	0	0	0	0	0	0	0	0	0	0	1	149	99	6.5	7.8	7.6	4.45	2.01	1.68	5.54	69	346	7.007	6	64	#NULL!	25.7117	0.90625	#NULL!	71.0935	1	1	0	1	#NULL!	2	#NULL!	2	#NULL!	2	#NULL!	#NULL!	2	#NULL!	2	#NULL!	0
30032	3	1	0	0	0	0	0	0	0	0	0	0	2	165	100	6.6	6.7	6.6	5.6	1.42	1.69	5.39	69	316	9.548	270	64	5	23.8498	1.01075	60	71.0935	2	0	1	2	#NULL!	2	#NULL!	2	#NULL!	2	#NULL!	#NULL!	2	#NULL!	2	#NULL!	0
30033	3	1	0	0	0	0	0	0	0	0	0	0	2	142	97	5.1	7.3	6.1	4.48	1.29	1.31	7.68	93	428	12.237	21	65	10	26.9896	1.03261	56	120.427	2	0	0	1	300	1	300	2	0	1	1	0	2	0	2	0	0
30034	3	#NULL!	0	0	0	0	0	0	0	0	0	0	2	130	84	6.3	5.5	5.7	4.19	1.31	1.7	4.26	50	302	7.13	5	57	5	23.8054	0.944444	53	#NULL!	1	1	1	1	75	1	50	2	25	2	1	0	2	500	1	0	0
30035	3	2	0	0	0	0	0	0	0	0	0	0	2	175	82	7.4	7.6	6	6.28	1.7	1.9	6.93	62	344	8.404	11	61	15	29.4076	0.851852	47	59.8823	1	1	0	2	0	1	100	1	0	2	0	0	2	0	1	50	0
30036	3	2	0	0	0	0	0	0	0	0	0	0	2	162	89	10.5	16.8	7.9	5.67	1.92	2.07	5.5	68	297	11.128	108	62	8	24.7676	0.902174	55	71.3503	1	1	0	1	100	1	50	1	50	1	1	0	2	0	2	0	0
30037	3	2	0	0	0	0	0	0	0	0	0	0	1	113	76	7.6	7.2	6.6	7.02	1.79	1.6	3.71	56	334	12.082	10	58	1	25.2174	0.96875	58	50.7223	2	0	0	2	400	2	200	2	50	2	1	250	2	0	2	0	0
30038	3	2	0	0	0	0	0	0	0	0	0	0	2	140	90	6.2	9.5	6.1	5.59	1.52	2.18	3.64	47	202	5.12	29	63	2	22.7694	0.944444	62	26.0194	1	1	0	1	250	1	100	1	50	1	1	100	1	500	1	100	0
30039	3	2	0	0	0	0	0	0	0	0	0	0	2	151	93	9.3	14.2	9.3	4.58	1.56	1.57	4.92	46	243	9.357	86	67	15	30.4878	0.980392	53	19.2997	1	1	1	1	100	1	50	2	0	2	0	0	2	0	2	0	0
30040	3	2	0	0	0	0	0	0	0	0	0	0	1	118	77	9.3	14.8	7.1	5.36	0.78	2.73	3.92	44	204	6.735	7	62	6	19.4734	0.873563	57	20.8624	1	0	1	1	20	1	10	1	10	2	0	0	1	20	1	20	0
30041	3	1	0	0	0	0	0	0	0	0	0	0	1	163	105	8.1	14.7	8	4.68	6.95	1.43	6.43	85	368	10.291	270	63	6	26.0617	0.877551	58	105.906	1	1	0	1	250	1	100	1	0	1	1	100	1	250	1	100	0
30042	3	2	0	0	0	0	0	0	0	0	0	0	1	132	86	5.2	6.5	5.5	5.84	2.68	1.3	5.91	71	406	17.758	10	61	5	22.0386	0.929412	57	78.8152	1	1	0	1	250	1	0	1	0	1	0	100	1	0	1	0	0
30043	3	#NULL!	0	0	0	0	0	0	0	0	0	0	2	143	90	9.3	16.5	8.4	5.9	1.23	1.6	4.54	59	284	7.584	10	55	7	26.4024	0.953488	49	#NULL!	1	1	0	2	0	2	0	2	0	1	0	200	2	0	1	100	0
30044	3	1	0	0	0	0	0	0	0	0	0	0	2	155	90	9	12.2	8.5	4.85	1	1.66	3.71	69	272	10.529	4	61	26	23.9188	0.923913	36	74.5555	1	1	0	1	50	1	40	2	0	1	1	0	2	750	1	0	0
30045	3	1	0	0	0	0	0	0	0	0	0	1	1	155	81	9.7	11.9	8.5	5.76	2.68	1.64	4.02	77	317	8.128	75	59	11	26.1224	0.902913	49	93.6928	2	0	1	1	300	1	100	1	100	1	1	2	1	50	1	50	0
30046	3	1	0	0	0	0	0	0	0	0	0	0	2	150	84	9.9	23.4	6.3	4.85	1.02	2.8	9.09	75	583	11.056	270	70	16	22.0386	0.956522	55	76.7915	2	1	0	1	50	1	20	2	0	1	1	200	#NULL!	100	1	50	0
30047	3	2	0	0	0	0	0	0	0	0	0	0	1	140	88	6.8	11	6.1	6.18	2.59	2.07	3.42	54	272	12.128	16	57	5	26.1752	0.959596	53	47.669	1	0	1	1	50	2	100	2	100	2	0	0	2	500	2	100	0
30048	3	1	0	0	0	0	0	0	0	0	0	0	1	145	90	6.4	7	6.1	5.14	0.97	2.14	4.67	76	316	15.632	15	63	8	22.6757	0.966667	56	86.9732	1	1	1	1	75	2	750	1	0	1	1	250	2	750	2	0	0
30049	3	2	0	0	0	0	0	0	0	0	0	0	1	152	92	8.2	12	6.8	4.9	0.85	2.41	5.62	45	191	9.625	33	59	5	23.0518	1.02198	55	26.4281	1	1	0	1	100	2	50	2	100	2	0	0	2	100	2	100	0
30050	3	2	0	0	0	0	0	0	0	0	0	0	1	136	82	7.2	6.9	7.3	5.6	2.22	1.41	7.66	119	428	7.975	265	58	3	28.0404	1.08602	56	183.253	1	1	0	1	200	2	0	2	0	2	0	100	1	300	2	0	0
30051	3	2	0	0	0	0	0	0	0	0	0	0	2	136	86	7.6	7.5	5.3	4.1	1.73	1.33	4.86	59	224	18.499	54	71	16	33.2265	0.817391	56	42.0313	1	1	0	1	0	1	0	1	0	1	0	0	1	0	1	0	0
30052	3	1	0	0	0	0	0	0	0	0	0	0	1	154	90	9.2	13.2	8.7	5.08	1.82	1.51	4.43	75	361	15.033	21	70	1	25.8645	0.88172	70	76.7915	1	1	0	1	10	1	20	1	10	1	1	2	1	10	2	0	0
30054	3	2	0	0	0	0	0	0	0	0	0	0	1	139	85	7.5	12.5	7.5	5.09	1.63	1.61	3.99	55	247	9.316	27	60	17	26.5021	0.894737	44	46.3107	1	1	0	1	0	1	0	1	0	1	0	220	2	200	1	100	0
30055	3	1	0	0	1	0	0	0	0	0	0	0	2	132	86	6.2	10.1	7.2	3.85	0.56	1.59	3.97	69	294	9.874	14	65	7	25.3906	0.894737	59	69.9395	1	0	1	1	20	1	20	1	20	1	1	1	1	50	1	10	0
30056	3	1	0	0	0	0	0	0	0	0	0	0	2	155	83	7.3	8.6	6.6	4.19	1.11	1.52	6.12	81	279	8.889	11	74	4	27.1314	0.9375	71	84.7975	1	1	0	1	300	1	100	1	50	1	1	0	1	250	2	0	0
30057	3	1	0	0	0	0	0	0	0	0	0	0	1	147	90	8.2	14.7	9.5	4.1	0.67	1.49	4.07	71	291	15.775	51	64	12	23.3355	0.911111	53	75.3009	1	1	0	1	150	1	100	1	100	2	0	0	1	100	1	50	0
30059	3	1	0	0	0	0	0	0	0	0	0	0	2	155	83	7.9	13.6	7.1	4.98	1.13	1.63	2.98	87	399	15.005	20	70	17	27.7447	0.960784	54	102.035	2	1	0	2	#NULL!	2	#NULL!	2	#NULL!	2	#NULL!	#NULL!	2	#NULL!	1	#NULL!	0
30060	3	2	0	0	0	0	0	0	0	0	0	0	2	168	90	7.8	10.4	6.7	5.26	1.7	1.34	5.21	65	353	12.34	48	74	13	25.1532	1.03158	62	51.1913	1	1	1	1	150	1	20	1	20	1	1	250	2	0	1	50	0
30062	3	2	0	0	0	0	0	0	0	0	0	0	2	130	80	6.1	8.5	7	5.17	1.64	1.93	4.29	58	202	9.555	25	70	7	20.9644	0.833333	64	41.0817	1	1	0	1	300	1	200	2	0	2	0	0	2	0	2	0	0
30065	3	1	0	0	0	0	0	0	0	0	0	0	2	154	90	8.3	8.6	6.3	4.12	1.48	1.27	6.08	70	210	11.053	12	63	5	34.0866	1	59	74.3512	1	1	0	1	450	1	100	1	50	#NULL!	1	0	1	300	2	0	0
30066	3	1	0	0	1	0	0	0	0	0	0	0	1	138	87	7.2	9.1	7.9	3.73	1.25	1.16	5.47	72	307	14.261	36	64	7	25.0135	0.913462	58	77.4045	1	1	0	1	10	1	20	1	10	1	1	2	1	10	1	10	0
30067	3	2	0	0	1	0	0	0	0	0	0	0	2	160	95	17.6	23.6	11	4.73	0.92	1.83	4.37	52	243	7.958	37	60	11	26.986	0.85	50	39.9997	2	0	1	1	10	1	20	1	10	1	1	1	1	20	2	0	0
30068	3	2	0	0	1	0	0	0	0	0	0	0	1	146	92	10	19.8	7.8	4.62	1.01	2.15	3.39	44	232	10.164	270	62	7	22.5827	0.873684	56	20.8624	1	1	0	1	10	1	20	1	20	1	1	2	1	10	2	0	0
30069	3	1	0	0	0	0	0	0	0	0	0	0	1	106	69	6.2	7.8	7.7	4.46	0.99	1.33	7.48	84	373	8.96	13	74	20	22.9481	0.920455	55	91.1084	1	1	1	1	250	1	10	1	150	1	1	0	2	0	2	0	0
30070	3	2	0	0	0	0	0	0	0	0	0	0	2	134	85	7.4	12.6	6.8	5.28	2.4	1.82	6.45	63	369	18.304	30	74	11	25.8761	0.836735	64	46.984	1	1	0	1	350	2	0	2	0	1	1	200	2	0	1	50	0
30071	3	1	0	0	0	0	0	0	0	0	0	0	1	162	90	4.9	7.5	6	3.9	1.34	1.2	6.67	90	362	8.003	4	59	10	26.5731	0.923913	50	121.04	1	1	0	1	300	1	50	1	50	2	0	0	1	200	1	100	0
30072	3	1	0	0	0	0	1	0	0	1	1	1	2	122	71	6.1	15	5.9	3.95	0.77	1.84	3.56	75	314	11.128	8	72	11	26.7759	0.966667	62	74.4835	1	1	0	1	800	1	100	2	50	1	1	200	2	500	1	100	0
30073	3	2	0	0	0	0	0	0	0	0	0	0	2	160	82	8.7	14.7	6.4	4.21	0.68	1.99	6.67	64	307	9.42	38	72	3	26.4792	0.880435	70	51.3956	1	1	0	1	150	1	200	2	0	2	0	0	1	100	2	0	0
30074	3	2	0	0	0	0	0	0	0	0	0	0	2	150	86	8.5	12.5	6.6	5.41	1.92	1.52	4.65	50	277	6.442	38	65	2	25.1532	0.882979	64	30.0224	1	1	0	1	0	1	0	2	0	1	0	0	2	0	1	0	0
30075	3	2	0	0	0	0	1	0	0	0	0	0	2	156	85	10.5	17.1	6.3	4.5	1.83	1.49	6.97	89	397	10.42	270	71	8	37.5924	0.982906	64	105.141	1	1	0	1	300	1	100	1	50	2	0	0	1	300	1	100	0
30076	3	2	0	0	0	0	0	0	0	0	0	0	2	158	82	6.1	9.6	6.7	4.48	2.29	1.56	3.41	60	266	7.337	59	60	4	23.4566	0.869048	57	56.829	2	1	0	2	0	2	0	2	0	2	0	0	2	0	2	0	0
30077	3	2	0	0	0	0	0	0	0	0	0	0	2	150	80	6.7	9.3	5.5	4.96	0.67	2.5	5.22	63	230	6.432	8	74	10	#NULL!	#NULL!	65	46.984	1	1	0	1	300	1	100	1	30	1	1	250	2	500	1	50	0
30078	3	2	0	0	0	0	0	0	0	0	0	1	1	132	86	9.7	8	9.3	4.79	1.95	1.59	7.01	88	266	12.018	98	72	10	25.711	0.85567	63	101.883	1	1	0	1	0	2	0	1	0	1	0	0	2	0	1	0	0
30079	3	1	0	0	0	0	0	0	0	0	0	0	1	152	84	7.9	9	6.2	4.03	0.87	1.59	5.95	81	412	10.158	7	64	10	24.3438	0.906542	55	96.3375	1	1	0	1	300	1	75	1	50	1	1	150	1	200	1	100	0
30080	3	2	0	0	0	0	0	0	0	0	0	0	1	127	78	7.4	9.5	6.5	3.53	2.03	1.65	6.72	77	301	7.733	14	66	15	32.05	0.87963	52	85.6672	2	1	0	2	500	2	200	2	50	2	1	50	2	400	2	100	500
30081	3	2	0	0	0	0	0	0	0	0	0	0	2	175	80	6.3	12.8	7.1	5.97	1.3	2.06	8.44	84	440	9.201	34	73	12	31.7864	0.82	62	92.3148	1	1	0	1	150	1	25	2	0	2	0	0	2	0	1	50	0
30082	3	#NULL!	0	0	0	0	0	0	0	0	0	0	2	148	98	6	5.7	5.6	4.28	1.66	1.53	2.98	79	410	11.831	6	57	5	29.7619	0.958763	53	#NULL!	1	1	0	1	100	1	50	1	100	1	0	0	1	100	1	50	0
30083	3	1	0	0	0	0	0	0	0	0	0	0	2	133	83	8.5	18.9	9.5	3.81	0.87	2.02	5.39	69	380	14.4	12	72	13	24.5089	0.796296	60	61.8615	1	1	0	1	0	1	0	1	0	1	0	0	1	0	1	0	0
30084	3	2	0	0	0	0	0	0	0	0	0	0	2	142	86	9.5	13.7	7.5	4.4	3.41	1.68	5.41	78	308	11.332	270	73	14	27.5312	0.846939	60	79.6929	1	1	0	1	100	1	100	1	0	2	0	0	1	150	2	0	0
30085	3	1	0	0	0	0	0	0	0	0	0	0	2	170	94	6.2	8	4.8	3.88	0.95	1.78	4.71	84	451	16.228	98	77	3	30.8463	1.00926	75	87.6464	1	1	0	1	350	1	200	1	100	1	0	125	1	250	1	100	0
30086	3	2	0	0	0	0	0	0	0	0	0	0	1	129	84	9.2	9.3	8.5	6.6	1.38	2.31	4.79	59	273	7.944	17	62	5	24.7676	0.821782	58	52.4173	1	0	1	1	10	1	20	1	10	1	1	2	1	10	2	0	0
30087	3	1	0	0	0	0	0	0	0	0	0	0	1	130	78	10.1	20	9.9	4.37	0.93	1.87	5.92	62	124	15.748	7	65	8	18.5901	0.843373	58	55.2139	1	1	0	1	300	2	200	2	50	2	0	0	2	500	2	0	0
30088	3	1	0	0	0	0	0	0	0	0	0	0	2	140	84	8.4	9.7	6	5.65	1	2.1	6.03	77	315	15.501	9	68	19	24.3046	0.949495	50	83.3068	1	1	0	1	300	1	50	1	50	1	1	20	1	100	1	50	0
30089	3	2	0	0	0	0	0	0	0	0	0	0	1	125	79	6.1	6.9	5.7	5.17	0.92	2.2	5.18	71	343	9.161	73	68	4	24.3418	0.915663	65	70.7372	1	1	0	1	10	1	10	1	10	1	1	2	1	10	1	10	0
30090	3	1	0	0	0	0	0	0	0	0	0	0	2	145	85	5.9	7.9	6.2	4.62	0.98	2.73	7.6	84	343	8.838	114	80	4	22.4766	0.909091	77	84.1844	1	1	0	1	200	1	50	1	10	1	1	250	2	500	1	250	0
30091	3	1	0	0	0	0	0	0	0	0	0	0	1	169	99	7.8	13.4	7.9	5.51	1.79	1.57	7.66	84	440	10.973	27	74	9	31.5115	0.924528	66	91.1084	1	1	0	1	300	2	0	2	0	2	0	0	1	0	1	50	0
30092	3	2	0	0	0	0	0	0	0	0	0	0	2	132	92	7.2	10.1	7.1	4.91	2.21	1.62	3.83	59	324	4.767	5	56	1	30.385	0.875	56	59.3413	2	0	1	1	300	1	50	1	20	1	0	100	2	400	1	0	0
30094	3	1	0	0	0	0	0	0	0	0	0	1	2	170	77	7.1	12.4	6	5.63	1.15	1.25	6.8	110	219	3.741	35	72	22	31.8878	1.01802	51	148.112	1	1	0	1	301	1	150	1	0	1	0	0	1	0	1	0	0
30096	3	1	0	0	1	0	0	0	0	0	1	0	2	146	96	6.3	9.5	6.5	5.22	1.61	1.9	7.36	89	516	16.221	44	71	46	36.6115	1.09091	26	105.089	1	0	1	1	500	1	500	1	300	1	1	3	1	50	1	50	0
30097	3	1	0	0	0	0	0	0	0	0	0	0	1	130	76	5.4	6.3	5.5	4.78	1.23	1.67	5.56	72	312	6.946	6	68	14	22.1367	0.946237	55	72.7885	2	1	0	2	0	2	0	2	0	2	0	0	2	0	2	0	0
30098	3	2	0	0	0	0	0	0	0	0	0	0	2	140	85	5.5	5.3	6	4.79	1.48	1.92	3.97	55	298	7.691	12	58	1	24.2187	0.966292	58	48.6187	1	1	0	1	300	1	300	1	300	1	1	2	1	50	1	50	0
30099	3	1	0	1	0	0	0	0	0	0	0	0	1	156	106	9.3	9.9	9.4	4.66	2.28	1.16	5.96	103	302	18.205	46	59	10	31.9508	0.990291	50	148.388	1	1	0	1	500	1	300	1	300	1	1	5	1	50	1	50	0
30100	3	2	0	0	0	0	0	0	0	0	0	0	1	120	80	8.9	10.9	6.7	4.04	1.02	1.72	5.56	56	281	5.947	3	54	5	24.1672	0.85567	50	55.3383	1	1	0	1	#NULL!	1	#NULL!	1	#NULL!	1	#NULL!	#NULL!	1	#NULL!	1	#NULL!	0
30101	3	2	0	0	0	0	0	0	0	0	0	0	2	122	77	5	4.6	5.1	4.41	0.83	2.21	4.84	60	268	11.128	15	57	4	20.0796	1.03297	54	60.291	1	1	0	2	100	2	50	2	50	2	0	0	2	500	2	50	0
30102	3	1	0	0	0	0	0	0	0	0	0	0	2	119	79	7.4	6.8	7.3	5	1.11	1.95	7.81	88	266	15.619	36	62	6	21.3068	0.934066	57	113.371	2	1	0	2	150	2	50	2	50	2	0	0	2	100	2	20	0
30103	3	1	0	0	0	0	0	0	0	0	0	0	2	145	90	6.1	9.1	5.7	5.73	1.33	2.25	8.23	94	513	6.819	28	70	6	30.0712	0.961165	65	116.761	1	1	0	1	300	1	300	2	0	2	0	0	1	50	1	50	0
30104	3	2	0	0	0	0	0	0	0	0	0	0	2	156	89	6.3	7.2	6.5	5.32	1.35	2.42	5.22	77	277	9.067	52	71	2	25.8022	0.885417	70	79.8972	1	1	0	1	300	1	300	#NULL!	0	1	1	0	2	0	#NULL!	0	0
30105	3	1	0	0	0	0	0	0	0	0	0	0	2	126	89	9.1	13	9.6	6.08	2.43	1.14	3.39	57	254	10.837	61	56	10	32.872	1.00917	47	55.0816	1	1	0	1	300	1	300	1	100	2	0	0	2	50	1	50	0
30107	3	2	0	0	0	0	0	0	0	0	0	0	2	158	93	5.8	7.7	6.4	3.88	1.55	1.29	6.34	63	357	14.376	36	65	20	28.1625	0.93617	46	57.37	2	1	0	1	#NULL!	1	#NULL!	2	#NULL!	2	#NULL!	#NULL!	2	#NULL!	2	#NULL!	0
30108	3	2	0	0	0	0	0	0	0	0	1	0	2	166	85	10.4	17.3	7.8	5.11	1.66	1.7	3.9	49	240	11.672	80	64	10	31.0446	0.929293	55	29.0727	1	1	1	1	200	1	20	1	20	1	1	0	2	0	1	50	0
30109	3	2	0	0	0	0	0	0	0	0	0	0	2	135	84	6.1	7.6	6.2	5.93	1.92	1.49	4.42	51	372	5.639	5	61	1	24.7475	0.954023	61	36.742	1	1	0	1	200	1	100	1	20	1	1	250	2	400	2	100	0
30111	3	1	0	0	1	0	0	0	0	0	0	0	2	145	95	6.7	11.4	6.8	2.9	1.08	1.14	6.46	69	336	6.542	0	66	12	24.281	1.02128	55	68.7855	1	1	0	1	#NULL!	2	#NULL!	2	#NULL!	2	#NULL!	#NULL!	2	#NULL!	2	#NULL!	#NULL!
30112	3	1	0	0	0	0	0	0	0	0	0	0	2	126	87	8.5	14.3	7.1	4	3.72	1.23	3.88	80	301	15.764	13	66	15	25.3515	0.914894	52	91.9258	2	1	0	1	400	1	50	1	1	1	1	500	1	#NULL!	1	#NULL!	#NULL!
30113	3	1	0	0	0	0	0	0	0	0	0	0	2	145	82	7.5	11.7	6.3	4.67	0.95	2.11	7.61	70	307	10.319	3	63	9	22.6757	0.869565	55	74.3512	2	#NULL!	#NULL!	1	200	2	#NULL!	2	#NULL!	2	#NULL!	#NULL!	2	#NULL!	2	#NULL!	#NULL!
30114	3	1	0	0	0	0	0	0	0	0	0	0	1	#NULL!	#NULL!	7.2	10.5	5.6	7.42	5.14	2.33	3.01	83	554	11.346	88	61	4	26.9274	1.06593	58	104.007	1	1	0	1	300	1	200	1	#NULL!	1	#NULL!	1	2	#NULL!	2	#NULL!	#NULL!
30115	3	2	0	0	0	0	0	0	0	0	0	0	2	170	78	9.8	14.2	7.4	4.08	1.72	1.39	8.97	99	336	9.971	270	66	10	28.1337	1.11905	57	131.948	1	1	0	1	450	1	100	1	50	1	#NULL!	250	2	#NULL!	1	200	#NULL!
30116	3	2	0	0	0	0	0	0	0	0	0	0	1	156	97	7.3	11.4	7.5	4.7	1.3	1.56	7.17	75	432	9.762	38	66	1	24.4352	0.898876	66	81.4599	1	1	0	1	500	1	#NULL!	2	250	1	1	#NULL!	1	100	1	0	#NULL!
30117	3	1	0	0	0	0	0	0	0	0	0	0	2	149	81	8.4	14.7	8	4.21	1.34	1.72	8.7	175	438	9.585	270	65	11	31.4359	0.973214	55	292.928	1	1	0	1	300	2	#NULL!	2	#NULL!	2	#NULL!	#NULL!	2	#NULL!	2	#NULL!	0
30118	3	2	0	0	0	0	0	0	0	0	0	0	1	150	95	7.5	10.8	8	6.82	2.88	1.73	5.12	58	346	11.358	22	56	3	20.7008	0.976744	54	57.2377	1	1	0	1	300	1	330	1	300	1	1	5	1	50	1	50	0
30119	3	2	0	0	0	0	0	0	0	0	0	0	2	140	84	7.4	8.2	6.4	5.81	6.11	1.35	5.73	49	265	7.237	15	65	13	24.6548	0.979592	53	27.9187	1	0	1	1	300	2	100	2	100	1	1	#NULL!	2	50	1	50	0
30120	3	2	0	0	0	0	0	0	0	0	0	0	1	150	84	7	12.3	6.4	6.06	2.84	1.53	4.05	48	255	15.814	14	68	2	26.5021	0.85567	67	22.3531	1	1	0	1	300	1	540	#NULL!	2	2	2	#NULL!	#NULL!	2	1	50	0
30121	3	2	0	0	0	0	1	0	0	0	0	0	2	130	75	6.4	12.9	6.2	5.9	1.64	2.28	7.24	50	253	5.978	17	75	10	31.1111	1.03	66	18.4824	1	1	0	1	400	1	80	1	50	1	1	250	2	500	1	150	0
30122	3	2	0	0	0	0	0	0	0	0	0	0	1	145	88	7.4	8.8	5.9	3.44	0.95	2.12	5.31	55	329	5.172	8	64	7	26.2227	0.905263	58	41.6947	1	1	0	1	0	1	0	2	0	2	1	250	1	300	1	20	0
30123	3	1	0	0	0	0	0	0	0	0	0	0	2	130	80	8.4	15	8.5	3.17	1.34	1.04	5.13	113	299	7.947	17	66	42	25.9516	0.914894	25	161.347	1	1	0	1	400	1	200	1	100	1	1	250	2	0	1	200	0
30124	3	1	0	0	0	0	0	0	0	0	0	0	2	147	94	10.2	16.7	9.3	5.92	1.56	1.54	4.35	79	278	17.849	25	70	7	27.4714	0.978261	64	85.2061	1	1	0	1	300	2	0	2	0	1	1	0	2	0	2	0	0
30125	3	2	0	0	0	0	0	0	0	0	0	0	2	140	74	7.8	12.2	7	5.07	8.69	1.31	4.68	77	312	8.34	21	59	4	28.6726	0.967742	56	93.7452	1	1	0	2	0	2	10	2	0	2	0	0	2	0	2	0	0
30126	3	2	0	0	0	0	0	0	0	0	0	0	2	150	95	6.1	7.9	6.7	4.11	1.18	1.9	5.27	64	325	15.798	30	66	3	27.993	0.858586	64	58.3196	1	1	0	1	200	1	100	1	50	1	1	250	2	0	1	200	0
30127	3	2	0	0	0	0	0	0	0	0	0	0	2	126	86	3.7	5.4	6.5	2.73	0.91	1.72	5.25	71	225	14.871	36	67	1	30.4438	0.863636	67	71.8912	1	1	0	1	300	1	100	1	300	2	0	0	2	0	2	0	0
30128	3	2	0	0	1	0	0	0	0	0	0	0	2	138	78	9.4	9.8	7	4.08	1.01	1.91	6.97	56	232	14.51	27	70	7	34.1932	0.873874	64	36.8743	1	1	0	1	0	1	0	1	0	2	0	0	2	0	1	0	0
30129	3	2	0	0	0	0	0	0	0	0	0	0	1	153	96	8.6	10.1	7.6	6.47	7.18	1.45	4.65	57	226	6.598	41	55	10	27.968	0.939394	46	56.288	1	1	0	1	100	1	100	1	0	1	1	150	2	300	1	50	0
30131	3	2	0	0	0	0	0	0	0	0	0	0	1	155	85	7.7	7.4	7.6	4.5	1.36	1.64	5.16	66	325	11.879	20	64	13	27.0051	0.915789	52	64.8349	1	1	0	1	300	1	200	1	50	1	1	250	2	0	1	200	0
30132	3	1	0	0	0	0	0	0	0	0	0	0	2	144	89	9.2	16.4	6.9	2.95	0.94	1.62	7.77	75	329	11.477	45	72	29	26.1738	0.920792	44	74.4835	1	1	0	1	300	1	300	1	300	1	1	2	1	50	1	50	0
30133	3	1	0	0	0	0	0	0	0	0	0	1	2	113	72	6.9	13	6.8	3.33	1.15	1.39	6.15	61	415	14.938	20	72	16	26.2188	0.875	57	45.0323	1	1	0	1	50	1	100	1	50	2	0	0	2	0	2	0	0
30134	3	1	0	0	0	0	0	0	0	0	0	0	2	145	97	6	7	6.6	3.39	1.54	1.34	5.67	54	294	16.385	32	60	4	26.5731	0.9375	57	44.1546	1	1	0	1	300	1	60	1	10	1	1	5	1	50	1	50	0
30136	3	2	0	0	0	0	0	0	0	0	0	0	1	135	80	4.9	7.8	6.3	4.04	2.15	1.58	3.74	46	385	5.437	12	69	1	21.9076	0.808511	69	16.9917	1	1	0	1	300	1	300	1	300	1	1	5	1	50	1	50	0
30137	3	#NULL!	0	0	0	0	0	0	0	0	0	0	2	114	78	6.4	13.9	7	3.83	2	1.14	4.72	67	305	18.135	20	68	15	23.9512	1.01064	54	#NULL!	1	1	0	1	300	1	300	1	300	1	1	2	1	50	1	50	0
30138	3	2	0	0	1	0	0	0	0	0	0	0	2	130	82	7.3	9.5	5.7	4.22	1.79	1.68	7.22	84	371	4.938	1	66	7	23.3726	0.94382	60	100.393	1	1	0	1	300	1	300	1	100	2	0	0	1	50	1	50	2
30139	3	2	0	0	0	0	0	0	0	0	0	0	2	134	83	7.8	12.3	8.1	4.03	1.43	1.53	5.86	55	239	8.678	241	69	7	21.6128	0.849462	63	35.9247	2	1	0	1	300	1	100	1	50	1	1	1	2	0	1	0	0
30140	3	2	0	0	0	0	0	0	0	0	0	0	2	180	96	8.1	15.7	8.2	6.15	1.5	2.49	7.58	70	346	9.902	85	81	20	21.0517	0.977778	62	53.6316	1	1	0	1	300	1	100	1	100	1	0	100	2	0	#NULL!	0	0
30141	3	1	0	0	0	0	0	0	0	0	0	0	2	150	84	5.4	9.6	5.4	4.8	1.57	1.52	7.74	183	336	6.51	119	66	29	30.4687	0.95	38	308.603	1	1	0	1	350	1	100	1	100	1	0	0	1	300	1	200	0
30142	3	1	0	0	0	0	0	0	0	0	0	0	2	#NULL!	#NULL!	7.8	10.9	6.2	3.71	1.03	1.35	3.89	82	262	14.285	46	73	5	33.5937	0.971698	69	88.0551	1	1	0	1	300	1	100	1	100	1	1	0	1	200	2	0	0
30143	3	1	0	0	0	0	0	0	0	0	0	0	2	148	94	7	6.9	5.7	2.79	2.4	1.1	3.65	63	312	8.949	12	71	2	27.0842	0.903846	70	50.3936	1	1	0	1	300	1	300	1	300	1	1	2	1	50	1	50	2
30144	3	2	0	0	0	0	0	0	0	0	0	0	2	130	80	8.9	18.5	11.2	3.6	1.19	1.2	2.54	53	205	8.819	270	73	15	26.7094	0.846939	59	27.1014	1	1	0	1	300	1	300	1	300	2	0	0	2	0	2	0	2
30145	3	2	0	0	0	0	0	0	0	0	0	0	2	160	80	10.5	17.3	9.1	4.7	1.01	1.87	4.95	69	164	15.752	18	68	21	20.7756	#NULL!	48	66.5299	1	1	0	1	350	1	50	2	0	1	1	125	2	0	2	0	0
30146	3	#NULL!	0	0	0	0	0	0	0	0	0	0	2	120	71	10.2	15.3	8.9	3.51	1.74	1.29	6.32	83	314	10.969	152	69	11	24.9989	0.924731	59	#NULL!	1	1	0	1	100	1	50	1	100	1	1	0	2	0	2	0	0
30147	3	2	0	0	0	0	1	0	0	0	0	0	2	129	77	5.5	12.5	5.8	5.36	0.92	2.16	6.13	63	232	11.962	8	67	12	22.9719	1	56	55.062	1	1	0	1	300	1	300	1	300	1	1	2	1	50	1	50	2
30148	3	2	0	0	0	0	0	0	0	0	0	0	1	#NULL!	#NULL!	8.2	17.6	8.8	6	1.64	1.93	5.21	85	444	15.054	270	66	9	22.2137	0.833333	58	102.496	1	1	0	1	400	1	200	#NULL!	0	1	1	250	2	0	#NULL!	0	0
30149	3	1	0	0	0	0	0	0	0	0	0	0	2	190	98	7.7	14.5	7	5.12	1.8	1.41	6.02	69	382	7.349	29	71	3	28.125	0.897959	69	63.0155	1	1	0	1	400	1	200	1	100	1	1	250	2	0	#NULL!	0	0
30150	3	1	0	0	0	0	0	0	0	0	0	0	1	170	84	6.2	8.2	6.8	3.71	1.2	1.25	5.14	102	299	15.322	70	65	6	26.7698	0.968421	60	139.36	1	1	0	1	300	1	125	1	100	1	0	100	1	200	1	100	0
30151	3	1	0	0	0	0	0	0	0	0	0	0	2	158	98	6.5	9.4	5.6	3.29	1.82	1.42	5.46	78	250	2.633	3	70	1	29.3848	0.849057	70	83.1025	2	0	0	2	0	2	0	2	0	2	0	0	2	0	2	0	0
30152	3	2	0	0	0	0	0	0	0	0	0	0	2	150	90	11.3	19.5	11	6.38	2.26	1.51	2.89	61	260	3.427	270	68	5	34.2222	0.921053	64	49.7006	1	1	0	1	300	1	20	1	100	1	0	100	1	250	1	200	0
30153	3	2	0	0	0	0	0	0	0	0	0	0	1	145	78	9.3	13.3	7.4	7.63	1.51	2.14	7.39	54	253	8.245	21	72	19	24.7475	0.989362	54	30.359	1	1	0	1	50	1	25	1	0	2	0	0	2	0	1	0	0
30154	3	1	0	0	0	0	0	0	0	0	0	0	1	138	88	7.6	9.3	6.2	4.25	0.75	1.46	4.43	67	279	11.867	10	56	14	23.1206	0.916667	43	76.1182	1	1	0	1	350	1	200	2	0	1	1	0	2	0	1	50	0
30155	3	1	0	0	0	0	0	0	0	0	0	1	1	160	90	7.2	7.8	6	5.2	1.44	1.35	4.62	71	346	10.072	25	46	7	24.0569	0.923077	40	96.0729	1	1	0	1	0	1	0	2	0	2	0	0	2	0	1	0	0
30156	3	2	0	0	0	0	0	0	0	0	0	0	2	170	80	6.8	13.2	11.9	6.25	0.98	2.67	6.71	46	346	2.943	270	55	13	25.0657	0.967391	43	33.1477	1	1	1	2	0	1	20	1	0	1	1	0	2	0	1	50	0
30157	3	1	0	0	0	0	0	0	0	0	0	0	2	106	72	6.5	8	5.9	4.65	1.09	1.64	6.36	117	372	14.38	6	70	9	23.4375	0.95	62	165.145	1	1	0	1	300	1	50	1	50	1	1	0	2	500	2	50	0
30158	3	2	0	0	0	0	0	0	0	0	0	0	2	128	83	6.4	10.5	5.3	5.24	2.87	1.41	5.38	55	337	15.487	47	66	8	27.5862	0.89011	59	39.3867	1	1	1	1	200	1	100	1	0	1	0	0	2	0	1	50	0
30159	3	1	0	0	0	0	0	0	0	0	0	0	2	140	90	7.8	15.3	7.9	4.31	2.62	1.72	4.57	70	286	14.49	88	67	7	27.852	0.989796	61	69.7352	1	1	0	1	300	1	100	1	100	2	0	0	2	0	1	100	0
30160	3	2	0	0	0	0	0	0	0	0	0	0	1	150	86	4.6	4.3	5.1	6.66	1.36	2.67	4.69	56	236	4.378	65	66	2	23.1111	0.898876	65	41.4903	1	1	0	1	100	1	50	2	250	1	0	0	2	250	1	50	0
30161	3	#NULL!	0	0	0	0	1	0	0	0	0	1	#NULL!	128	82	8	11.3	7.2	4.68	1.26	1.72	5.24	69	365	8.679	10	69	5	31.975	0.943925	65	#NULL!	1	1	0	1	75	1	100	2	100	1	1	0	1	150	2	50	0
30162	3	2	0	0	0	0	0	0	0	0	0	0	2	157	92	8.6	4.8	6.6	5.45	1.98	1.54	4.25	63	306	6.217	8	62	13	25.8876	1.06383	50	60.832	2	0	1	1	500	1	100	1	200	1	1	5	1	10	1	10	0
30163	3	2	0	0	0	0	0	0	0	0	0	0	2	149	83	6.6	8.1	5.5	5.18	1.14	1.79	9.43	78	318	12.17	34	72	2	26.1286	1.0101	71	80.8469	1	1	0	1	250	1	100	#NULL!	0	1	1	0	2	0	1	50	0
30164	3	1	0	0	0	0	0	0	0	0	0	0	1	122	82	6.3	9.3	5.7	4.76	1.84	1.47	3.94	81	318	7.294	14	61	13	35.6513	1.02804	49	99.7995	2	1	0	2	0	2	50	2	100	2	1	0	2	250	2	120	0
30165	3	2	0	0	0	0	0	0	0	0	0	0	1	170	78	5.4	7	5.6	4.22	0.98	1.99	6.85	61	273	3.056	7	72	27	#NULL!	0.876923	46	45.0846	1	1	0	1	300	1	100	1	50	1	0	0	1	0	1	0	0
30166	3	1	0	0	0	0	0	0	0	0	0	0	2	146	89	7.4	12.2	7.8	4.87	1.07	1.63	4.45	92	411	9.454	48	55	8	26.9896	0.885417	48	129.864	1	1	1	1	0	1	20	1	450	#NULL!	1	150	2	0	1	50	0
30167	3	2	0	0	0	0	0	0	0	0	0	0	1	150	88	6.2	8.8	6.2	4.68	1.13	1.88	6.87	54	354	6.553	35	63	1	27.6304	0.927835	63	40.745	1	1	0	1	300	1	300	1	100	1	1	2	1	50	1	50	2
30168	3	2	0	0	0	0	0	0	0	0	0	0	1	110	76	6.9	8	7	6.03	2.18	1.75	3.28	60	381	4.45	0	71	6	25.1532	0.923913	66	44.135	2	1	0	1	300	1	50	1	100	1	1	0	2	500	1	50	0
30169	3	1	0	0	0	0	1	0	0	0	0	0	1	107	65	6.4	8	6.9	3.61	0.85	1.8	3.91	80	362	11.668	53	73	40	24.3911	0.946237	34	83.8478	1	1	0	1	150	1	100	1	0	1	0	100	2	500	1	250	0
30170	3	2	0	0	0	0	0	0	0	0	0	0	2	132	84	5.2	7.1	5.7	5.15	2.55	1.31	3.33	52	257	5.765	22	65	1	31.1111	0.9375	65	34.2297	1	1	0	1	0	1	0	2	0	2	0	0	2	0	2	0	0
30171	3	1	0	0	0	0	0	0	0	0	0	0	1	160	85	6.4	16.3	5.8	5.01	1.36	1.73	8.54	139	341	11.667	37	65	12	25.5102	0.958763	54	217.196	1	1	0	1	250	1	250	2	0	2	0	0	1	0	1	0	0
30172	3	#NULL!	0	0	0	0	0	0	0	0	0	0	2	113	75	5.7	12.3	6.6	2.89	0.93	1.38	6.04	77	326	4.488	32	63	20	28.578	0.896226	44	#NULL!	1	1	0	1	150	1	25	1	50	1	1	0	2	250	1	50	0
30173	3	2	0	0	0	0	0	0	0	0	0	0	2	138	84	6.9	9.1	6	5.54	1.41	2.04	5.12	65	317	11.223	24	66	15	22.3757	0.909091	52	60.4233	1	1	0	1	250	1	150	2	0	1	0	100	1	500	1	100	0
30174	3	1	0	0	0	0	0	0	0	0	0	0	1	128	87	6.1	6.4	6	5.42	1.34	1.76	5.47	70	334	16.56	8	55	1	22.5827	0.946237	55	83.5832	1	1	0	1	300	1	200	2	0	1	1	250	1	400	1	100	0
30175	3	2	0	0	0	0	0	0	0	0	0	0	1	130	80	15.8	18.8	#NULL!	6.06	1.97	1.64	9.47	51	239	3.476	99	59	20	26.8136	1	40	39.05	2	1	0	1	100	1	300	1	300	1	1	50	1	50	1	50	2
30176	3	2	0	0	0	0	0	0	0	0	0	0	2	160	95	18.8	24.7	11.7	7.7	1.53	1.92	5.78	77	246	8.127	140	65	13	18.591	0.825581	53	86.8212	1	1	0	1	220	1	50	1	50	1	0	0	1	50	1	50	0
30177	3	2	0	0	0	0	0	0	0	0	0	0	2	160	98	10.3	20.6	10.3	5.91	1.01	2.12	5.06	56	211	8.268	16	67	13	26.5021	0.956044	55	40.3363	1	1	0	1	350	1	200	1	100	1	0	125	1	300	1	125	0
30178	3	2	0	0	0	0	0	0	0	0	0	0	2	170	90	6.8	14.6	6.5	3.57	3.31	1.14	4.46	66	330	7.93	16	69	17	21.0772	0.870968	53	59.0649	1	1	0	1	150	2	50	2	100	1	1	0	2	500	1	50	0
30179	3	2	0	0	0	0	0	0	0	0	0	0	2	130	80	5	5.1	5.6	4.19	1.31	1.55	6.46	88	330	5.07	25	49	13	26.1719	0.857143	37	128.425	1	1	0	1	0	1	0	1	0	1	0	0	1	0	1	0	0
30180	3	2	0	0	0	0	0	0	0	0	0	0	1	130	90	7.6	11.1	6.5	3.6	1.08	1.55	3.82	60	286	7.441	121	53	12	32.0461	0.877193	42	64.907	1	1	0	1	300	1	250	1	150	1	1	0	1	200	1	0	0
30182	3	2	0	0	0	0	0	0	0	0	0	0	1	130	90	6	6.9	6.3	3.63	1.79	1.23	6.93	63	445	8.352	122	53	12	32.0461	0.877193	42	71.218	1	1	0	1	300	1	250	1	150	1	1	0	1	200	1	0	0
30183	3	1	0	0	0	0	0	0	0	0	0	0	2	140	78	8.1	5	5.7	4.47	0.77	1.57	4.61	73	321	14.573	62	68	13	23.3355	0.866667	56	74.8922	1	1	0	1	250	1	50	1	10	1	0	0	2	50	1	20	0
30185	3	2	0	0	0	0	0	0	0	0	0	0	2	138	85	9.3	21.7	9.1	4.57	1.1	2.19	4.16	65	225	7.368	165	62	18	20.7008	0.954545	45	65.0393	1	1	0	#NULL!	300	1	50	1	50	1	1	0	1	200	1	100	0
30186	3	2	0	0	0	0	0	0	0	0	0	0	1	130	90	7.7	9.3	6.1	6.47	6.94	1.5	3.95	68	355	8.099	6	65	5	29.6665	0.805556	61	67.8883	1	1	0	1	300	1	300	1	100	1	1	5	1	20	1	10	0
30187	3	1	0	0	0	0	0	0	0	0	0	0	2	209	100	9	12.8	6.8	4.64	1.96	1.45	4.94	65	266	11.606	270	65	15	29.3575	0.949495	51	61.5249	2	1	0	2	0	2	0	2	0	2	0	0	2	0	1	100	0
30188	3	2	0	0	0	0	0	0	0	0	0	0	2	114	73	6.5	7.3	6.5	5.2	1.14	1.86	5.71	64	392	11.416	13	59	10	25.4767	0.846939	50	66.3976	1	1	0	1	100	1	10	2	0	2	0	0	1	0	1	0	0
30189	3	2	0	0	0	0	0	0	0	0	0	0	1	160	90	9.5	19.4	10.4	4.71	0.81	1.89	3.58	45	192	7.463	14	66	3	21.7865	0.952941	64	18.3501	1	1	1	1	250	1	50	1	50	1	1	150	2	0	2	0	0
30190	3	1	0	0	0	0	0	0	0	0	0	0	1	155	79	5.5	6.3	5.5	5.22	1.15	2.42	5.98	85	311	7.868	53	69	1	26.9531	0.841584	69	98.9821	1	1	0	1	300	1	100	1	0	1	0	200	1	300	1	50	150
30191	3	#NULL!	0	0	0	0	0	0	0	0	0	0	2	113	71	5.2	5.1	5.6	4.25	1.11	1.53	6.19	64	247	7.836	2	61	1	22.1003	0.87234	61	#NULL!	1	1	0	1	300	1	30	1	50	1	0	150	2	0	2	0	0
30192	3	2	0	0	0	0	0	0	0	0	0	0	1	140	90	5.9	6.7	5.8	6.13	1.41	1.68	5.66	64	399	11.693	29	68	5	26.1427	0.916667	64	56.0116	1	1	0	1	150	1	75	1	100	1	1	0	1	200	1	50	0
30193	3	2	0	0	0	0	0	0	0	0	0	0	2	118	80	5.1	6	6.1	4.54	1.31	1.78	3.85	59	318	5.255	4	63	12	26.8977	0.813084	52	51.2633	1	1	0	1	600	2	100	1	20	1	0	0	1	500	1	50	0
30194	3	2	0	1	1	0	0	0	0	0	0	0	1	160	100	10.4	17.8	9	6.6	1.6	2.4	5.11	56	325	7.335	107	65	29	29.7778	0.958763	37	42.6443	1	1	0	#NULL!	300	1	150	1	100	1	0	200	1	300	1	100	0
30195	3	#NULL!	0	0	0	0	0	0	0	0	0	0	2	130	76	7.9	8.4	7.4	6.45	1.1	2.42	4.4	64	336	11.929	13	#NULL!	12	22.1893	0.776596	#NULL!	#NULL!	1	1	0	1	150	1	25	1	50	1	1	250	1	0	1	100	0
30196	3	2	0	0	0	0	1	0	0	0	0	0	1	120	77	6.4	11	6.7	5.4	1.41	1.79	5.48	71	292	10.902	4	64	11	25.8065	0.87	54	75.3532	1	1	0	1	150	1	25	1	50	1	0	200	1	500	1	50	0
30197	3	1	0	0	0	0	0	0	0	0	0	0	2	150	88	7	9.3	6	4.65	2.68	1.2	7.78	115	473	9.969	41	72	11	27.1809	0.989247	62	158.63	1	1	0	1	300	1	50	1	100	1	1	0	2	250	1	25	0
30198	3	1	0	0	0	0	0	0	0	0	0	0	2	160	94	7.1	11.4	5.2	4.28	1.31	1.47	6.4	89	306	9.877	131	74	7	25.0762	0.966292	68	101.627	1	1	1	1	6	1	50	1	50	1	0	150	2	0	1	50	0
30200	3	#NULL!	0	0	0	0	0	0	0	0	0	0	2	160	90	6.9	6.3	5.6	4.59	1.82	1.51	6.78	57	227	11.696	16	58	6	23.9188	0.858696	53	#NULL!	1	1	0	1	150	1	25	1	50	1	0	250	1	0	1	100	0
30201	3	1	0	0	0	0	0	0	0	0	0	0	1	137	87	10.2	19.8	10	6.42	2.59	1.3	4.76	70	211	10.634	7	65	15	23.3355	0.922222	51	72.0432	1	1	0	1	300	2	0	2	0	1	1	0	1	150	1	50	0
30202	3	2	0	0	0	0	0	0	0	0	0	1	2	110	70	6.4	9.8	5.8	5.35	1.4	1.45	6.05	74	357	11.706	36	60	13	25.8065	0.96875	48	86.2802	1	1	0	#NULL!	150	1	50	1	50	1	1	200	1	200	2	0	0
30203	3	2	0	0	0	0	0	0	0	0	0	0	1	170	90	11.9	19.3	9.2	5.1	1.23	1.38	6.44	51	297	9.372	38	68	12	25.711	0.868687	57	28.664	1	1	0	1	300	1	100	2	0	1	1	10	1	50	1	10	0
30204	3	2	0	0	0	0	0	0	0	0	0	0	2	130	86	8	15	6.7	4.24	2.1	1.36	5.99	87	362	8.12	111	78	27	28.125	0.980392	52	92.8558	1	1	0	1	100	1	20	2	0	1	1	3	1	100	2	0	0
30205	3	2	0	0	0	0	0	0	0	0	0	0	1	160	90	5.1	6.6	6.1	5.3	1.59	1.65	4.7	48	353	9.563	153	67	1	26.1066	0.969388	67	23.5071	1	1	0	1	200	2	50	2	70	2	1	0	2	100	2	50	0
30206	3	2	0	0	0	0	0	0	0	0	0	0	2	138	89	8.4	14.2	7.3	5.09	1.98	1.31	6.24	66	258	11.87	270	63	12	31.6346	0.954128	52	65.9889	1	1	0	1	100	1	50	1	100	1	1	100	1	300	1	100	0
30207	3	2	0	0	0	0	0	0	0	0	0	0	2	180	80	7.4	14.6	6.7	4.42	1.64	1.68	7.36	76	321	8.541	270	70	15	26.2985	0.875	56	78.9475	1	1	0	1	150	1	25	1	0	1	0	0	2	0	1	0	0
30208	3	2	0	0	0	0	0	0	0	0	0	0	2	140	99	12.7	22.8	#NULL!	4.84	1.38	1.45	5.99	76	316	10.244	95	62	7	24.2215	0.923913	56	88.1795	2	1	0	2	200	2	100	2	250	2	0	200	1	#NULL!	1	50	0
30209	3	2	0	0	0	0	0	0	0	0	0	0	1	160	80	10	15.6	7.8	5.27	1.65	1.77	4.67	57	485	10.297	89	73	17	23.3091	0.851064	57	35.516	1	1	0	#NULL!	300	2	0	2	0	#NULL!	#NULL!	200	1	300	2	0	0
30210	3	2	0	0	0	0	0	0	0	0	0	0	1	132	80	5.3	14.6	9.2	7.03	2.08	2.53	4.25	52	232	6.814	25	75	10	26.5239	0.979592	66	22.6897	2	0	0	1	300	1	100	1	75	1	1	200	1	200	2	0	0
30211	3	2	0	0	0	0	0	0	0	0	0	0	1	180	80	9.1	11.1	8.7	7.05	2.13	1.63	2.92	58	386	10.207	31	64	19	22.9421	0.87234	46	48.0057	1	1	0	#NULL!	150	#NULL!	150	#NULL!	#NULL!	2	1	0	1	100	1	50	0
30213	3	2	0	0	0	0	0	0	0	0	0	0	2	138	87	6.5	7.9	5.8	4.85	1.04	1.34	3.78	65	309	14.861	27	71	22	22.2222	1.0122	50	54.6533	1	1	0	1	100	1	50	1	0	1	0	0	1	250	1	100	0
30214	3	2	0	0	0	0	0	0	0	0	0	0	2	128	85	4.3	4.4	5.3	5	1.32	2.25	6.55	92	302	3.39	58	73	10	27.1203	0.970874	64	109.144	1	1	0	#NULL!	250	1	50	1	50	1	1	200	1	200	2	0	0
30215	3	1	0	0	0	0	0	0	0	0	0	0	2	150	95	5.4	12.2	6.2	4.06	0.84	2.03	4.46	64	209	9.396	35	67	3	23.1837	0.935484	65	57.1132	1	1	0	1	100	#NULL!	200	1	50	1	0	125	1	50	1	100	0
30216	3	1	#NULL!	#NULL!	#NULL!	#NULL!	#NULL!	#NULL!	#NULL!	#NULL!	#NULL!	0	#NULL!	128	79	6.6	9	6.2	3.36	1	1.28	4.83	81	399	8.113	41	56	1	27.1706	0.953704	56	105.569	1	1	0	2	0	2	0	2	0	1	0	250	2	0	2	0	0
30217	3	2	0	0	0	0	0	0	0	0	0	0	2	150	80	9.9	18.9	9.8	5.71	2.19	1.82	3.72	63	221	7.673	18	73	15	23.7332	0.88172	59	48.138	1	1	0	1	250	1	100	2	0	2	0	0	2	0	1	0	0
30218	3	2	0	0	0	0	0	0	0	0	0	0	1	128	73	5.4	11.4	7.3	4.05	1.35	1.74	5.24	67	231	10.257	16	68	7	30.7574	0.873786	62	62.3226	1	1	0	1	250	1	100	2	0	2	0	0	1	150	2	0	0
30219	3	1	0	0	0	0	0	0	0	0	0	0	2	140	100	5.4	5.5	6	5.06	1.42	1.34	5.88	78	285	9.555	51	62	1	24.4646	0.955556	62	92.3345	2	1	0	2	0	2	0	2	0	2	0	0	2	0	2	0	50
30220	3	1	0	0	0	0	0	0	0	0	0	0	1	145	85	4.9	4.9	5.6	4.18	1.36	1.42	3.83	84	304	8.056	8	66	6	23.9188	0.904255	61	100.34	1	1	1	1	300	1	75	2	10	1	1	0	2	350	1	30	0
30221	3	2	0	0	0	0	0	0	0	0	0	0	2	150	74	4.8	6.2	5.5	4.49	1.24	1.88	4.72	66	232	6.629	3	72	1	18.5529	0.858824	72	55.6029	1	1	0	1	100	1	50	1	50	1	#NULL!	#NULL!	1	100	2	#NULL!	0
30222	3	2	0	0	0	0	0	0	0	0	0	0	2	136	88	4.7	6.7	5.7	5.31	3.8	1.57	5.02	61	414	9.369	21	57	3	27.2932	0.872549	55	62.3946	2	1	0	1	250	2	#NULL!	2	#NULL!	2	#NULL!	#NULL!	1	300	1	100	0
30223	3	1	0	0	0	0	0	0	0	0	0	0	1	134	80	4.9	4.2	5.7	4.2	1.01	1.53	8.08	82	374	16.635	8	59	3	24.2587	0.747664	57	104.211	2	1	0	2	#NULL!	2	#NULL!	2	#NULL!	2	#NULL!	#NULL!	2	#NULL!	2	#NULL!	#NULL!
30224	3	2	0	0	0	0	0	0	0	0	0	0	2	140	88	5.6	15.4	6.9	4.49	1.26	2.15	4.22	52	321	6.653	0	69	5	22.9398	0.802083	65	29.6137	1	1	0	1	300	1	50	1	0	1	0	#NULL!	1	500	1	100	0
30225	3	2	0	0	0	0	0	0	0	0	0	0	2	180	90	7.1	12	7	4.7	1.69	1.61	6.35	54	342	6.691	37	69	10	30.8532	0.897196	60	33.821	1	1	0	1	300	1	300	1	100	1	1	100	1	400	1	100	0
30226	3	1	0	0	0	0	0	0	0	0	0	0	2	150	86	4.7	13	7	3.4	1.57	1.16	4.83	103	383	10.167	232	65	8	25.8645	0.909091	58	141.464	1	1	0	1	200	1	50	1	0	1	0	#NULL!	2	500	1	0	0
30227	3	2	0	0	1	0	0	0	0	0	0	0	2	110	70	7.8	13.2	9.3	2.99	1.24	1.16	3.34	40	270	12.23	25	51	7	27.2173	0.82906	45	25.1418	1	1	1	1	300	1	50	1	50	1	#NULL!	#NULL!	1	52	1	20	0
30228	3	2	0	0	0	0	0	0	0	0	0	0	2	125	76	5.7	4.6	5.4	5.71	0.95	1.85	4.02	71	213	12.02	45	59	3	23.3355	0.96875	57	81.1232	1	1	0	1	200	1	50	1	#NULL!	1	#NULL!	150	2	#NULL!	2	#NULL!	0
30229	3	1	0	0	0	0	0	0	0	0	0	0	2	146	90	10	16.1	8.1	4.73	1.64	1.44	6.27	75	303	6.602	36	60	5	24.2587	0.826923	56	88.3315	1	1	0	1	500	1	100	1	50	1	#NULL!	150	2	#NULL!	2	#NULL!	0
30230	3	2	0	0	0	0	0	0	0	0	0	0	1	145	72	5.4	8.6	5.6	4.75	2.79	1.36	4.95	57	272	12.186	14	68	2	21.875	0.894737	67	41.286	1	0	1	1	600	1	50	2	50	2	#NULL!	100	2	250	1	50	0
30231	3	2	0	0	0	0	0	0	0	0	0	0	2	140	76	4.8	7	4.8	3.41	0.81	1.81	5.44	93	413	12.201	64	74	4	19.6752	0.913978	71	110.094	#NULL!	#NULL!	#NULL!	1	150	1	50	1	100	2	0	0	1	150	2	0	0
30232	3	2	0	0	1	0	0	0	0	0	1	0	1	157	92	8.4	13.2	7.7	6.69	1.34	1.51	5	71	275	7.56	24	65	16	29.6665	0.915888	50	74.1992	1	1	0	#NULL!	200	#NULL!	50	2	0	#NULL!	#NULL!	240	1	300	1	100	0
30233	3	1	0	0	0	0	0	0	0	0	0	0	2	147	86	5.9	10.1	6.6	4.8	1.27	1.65	5.99	88	379	8.26	2	70	5	25.8645	1.02	66	104.139	1	1	1	1	300	1	50	1	50	1	1	150	2	0	2	0	0
30234	3	2	0	0	0	0	0	0	0	0	0	0	1	126	78	6.9	6.7	6.5	4.96	1.66	1.66	3.91	60	293	14.354	27	70	18	25.3906	0.857143	53	45.289	1	1	0	1	300	1	50	1	20	1	0	0	1	250	1	25	0
30235	3	1	0	0	0	0	0	0	0	0	0	0	1	168	100	8.4	16.3	7.9	4.38	1.55	1.29	6.95	79	416	15.053	42	68	13	27.6601	0.95	56	87.5141	1	1	0	1	300	1	300	1	0	1	1	0	1	500	1	100	0
30236	3	2	0	0	0	0	0	0	0	0	0	0	1	134	74	14.9	26.3	12.4	4.74	3.11	1.36	4.64	56	313	10.255	56	59	6	23.533	0.967742	54	49.5683	1	1	0	1	200	1	200	2	0	1	0	125	2	0	2	0	0
30237	3	2	0	0	0	0	0	0	0	0	0	0	2	150	70	7.9	10	6.4	4.8	0.85	2.39	5.81	71	251	7.624	12	73	13	22.2063	1.02151	61	64.9672	1	1	0	1	200	1	10	1	10	1	1	5	1	50	2	0	0
30240	3	2	0	0	0	0	0	0	0	0	0	0	1	150	90	9.5	14	8.1	6.63	2.94	0.92	4.28	64	387	11.761	125	45	14	27.6361	1.02273	32	82.5536	1	1	0	1	300	1	200	1	200	1	1	250	2	750	1	100	0
30242	3	2	0	0	0	0	0	0	0	0	0	0	2	150	95	8.1	13.2	8.1	4.19	1.6	1.44	5.33	48	299	4.136	101	68	15	25.4375	1.05556	54	22.3531	1	1	0	1	0	1	200	1	0	1	0	225	1	0	1	50	0
30243	3	1	0	0	0	0	0	0	0	0	0	0	1	126	85	5.7	7.9	6.9	4.23	1.85	1.07	4.43	65	365	11.684	13	66	10	28.0763	1	57	60.3709	1	1	0	1	300	1	100	1	50	1	1	100	1	250	2	0	0
30244	3	1	0	0	1	1	0	0	0	0	0	0	1	160	86	12.8	12.3	9.9	5.4	1.47	1.96	2.85	56	188	3.036	22	66	29	24.653	0.923077	38	41.438	1	1	0	1	0	1	0	2	0	1	0	0	2	0	1	0	0
30245	3	1	0	0	0	0	1	0	0	0	0	0	2	134	89	8	10.2	7.6	4.39	1.14	1.78	5.98	86	411	15.606	24	63	3	22.4913	0.927083	61	108.01	1	1	0	1	300	1	200	2	200	1	1	0	2	500	1	150	0
30246	3	1	0	0	0	0	0	0	0	0	0	0	2	149	77	9	7.8	6.5	5.14	1.02	1.92	5.13	90	239	9.369	10	68	20	19.9792	1.05263	49	110.654	2	1	0	2	0	2	0	2	0	2	0	0	2	0	2	0	0
30247	3	1	0	0	0	0	0	0	0	0	0	0	2	150	76	7.1	10.5	6.7	2.88	2.01	1.08	3.3	80	324	11.699	24	76	3	26.1286	0.940594	74	80.3858	1	1	0	1	100	1	50	1	50	1	1	102	1	0	1	10	0
[truncated: 2,938 more rows]
[truncated: 35 more columns]

## Sheet: Training_set
Gender	History	WHR	Age	SBP	DBP	GLU	GLU2H	HbA1c	TC	TG	HDL	BUN	SCR	UA	UCR	UMA	BMI	DiseaseCourse	Case
0	0	1	67	140	90	11.1	12.4	7.8	5.55	2.57	1.62	4.76	59	308	11.898	33	27.12	3	0
0	1	1	63	176	83	8	8.5	9.3	4.79	1.47	1.97	8.28	93	306	5.938	270	29.903	22	0
1	0	0	58	140	80	6.5	11.6	6.3	3.79	2.99	1.49	4.42	85	314	11.673	12	23.951	5	0
1	1	1	70	158	88	3.2	6.1	5.7	4.54	1.45	0.95	11.17	95	333	2.082	1	27.282	31	0
1	0	0	71	127	77	5.5	9.3	5.7	3.84	0.93	1.94	4.16	69	252	7.309	5	20.937	11	0
0	0	1	58	106	73	6.5	14.2	6.1	3.69	1.27	1.92	4.61	68	206	12.088	18	24.747	11	0
0	0	1	64	172	86	7.8	15.2	6.6	5.09	2.31	1.35	3.68	59	200	14.207	27	25.11	15	0
1	1	1	73	147	74	6.7	12.6	6.3	4.24	1.54	1.29	3.65	79	324	7.708	7	26.149	10	0
1	1	0	69	148	74	7.9	16.7	8.3	5.92	1.4	1.81	5.84	78	259	11.877	7	25.149	15	0
0	1	0	51	148	89	6.4	13.9	5.9	4.5	0.79	2.14	4.26	65	289	5.792	3	25.462	7	0
1	1	0	73	140	75	6.7	13.9	6.5	4.78	1.26	1.51	5.88	106	271	11.139	32	22.229	5	0
0	1	1	65	146	81	8.2	17.4	9	4.58	1.25	1.27	5.21	41	314	4.421	4	20.569	26	0
1	0	0	68	121	74	4	8.7	6.9	3.55	0.85	1.79	5.3	78	247	10.168	8	24.024	31	0
1	0	1	65	188	86	5.4	6.2	5.8	4.16	1.44	1.52	5.18	68	418	4.547	16	31.646	11	0
1	0	1	72	149	74	5.4	9.6	6	3.89	1.45	1.51	5.23	85	318	8.492	6	25.149	9	0
1	0	0	64	156	71	9.4	14.4	7.7	3.67	1.39	1.17	5.2	92	414	3.699	41	26.446	11	0
0	1	1	65	152	87	8.1	11.95	7.3	3.85	1.36	1.4	4.69	60	352	5.428	6	22.46	17	0
1	1	1	65	130	80	8.6	13.6	7.2	3.86	1.93	1.08	4.49	82	321	5.953	270	28.65	10	0
0	1	1	68	151	79	7.1	12.1	6.9	4.18	1.94	1.21	3.9	47	301	7.678	82	26.37	8	0
1	0	1	70	190	120	10.5	6	10.2	4.89	1.23	1.61	18.84	316	461	2.258	270	30.458	6	0
1	0	1	71	124	80	5.4	10.6	6.5	2.57	0.81	0.92	5.37	89	229	14.316	23	25.855	13	0
0	1	1	60	187	76	5.5	12.6	10.4	4.27	1.12	1.87	7.5	51	172	4.631	60	28.084	21	0
0	1	1	60	115	80	7	11.8	10.5	9.63	4.33	1.47	5.41	81	262	3.819	0	25.53	16	0
1	0	0	80	150	73	4.7	8.6	6.2	3.58	0.77	1.27	9.86	102	396	7.011	0	23.068	15	0
1	1	0	73	130	88	6.4	9.4	6.7	2.72	0.58	1.06	5.09	82	311	5.624	0	25.911	21	0
1	1	1	67	145	95	6.8	12.9	7.6	2.445	1.19	0.82	4.06	78	280	13.65	57	30.825	12	0
1	0	1	69	140	65	12.1	17.9	10.7	4.7	3.25	1.2	5.13	59	382	14.265	69	30.837	9	0
0	1	1	68	155	80	3.5	10.1	5.9	4.57	1.4	1.34	6.18	56	284	5.155	20	26.639	4	0
0	0	1	69	138	85	7	14.9	7.8	5.21	2.76	1.4	3.62	62	275	3.645	2	22.893	16	0
1	0	1	75	160	79	4.5	14	8.3	2.8	0.84	1.03	3.94	77	333	3.684	75	24.977	21	0
0	1	1	70	130	80	9.2	10.7	6.6	2.62	1.42	1.15	3.72	38	273	0.528	10	25.217	21	0
1	1	0	72	146	92	5.3	8.9	6.7	3.39	1.72	1.24	7.35	132	474	11.7	101	23.665	15	0
1	1	0	70	130	80	3.8	13.7	5.5	4.67	1.51	1.78	5.98	72	320	15.763	9	24.524	12	0
1	0	1	65	110	80	4.1	12.2	8.2	3.79	2.47	1.15	4.04	66	236	10.116	19	25.309	7	0
0	1	1	74	180	80	7.5	7.7	8.6	3.99	1.25	1.27	6.99	66	343	3.292	6	27.34	11	0
0	0	0	60	110	70	3.6	6.9	5.9	4.8	0.75	2.86	3.87	52	225	3.603	3	23.125	14	0
0	1	1	59	130	90	4.7	13.5	9.8	5.66	1.58	1.35	11.63	281	334	1.605	172	24.841	11	0
0	0	1	64	134	86	3.7	13.9	7.4	5.23	4.81	1.3	6.76	86	556	4.193	270	28.251	4	0
1	0	0	71	120	70	5.6	13.8	7.1	3.16	1.17	1.09	11.45	109	327	4.176	183	24.167	25	0
1	0	0	69	130	80	4.6	10.5	7.1	3.26	1.12	1.3	4.95	77	276	6.576	0	23.62	25	0
1	1	1	74	150	80	5.3	8.4	6	3.01	0.81	1.16	5.21	85	313	18.124	32	23.939	15	0
1	1	0	62	110	70	5.4	11.7	6.9	3.09	0.87	1.07	4.69	53	243	6.699	1	24.741	11	0
0	0	1	60	120	80	4.7	8.3	6.1	3.77	1.97	0.99	4.4	60	329	3.959	0	29.358	11	0
0	1	1	64	110	70	5.7	13.3	8.4	5.07	6.07	0.98	3.25	95	155	12	15	30.102	17	0
1	0	1	65	110	70	6	14	7	3.72	2.03	1.13	3.68	65	249	4.367	3	29.63	4	0
0	1	0	60	120	80	5.7	13.9	7.7	2.73	0.97	0.85	4.14	47	256	5.426	7	23.068	27	0
0	1	1	62	120	70	3.9	12.2	6.9	3.66	0.97	0.95	3.36	46	201	2.912	3	20.932	3	0
1	1	1	64	140	80	5.4	9.3	6.9	4.41	1.68	1.24	2.96	48	204	3.624	270	24.035	8	0
0	1	1	70	128	71	8.9	23.7	8.3	5.59	0.96	2.2	4.66	64	204	4.055	2	19.531	24	0
1	1	1	72	170	66	5.2	13.1	7.6	5.09	1.14	1.37	5.87	62	262	2.989	1	29.969	16	0
0	1	1	67	107	83	9.8	17	9.2	3.21	1.55	1.13	4.19	56	264	6.636	7	24.747	21	0
1	1	1	68	150	82	4.4	13	6.2	4.32	2.04	1.11	4.18	73	339	12.007	15	21.644	2	0
1	0	1	65	138	79	13.1	22.6	9.6	5.02	1.81	0.96	7.36	65	282	6.11	17	28.056	4	0
0	0	1	67	130	70	6.5	11.3	6.4	4.28	2.21	1.27	4.66	59	232	2.199	4	22.833	17	0
1	1	1	51	155	78	10.5	18.3	8.8	5.79	3.67	1.05	5.7	76	290	11.4	270	28.578	18	0
0	1	1	52	113	67	3.9	4	5.5	3.73	0.7	2.36	5.4	56	273	2.574	0	23.624	7	0
0	1	1	54	144	83	11.6	19.6	9	4.14	1.65	1.74	4.64	54	206	5.586	8	24.841	6	0
0	1	1	76	144	69	7.1	11.2	6.7	3.85	1.43	1.47	5.59	64	357	2.973	2	26.776	21	0
0	1	1	58	130	78	5	6.3	5.6	4.83	1.04	2.39	6.6	68	250	7.516	34	23.624	6	0
0	0	1	68	137	76	9.9	13.3	6.7	2.54	1.3	1.35	3.77	67	269	15.678	270	28.762	14	0
1	0	1	65	146	78	5.8	8.9	7.1	3.93	1.66	1.16	5.84	90	328	8.138	4	30.119	10	0
0	1	1	74	154	65	6.4	9.7	8	3.58	1.76	1.05	8.12	92	321	10.825	44	26.446	11	0
0	1	1	66	183	73	8	8.4	7.3	2.9	1.1	1.16	4.72	67	397	6.148	75	27.734	19	0
1	1	1	68	156	74	6.1	10.78	6.8	4.27	1.4	1.71	8.49	91	433	12.033	270	30.095	14	0
1	1	0	67	155	88	4.7	10.5	7.3	3.32	0.9	1.5	3.99	65	294	7.836	4	21.224	17	0
0	1	1	56	133	80	6.9	12.9	7.1	4.87	1.28	1.7	4.45	45	322	6.003	2	19.289	11	0
1	0	1	71	168	79	9.7	15.54	9.3	3.77	0.75	1.67	7.32	77	371	2.103	137	26.122	19	0
0	1	1	68	153	81	7.1	11.3	7	4.77	2.3	1.24	4.74	59	253	8.587	16	23.733	35	0
1	0	1	71	159	71	7.7	9.2	6.1	5.55	1.63	2.1	4.36	93	354	5.682	10	26.149	11	0
1	1	1	76	140	90	7.1	9.3	7.5	5.35	1.09	1.9	5.09	93	331	6.052	258	23.671	11	0
0	0	0	66	110	70	5.3	9.3	6.5	4.55	0.68	2.44	5.67	65	213	5.742	11	20.69	6	0
0	0	0	67	130	90	6.8	11.3	6.6	4.54	2.21	1.35	3.38	57	350	4.588	2	27.435	25	0
1	1	1	70	150	90	7.4	13.8	8	4.5	1.49	1.31	4.07	74	381	9.878	22	25.352	13	0
0	1	0	63	120	80	8	17	9.6	6.74	1.02	2.41	5.81	58	150	4.52	6	22.1	22	0
1	0	0	66	120	80	5.1	5.8	5.7	3.95	0.94	1.85	6.34	67	243	9.23	11	18.711	2	0
1	0	1	37	140	90	5.4	9.1	5.4	3.19	2.05	0.85	4.2	103	344	17.629	43	27.732	2	0
0	1	0	48	110	70	8.3	10.7	6.1	4.48	1.64	1.44	3.39	49	215	6.112	4	20.313	2	0
0	0	1	64	100	60	6.3	10.6	7	4.08	1.26	1.3	3.03	50	265	4.485	4	28.399	5	0
1	1	1	70	190	93	8.5	17.2	7.1	5.01	1.38	1.39	5.12	67	353	5.475	8	24.142	5	0
1	0	1	73	155	79	7.8	13.1	6.8	4.48	1.2	1.06	4.8	81	280	8.663	1	26.196	12	0
1	1	1	59	155	86	5.8	9.2	5.8	4.6	2.06	1.93	4.43	94	475	7.924	28	28.36	7	0
0	0	0	71	106	66	6.6	13.4	6.8	4.87	1.65	1.59	6.08	68	283	6.235	1	23.805	7	0
0	0	1	57	135	58	8.2	7.4	7.6	4.8	1.17	1.25	4.76	74	292	15.714	270	23.438	22	0
0	0	1	65	119	63	10.3	15.2	9.8	4.53	2.95	1.2	4.1	52	239	3.849	28	24.878	26	0
0	0	1	68	164	64	5.2	10.8	7.9	3.91	1.58	1.39	5.15	56	309	6.657	9	23.233	21	0
1	0	0	67	130	78	5.3	7.6	6.4	4.5	0.97	2	4.47	70	336	8.042	36	24.913	9	0
0	0	1	73	150	74	6.3	14.2	7.1	4.24	0.82	2.21	7.21	73	296	3.379	1	29.278	19	0
0	1	1	53	121	66	7.7	15.8	8.4	5.01	1.47	1.51	6.23	59	260	11.683	34	21.778	11	0
1	0	0	55	135	79	6.7	8.2	6.2	4.64	1.15	1.35	4.02	71	352	9.324	4	23.148	1	0
0	0	1	73	131	71	7.3	12.9	6	5.59	1.15	2.21	4.79	74	234	3.581	7	30.801	3	0
1	1	0	63	162	75	6.5	10	6.4	4.3	0.8	1.72	7.27	86	290	16.525	15	24.535	21	0
1	0	1	67	122	78	7.5	7.6	6.3	3.06	1.37	1.22	7.45	127	341	14.467	17	22.266	11	0
1	1	1	77	123	58	8.6	12.6	7.8	4.84	0.9	1.969	5.42	88	253	8.09	20	25.352	9	0
0	0	1	73	166	84	6.2	7.5	6.5	2.77	0.64	1.29	2.76	42	207	11.837	34	27.293	6	0
1	0	1	68	155	79	7.8	10.5	7.7	3.46	1.22	1.05	3.66	65	242	11.198	39	28.629	4	0
0	1	1	68	141	82	6.8	11.2	7.1	4.28	0.9	1.46	5.4	45	192	7.438	12	32.871	14	0
0	1	1	62	143	68	6.7	5.7	6.6	3.52	1.03	0.73	5.63	42	225	11.761	15	27.435	2	0
0	0	0	78	149	72	6.1	10.7	6.6	2.57	0.89	1.15	4.04	44	216	11.723	66	29.32	5	0
1	0	1	73	198	78	9.7	14	9.9	3.03	0.89	0.54	2.2	42	152	4.084	52	25.477	11	0
1	0	0	70	181	93	8.4	9.3	8.6	3.18	0.78	1.07	3.83	64	206	4.72	152	25.654	10	0
1	1	1	67	117	67	7.5	15.5	9.7	3.5	0.9	0.85	3.86	61	242	15.319	58	23.712	21	0
1	1	1	73	153	78	8	13.4	6.9	2.93	1.16	1.22	3.82	49	255	10.837	48	25.911	5	0
1	0	0	57	143	86	8.3	10.8	5	2.05	0.81	0.63	2.62	49	192	14.537	25	26.892	11	0
0	1	1	71	157	69	6.7	9.2	7.2	4.2	2.05	0.81	4.82	45	201	14.955	25	26.346	11	0
1	0	0	69	176	93	13.5	14.1	9.1	8.37	1.69	2.03	4.84	79	220	6.865	270	22.1	14	0
0	1	1	59	160	67	7.1	8.7	7.6	3.46	1.4	0.9	4.33	54	262	7.03	4	27.852	22	0
0	0	1	68	148	87	9.7	10.7	6.9	3.66	1.05	1.87	5.52	72	232	7.971	217	22.942	15	0
0	1	1	78	181	76	4.2	8.6	7.8	5.34	1.59	1.67	6.85	96	317	5.008	11	25.462	25	0
1	0	0	78	158	81	7.7	8.2	8.6	3.45	1.06	1.44	5.5	73	360	4.955	41	25.469	11	0
1	0	1	68	158	95	7.1	8	4.9	4.1	2	1.38	5.5	82	338	9.482	68	27.042	9	0
0	0	1	70	137	76	7.5	15.4	7	4.08	1.32	0.89	5.25	77	260	7.757	2	20.061	15	0
1	0	0	73	168	78	4.3	9.3	7.3	5.05	1.09	1.45	6.1	63	290	6.783	270	24.539	11	0
1	0	1	72	186	82	12.1	16.9	8.5	5.15	3.12	1.48	8.51	94	293	4.118	26	30.299	15	0
1	1	1	65	174	81	8.2	9.6	8.3	4.67	2.15	1.14	3.79	59	232	9.945	18	28.345	7	0
1	1	1	67	189	95	5.5	8.7	8.8	2.94	0.79	0.93	3.34	60	231	10.763	250	26.298	21	0
0	1	1	69	152	72	7.4	8.3	7.6	4.83	1.19	1.42	5.81	61	383	4.14	19	25	11	0
1	0	1	74	144	75	4.8	8.7	6.8	2.73	0.84	0.84	3.79	58	193	10.895	19	22.231	16	0
0	1	1	70	138	73	9	10	7.3	5.32	1.71	1.73	6.14	75	261	11.281	14	25.344	6	0
0	1	1	66	184	77	6.4	7.8	7.5	5.66	1.61	1.35	7.24	72	295	8.171	104	25.299	17	0
1	0	0	59	138	70	10.3	11.7	8.9	4.05	0.79	1.55	6.38	63	188	5.213	1	19.592	7	0
1	0	1	73	132	61	7.9	9.3	7.2	4.24	1.15	0.86	5.23	78	244	16.586	51	25.156	6	0
1	1	0	73	193	63	4.7	7.8	7.3	4.43	1.18	1.41	6.19	74	288	4.725	270	23.739	25	0
1	1	1	62	141	76	6.4	7.8	4.9	2.72	1.13	0.77	4.74	62	198	15.287	92	26.346	11	0
1	1	1	64	166	77	11.8	13.2	8.3	5.1	2.22	1.11	5.09	74	449	11.479	270	22.052	21	0
0	1	1	65	144	76	14.3	16.4	9.3	4.53	0.7	2.01	5.74	43	137	5.905	45	24.435	14	0
1	1	1	64	152	70	6.8	10.4	5.7	4.97	1.93	1.22	4.33	82	395	11.603	42	24.836	22	0
0	1	1	74	132	67	8.7	9.6	6.1	5.58	2.13	1.29	6.19	54	313	15.653	123	30.488	20	0
0	1	1	69	154	71	9	10.9	6.8	5.26	1.73	1.3	3.52	54	204	9.938	270	24.768	12	0
1	0	1	60	154	95	4.7	8.3	6.4	3.72	1.54	0.9	3.73	76	278	15.385	74	29.408	3	0
0	1	1	67	159	74	9.1	14.9	8.2	5.23	1.35	1.48	10.08	87	482	4.628	33	22.032	11	0
0	0	1	60	126	78	6.4	13.9	6.3	3.45	0.88	1.04	4.36	52	292	4.006	0	28.162	17	0
0	0	1	72	134	72	8.6	17.7	8.5	4.77	1.66	1.03	5.18	56	265	4.288	3	22.6	13	0
1	0	0	58	157	91	8.3	15	7.3	3.67	0.84	0.85	5.59	94	328	2.247	120	27.282	5	0
1	1	0	74	128	76	4.7	12.3	6	2.46	0.76	0.83	2.88	48	236	4.975	11	23.837	10	0
0	0	1	67	138	80	7.3	10.7	6	3.78	1.26	0.98	4.51	44	273	7.151	33	30.483	4	0
0	1	1	58	146	70	8.5	19.3	8.8	2.99	0.6	1.49	5.19	59	214	5.364	0	19.228	21	0
1	0	1	66	130	76	8.5	10.9	6.8	4.15	0.81	1.69	5.08	51	247	7.803	7	25.458	19	0
0	0	0	73	126	90	8.3	12.6	7.1	4.57	1.31	1.36	3.22	45	215	7.043	13	20.937	11	0
1	1	0	68	190	80	7.6	22	9.1	4.48	0.77	1.32	5.42	98	298	8.561	205	24.836	15	0
1	0	0	64	156	83	5.8	7.9	6.3	3.32	0.88	1.25	4.86	103	353	10.791	3	20.382	10	0
1	0	1	67	140	76	6.7	7.5	5.7	3.2	1.29	0.76	5.73	66	198	5.927	204	26.534	13	0
1	1	0	62	105	60	5.8	7.5	6.6	3.12	1.299	1.49	3.42	41	142	1.973	0	16.901	21	0
1	0	1	63	135	73	7.4	8.1	6.2	3.97	1.63	1.07	3.49	64	294	3.537	0	29.412	7	0
1	1	0	64	134	73	6.7	11.9	7.6	3.37	0.92	0.97	5.39	81	279	13.947	70	21.203	15	0
0	0	1	68	140	90	7	13.4	7.3	4.43	2.81	1.04	5.76	70	278	16.55	38	19.835	8	0
1	1	0	58	150	70	6.8	7.2	6.8	2.54	0.55	1.24	4.25	59	209	7.895	5	20.428	9	0
1	1	1	71	138	78	4.7	13.6	6.4	2.99	0.49	1.44	4.73	70	336	4.631	17	23.665	23	0
1	0	1	83	155	71	8.9	13.2	8.1	4.68	1.64	1.23	5.83	83	434	12.113	212	25.381	17	0
0	1	1	67	197	76	7.7	7.6	7.8	3.47	1.53	1.45	4.77	64	354	4.778	19	21.228	20	0
0	0	1	72	126	63	8.1	7.6	10.2	5.04	1.81	1.37	3.97	76	235	11.387	270	26.298	9	0
1	0	1	53	110	74	6.6	7.8	7.6	6.85	1.96	1.58	4.91	87	394	14.441	23	25.059	2	0
1	0	1	60	116	83	5.9	3.8	5.7	3.77	0.96	1.35	7.43	100	429	9.66	4	23.999	9	0
0	1	1	57	121	67	8.2	11.02	7.9	3.81	0.73	1.82	6.67	53	299	4.21	26	27.942	9	0
0	0	1	74	148	67	3.9	4.6	6.8	3.26	2.58	0.69	2.383	39	193	7.73	29	25.654	11	0
0	0	0	73	184	92	5.6	10.3	9.2	6.18	3.46	1.66	3.4	47	458	3.805	270	32.029	14	0
0	1	1	61	118	70	5.9	4.9	6.4	6.21	0.76	2.83	4.45	62	227	5.045	12	23.047	6	0
1	0	1	76	162	77	8	11.6	7.5	4.94	2.02	1.24	3.88	81	337	16.679	57	29.402	18	0
0	1	1	56	150	79	10.6	11.3	11.3	5.44	1.21	1.73	5.81	42	226	7.342	42	26.776	20	0
1	0	1	65	154	77	8.8	14.6	8	3.07	1.36	1	6.18	92	480	16.662	179	25.51	17	0
1	1	0	68	190	88	7.7	13.3	7.1	4.41	0.8	1.88	10	76	356	10.55	115	17.993	6	0
0	0	1	70	134	82	6.8	9.1	6.7	3.99	1.33	1.24	7.02	53	240	11.033	51	26.564	11	0
0	0	1	74	128	65	5.2	12.2	9.1	3.5	0.95	1.35	6.33	72	280	9.681	270	24.238	22	0
0	1	1	76	157	79	6.6	9.3	7.9	4.65	1.55	1.31	5.45	46	222	2.962	32	30.11	18	0
1	1	0	70	150	82	12.6	20.1	10.6	4.55	4.73	1.36	5.83	80	280	10.526	111	24.623	11	0
0	0	1	72	145	87	5.3	9.2	6.1	2.94	0.96	1.52	4.62	62	378	9.326	27	22.231	20	0
0	0	1	64	148	84	5.2	6.7	7.3	4.13	1.43	1.22	4.7	76	300	15.536	270	28.71	15	0
1	1	0	74	153	82	9.6	20.8	8.2	3.59	1.15	1.57	4.61	53	240	9.241	28	32.046	7	0
1	1	0	74	183	82	12.3	17.6	8.9	3.65	1.52	0.94	6.58	103	270	12.046	196	24.841	24	0
0	0	0	74	126	65	5	15.2	6.9	4.65	1.68	1.4	8.63	86	329	15.751	31	19.473	16	0
0	1	0	69	144	81	5.8	12.3	6.3	4.4	1.26	1.48	4.41	67	252	10.973	18	17.851	10	0
1	1	0	66	115	79	5.9	6.9	6.6	5.76	1.21	1.9	6.1	84	348	15.725	22	24.057	7	0
0	0	1	65	143	74	9.1	16.4	7.5	4.08	1.12	1.46	5.1	52	258	11.757	88	23.309	6	0
1	0	0	63	147	80	8	16	9.4	4.8	1.44	1.65	5.76	83	281	16.489	270	20.447	19	0
1	1	0	73	160	71	6.9	10.8	6.4	6.49	1.55	2.29	6.82	99	363	11.837	136	23.875	15	0
0	0	1	53	138	86	5.5	5.6	6.1	5.72	1.62	1.81	5.87	62	386	8.002	14	28.764	1	0
1	0	1	61	131	80	12.6	23.8	10.1	4.48	1.82	1.44	5.84	100	290	14.841	180	25.606	17	0
0	0	1	73	128	67	7.6	16.6	7.9	4.71	0.81	1.97	4.08	61	198	7.302	13	24.122	21	0
1	0	0	69	143	78	7.7	10.6	8.5	4.31	1.21	1.72	5.34	76	282	11.577	28	24.913	18	0
1	1	0	69	160	85	7.1	9.9	6.9	3.36	1.57	1.11	4.16	79	366	8.031	208	26.892	8	0
1	1	0	62	132	80	5.4	9	6.2	3.16	1.08	1.06	5.73	93	417	9.859	61	26.573	7	0
0	0	0	67	150	72	8.8	14.1	11.2	5.12	0.89	2.2	4.62	83	292	6.064	20	28.084	22	0
1	1	0	69	123	64	2.9	18.9	9.2	2.99	0.77	1.57	5.61	78	238	7.867	14	20.55	31	0
1	0	1	67	118	71	5.6	8.7	6.4	4.8	1	1.77	4.74	71	280	8.993	270	25.909	7	0
1	0	0	64	135	81	9.2	14.8	8.1	4.97	1.35	1.6	7.53	93	266	14.49	31	23.384	18	0
0	0	1	53	149	81	12.6	18.3	10.5	3.35	0.92	1.67	5.94	52	196	6.957	34	25.352	9	0
0	1	0	68	187	83	8	9	6.3	5.39	5.16	1.33	4.77	60	296	15.793	179	23.233	2	0
0	0	0	66	154	74	8.5	14.8	5.8	3.54	1.46	1.14	4.89	54	194	5.806	23	20.029	9	0
0	1	1	66	147	63	5.6	9.7	7.5	4.91	1.33	1.32	11.6	131	507	5.097	270	28.65	22	0
1	0	0	58	130	74	6.3	11.3	6.2	3.22	1.31	0.92	5.09	75	405	11.584	25	24.093	11	0
0	0	1	74	144	59	10.7	17.6	10.1	4.65	1.76	1.37	6.17	60	263	3.695	31	22.367	11	0
0	1	1	53	175	92	9.3	14	8.5	4.88	2.12	1.34	4.95	59	363	18.03	194	30.461	15	0
1	0	1	74	155	62	5	3.5	5.6	4.27	1.05	1.08	5.6	74	378	8.818	199	25.26	3	0
1	0	1	77	142	86	9.4	19.3	9.6	3.32	0.93	1.2	6.13	83	221	4.791	6	30.471	15	0
0	1	0	64	134	69	5.2	7.8	7.3	4.85	1.42	1.25	4.48	70	309	9.255	11	26.709	7	0
1	1	1	66	155	72	7.4	14	8	4.41	1.39	1.03	6.33	60	233	14.4	46	23.424	22	0
1	0	1	61	148	69	13.2	15.9	9	7.28	8.89	1.62	4.36	68	267	7.65	145	24.305	11	0
0	0	1	72	158	71	7.8	12.1	6.3	3.89	1.74	1.42	5.34	56	293	9.093	270	30.853	1	0
1	0	0	68	162	95	9.3	14.6	6.9	3.32	0.61	1.66	4.15	74	393	6.995	270	24.741	9	0
0	1	1	73	170	65	9.2	16.2	7.9	6.63	1.42	1.86	6.06	66	264	8.534	50	25.391	18	0
0	0	1	69	173	78	8.3	12.7	7.8	7.55	3.19	1.95	5.14	81	288	16.713	270	32.039	12	0
0	1	1	66	205	78	10.9	14.1	9.6	4.48	2.09	1.55	3.76	59	245	4.958	270	29.049	13	0
0	1	1	66	133	69	6.1	16.2	7.9	2.69	0.6	1.37	4.71	63	248	9.499	37	25.537	12	0
0	1	1	61	131	73	6.5	15.8	9.2	5.44	1.32	2.92	5.33	48	212	5.515	18	25.806	9	0
1	0	1	63	195	110	7.9	13.8	9	4.56	1.28	1.97	5.11	81	355	16.461	195	30.219	9	0
1	1	1	58	110	65	10	14.7	11.1	5.24	3.48	1.19	3.52	87	350	7.914	82	28.693	11	0
1	0	0	67	133	71	4.9	9.3	5.9	3.72	0.79	1.7	4.39	92	315	9.679	12	20.529	2	0
1	0	0	74	130	80	12.4	11.4	9.9	5.13	0.93	1.6	8.05	75	261	12.032	53	21.304	21	0
1	1	1	64	176	106	7.1	9.2	6	3.05	1.17	1.44	3.99	56	257	15.745	270	23.508	11	0
1	1	0	68	138	81	5.6	9	5.9	3.85	0.91	1.75	6.52	88	284	12.032	19	25.393	25	0
0	1	0	66	156	79	8.3	21.1	6.6	5.94	1.91	1.67	6.43	67	381	12.026	36	28.162	13	0
0	1	1	68	175	93	8	8.4	9.8	5.18	7.43	1.19	4.68	82	298	3.495	110	24.244	32	0
0	0	0	62	146	75	7.5	9.3	7.3	5.33	2.65	1.12	3.4	60	293	4.88	270	27.689	15	0
0	0	1	68	129	69	3.3	6.8	8	5.24	1.96	1.01	5.56	95	393	5.11	125	33.784	25	0
0	0	1	69	175	107	6.9	9.5	5.8	4.92	5.67	1.18	5.51	62	284	18.02	138	23.828	4	0
0	1	1	68	138	76	4.8	7.9	6	5.61	1.53	1.57	3.78	67	292	6.248	122	29.432	6	0
1	1	0	69	143	87	7.1	8.9	6.6	3.92	1.27	1.23	4.07	83	301	14.661	99	23.14	15	0
0	0	1	74	147	94	15.6	26	10.3	4.68	2.01	1.74	4.83	82	276	7.61	211	27.63	21	0
1	1	0	72	146	92	5.2	11.1	6.6	4.56	2.48	1.49	4.55	103	388	14.287	50	27.689	15	0
0	0	1	73	135	70	6.4	12.3	9.5	5.17	0.81	2.14	5.56	48	285	16.475	64	27.476	25	0
1	1	1	74	132	72	8.2	12.1	9.5	4.74	1.61	1.33	6.96	85	254	15.668	219	25.559	31	0
0	0	0	70	143	71	10.1	20.9	10.2	5.87	2.59	1.71	11.51	135	459	4.23	119	22.6	19	0
1	1	1	63	150	79	9.7	14.9	9.3	3.31	1.4	1.57	5.92	74	284	10.725	16	23.108	15	0
0	1	1	61	126	66	6.8	8.8	6.5	3.83	1.61	1.41	2.64	49	276	6.523	26	31.634	9	0
0	1	1	74	148	59	6.1	15.2	7.8	6.12	1.9	2.04	7.45	75	280	6.253	144	21.929	22	0
0	1	1	64	153	74	5.6	9.7	6.4	4.44	1.69	1.29	5.31	70	250	9.063	14	24.129	9	0
0	0	1	72	175	85	5.5	7.7	6.3	3.49	1.07	1.57	5.98	69	264	2.523	45	25.888	10	0
1	0	0	61	135	89	6.1	9.4	5.9	4.37	1.77	1.71	5.3	103	452	15.464	29	24.913	7	0
0	1	1	65	151	93	5.4	11.2	7.2	3.73	1.65	1.19	5.92	65	345	12.116	186	23.068	10	0
0	1	0	68	153	88	7.2	10.6	5.9	4.08	0.84	1.74	7.85	57	361	8.982	28	24.122	11	0
1	0	1	71	163	84	7.7	12.9	8.4	2.26	0.96	0.9	4.41	72	231	4.915	270	27.38	4	0
1	1	1	69	143	60	4.8	9.5	6.9	2.49	0.63	1.36	8.65	86	343	6.395	57	24.609	25	0
0	1	1	57	131	63	19.9	25.1	12.4	5.62	3.24	1.42	7.67	59	297	3.404	34	19.473	19	0
1	1	1	63	112	68	5	13.1	7.5	3.45	0.99	1.41	4.2	67	244	8.938	24	25.991	29	0
0	0	1	52	136	74	7.7	14.2	7.3	5.026	1.95	1.23	6.1	61	327	11.96	75	27.734	3	0
1	0	1	67	164	102	5.4	8	6.4	3.61	1.69	1.26	3.63	90	317	14.927	17	25.51	11	0
1	0	0	74	152	89	5.9	14.5	6.7	2.55	0.65	1.66	4.82	75	307	15.868	28	24.387	19	0
1	1	1	59	130	84	10.6	13.7	9.1	4.19	1.08	1.65	5.17	60	239	6.948	12	28.408	4	0
1	0	0	58	144	82	8	12.2	7.6	5.04	3.4	1.19	5.32	67	275	14.91	47	25.1	9	0
0	0	1	64	135	64	7.2	12.3	7.8	3.98	1.3	1.9	5.73	87	274	8.791	270	36.651	7	0
1	0	0	70	151	73	8	14.9	9.7	3.85	0.72	1.82	6.73	68	312	10.368	22	23.665	23	0
0	1	1	67	133	79	11.4	13.5	7.9	4.38	1.39	1.47	4.57	49	277	4.632	11	23.733	16	0
0	0	1	67	169	79	9.5	11.5	8.1	5.5	2.43	1.32	3.12	58	188	2.675	9	23.14	13	0
1	1	0	67	145	63	8	13.4	8.1	4.49	0.69	1.88	6.86	89	345	14.507	13	23.723	28	0
1	1	0	52	113	71	6.8	7.5	8.5	3.64	2.98	1.01	5.7	69	275	4.432	11	24.676	9	0
0	0	1	53	108	67	7.7	14	8.7	3.89	1.71	1.45	5.09	53	301	14.451	27	32.04	15	0
0	1	1	65	126	69	6.1	14.8	5.1	4.79	1.28	1.7	4.68	66	313	8.46	19	26.298	10	0
0	1	1	59	117	53	10	17.9	9.8	5.3	3.38	1.39	10.45	104	363	7.006	70	23.011	18	0
1	0	0	64	130	75	6.2	5	6.9	4.16	0.74	1.24	5.77	74	286	14.259	18	20.661	12	0
1	0	1	68	141	97	9	15.7	8.3	5.55	2.71	1.54	10.04	129	463	7.941	223	23.809	25	0
0	0	1	67	143	76	6.7	14.5	6.1	3.78	1.47	1.45	5.92	100	323	15.718	81	28.197	15	0
0	1	1	69	144	62	6	13.5	9.2	5.5	3.44	1.6	4.82	76	403	4.357	8	28.946	20	0
0	1	1	53	199	90	10.6	12	7.5	5.98	3.58	1.86	4.44	74	293	18.278	227	34.816	5	0
1	0	0	59	120	75	10.6	14.9	8.4	4.03	1.02	1.68	5.04	74	348	18.086	30	25.014	15	0
1	0	0	70	127	64	7.9	16	9.7	3.86	1.02	1.17	3.78	60	222	8.58	29	23.183	20	0
0	1	1	65	111	56	8.5	12.2	8	4.71	1.23	1.49	3.48	58	367	11.426	14	22.189	15	0
1	1	1	64	193	98	13.2	14.6	8.2	6.08	2.66	1.74	9.42	124	435	6.733	248	25.654	8	0
1	0	0	69	145	80	9	14.5	9	4.1	1.14	1.51	6.98	67	284	14.478	19	24.747	17	0
0	0	1	67	156	79	8.2	11.6	7	5.86	1.88	2.02	4.95	94	198	4.038	11	24.558	22	0
1	1	0	53	132	83	11	17.8	8.6	5.75	0.84	1.71	6.4	57	193	14.914	57	22.481	2	0
1	0	0	69	136	73	7.9	8.4	7.6	4.29	1.33	1.34	4.84	61	288	18.254	15	28.385	11	0
0	1	1	64	142	84	5.4	13.5	7.1	6.71	0.98	2.63	4.65	63	214	8.693	260	29.728	17	0
0	0	1	68	184	81	9.7	17	7.3	4.91	4.78	1.46	4.59	47	298	2.694	34	21.484	10	0
1	1	1	67	175	73	8.8	13.2	10	4.46	2.19	1.36	4.84	84	354	17.926	53	27.118	22	0
1	1	0	78	127	66	9.7	15.3	8.5	3.02	0.92	1.54	6.23	85	329	10.087	139	23.243	21	0
1	1	0	66	161	89	6.2	10.9	6.8	3.08	1.36	1.16	6.41	76	240	15.515	39	26.927	7	0
0	1	1	68	148	93	8.1	10.6	6.7	4.21	2.16	1.41	3.47	62	296	8.948	8	32.873	18	0
1	0	0	60	111	74	6.4	5.8	6.2	4.24	1.32	1.73	7.11	64	278	12.28	34	21.887	10	0
0	0	1	56	124	72	9	9.7	7.4	3.85	0.99	1.93	2.61	46	320	5.694	1	27.435	15	0
1	1	1	72	129	83	7.3	13.5	10	5.28	1.23	1.71	4.09	149	242	18.286	33	30.863	13	0
1	0	0	63	138	70	10.4	14	8.7	3.39	0.61	1.85	4.01	79	319	6.028	252	22.231	22	0
0	0	0	73	128	67	6.7	11.9	6.7	2.43	0.77	1.18	6.69	59	266	15.565	113	25.437	24	0
1	0	1	69	164	78	4.5	8.6	5.6	4.28	0.95	1.52	7.22	85	273	11.679	17	25.637	3	0
1	0	1	73	128	81	6.4	6.9	6.4	3.65	1.26	1.58	6.7	85	221	5.765	6	23.255	10	0
0	0	1	67	145	81	6.8	7	6.5	4.38	0.95	2.08	4.99	71	250	18.355	63	27.766	15	0
1	1	1	52	113	70	12.5	13.9	8.7	3.77	1.99	1.16	3.32	69	344	6.135	195	28.998	10	0
0	0	1	73	138	75	5	10.5	6	4.59	0.75	1.81	4.67	73	361	5.021	2	23.011	7	0
1	1	0	65	150	65	7.5	11.8	7.5	4.37	1.26	1.54	5.05	74	262	3.706	13	22.68	25	0
1	0	1	68	123	75	7	11.5	6.5	4.82	1.18	1.5	6.21	85	517	12.238	5	23.567	8	0
0	1	1	58	149	79	12.2	16.7	11.2	4.87	2.04	1.66	5.51	83	319	9.382	42	28.889	21	0
0	1	1	66	122	56	4.6	8.9	5.9	6.67	1.71	2	8.13	117	630	10.99	111	23.533	10	0
1	1	0	60	117	77	6	7.6	5.7	2.73	0.76	1.22	5.61	87	240	7.555	12	24.442	3	0
0	0	1	64	127	65	6.8	15.4	6.4	4.59	0.78	2.02	4.37	59	204	11.63	8	24.841	25	0
1	1	1	64	151	79	9.1	10.2	6.2	3.79	0.92	1.85	4.3	71	294	14.964	23	25.559	11	0
0	0	1	61	148	60	6.6	5.7	6.6	4.38	1.16	1.94	3.69	47	274	6.034	68	25.781	8	0
0	1	0	65	125	74	6.7	12.5	6.2	6.25	1.29	2.06	4.52	68	171	12.099	22	25.53	10	0
1	1	0	60	171	101	7.8	8.3	6.2	5.5	2.22	1.45	5.88	83	394	16.25	270	23.624	11	0
0	0	1	62	132	74	9.3	12.2	8	4.08	1.24	2.3	4.85	64	282	10.458	3	23.424	22	0
1	1	0	68	169	76	8.4	13.9	7.5	4.69	0.79	1.44	5.32	73	380	6.64	24	29.744	17	0
0	0	0	66	128	77	7.2	8.7	6.6	4.29	1.46	1.55	3.14	55	237	4.349	27	22.313	11	0
1	0	1	73	138	59	9.2	15.7	7.1	3.69	0.95	1.23	5.03	98	303	18.215	17	27.465	4	0
1	1	1	71	170	79	7.4	16.6	7.7	3.38	0.64	1.06	4.95	66	235	6.067	42	27.239	30	0
0	0	0	70	120	66	7.1	17.7	6.1	7.27	1.39	1.85	4.06	52	249	9.499	10	19.228	22	0
1	0	1	66	124	71	7.1	8.6	8.2	4.36	0.93	2.26	4.43	100	295	7.536	44	24.088	12	0
0	0	1	68	153	84	8.5	10.7	7.2	5.11	3.08	1.56	3.32	67	276	11.321	50	25.344	12	0
1	1	0	60	153	95	8.3	13.4	8.6	5.3	1.35	1.57	3.08	81	290	8.42	0	26.174	10	0
0	1	1	70	167	93	7.1	14	6.3	4.22	2.44	1.17	6.47	57	311	11.17	12	26.486	18	0
0	0	1	65	169	99	5.2	7.6	5.6	4.39	1.18	1.83	4.92	54	219	4.222	163	22.862	2	0
1	0	1	66	146	67	8.7	11.1	7.5	4.38	1.14	1.58	3.48	65	365	1.964	5	36.391	14	0
0	0	1	66	145	85	8	14	8.1	3.45	1.4	1.24	5.92	44	282	14.96	27	26.398	10	0
0	1	1	65	160	80	14.1	27.6	11	9.99	10.56	2.26	6.05	75	252	7.073	118	23.875	24	0
1	1	0	62	160	78	6	7.7	6.4	3.89	0.72	2.01	3.95	78	266	14.601	19	21.514	5	0
1	1	0	59	155	81	9.7	11.9	8.5	5.76	2.68	1.64	4.02	77	317	8.128	75	26.122	11	0
1	0	0	65	132	86	6.2	10.1	7.2	3.85	0.56	1.59	3.97	69	294	9.874	14	25.391	7	0
1	1	0	64	138	87	7.2	9.1	7.9	3.73	1.25	1.16	5.47	72	307	14.261	36	25.014	7	0
0	0	1	60	160	95	17.6	23.6	11	4.73	0.92	1.83	4.37	52	243	7.958	37	26.986	11	0
0	1	1	62	146	92	10	19.8	7.8	4.62	1.01	2.15	3.39	44	232	10.164	270	22.583	7	0
1	0	1	72	122	71	6.1	15	5.9	3.95	0.77	1.84	3.56	75	314	11.128	8	26.776	11	0
0	0	1	71	156	85	10.5	17.1	6.3	4.5	1.83	1.49	6.97	89	397	10.42	270	37.592	8	0
0	1	1	72	132	86	9.7	8	9.3	4.79	1.95	1.59	7.01	88	266	12.018	98	25.711	10	0
1	0	1	72	170	77	7.1	12.4	6	5.63	1.15	1.25	6.8	110	219	3.741	35	31.888	22	0
1	0	1	71	146	96	6.3	9.5	6.5	5.22	1.61	1.9	7.36	89	516	16.221	44	36.612	46	0
1	1	1	59	156	106	9.3	9.9	9.4	4.66	2.28	1.16	5.96	103	302	18.205	46	31.951	10	0
0	0	1	64	166	85	10.4	17.3	7.8	5.11	1.66	1.7	3.9	49	240	11.672	80	31.045	10	0
1	0	1	66	145	95	6.7	11.4	6.8	2.9	1.08	1.14	6.46	69	336	6.542	0	24.281	12	0
0	0	1	75	130	75	6.4	12.9	6.2	5.9	1.64	2.28	7.24	50	253	5.978	17	31.111	10	0
0	0	1	70	138	78	9.4	9.8	7	4.08	1.01	1.91	6.97	56	232	14.51	27	34.193	7	0
1	0	0	72	113	72	6.9	13	6.8	3.33	1.15	1.39	6.15	61	415	14.938	20	26.219	16	0
0	0	1	66	130	82	7.3	9.5	5.7	4.22	1.79	1.68	7.22	84	371	4.938	1	23.373	7	0
0	0	1	67	129	77	5.5	12.5	5.8	5.36	0.92	2.16	6.13	63	232	11.962	8	22.972	12	0
1	1	1	46	160	90	7.2	7.8	6	5.2	1.44	1.35	4.62	71	346	10.072	25	24.057	7	0
1	0	1	69	128	82	8	11.3	7.2	4.68	1.26	1.72	5.24	69	365	8.679	10	31.975	5	0
1	1	1	73	107	65	6.4	8	6.9	3.61	0.85	1.8	3.91	80	362	11.668	53	24.391	40	0
0	1	1	65	160	100	10.4	17.8	9	6.6	1.6	2.4	5.11	56	325	7.335	107	29.778	29	0
0	1	1	64	120	77	6.4	11	6.7	5.4	1.41	1.79	5.48	71	292	10.902	4	25.806	11	0
0	0	1	60	110	70	6.4	9.8	5.8	5.35	1.4	1.45	6.05	74	357	11.706	36	25.806	13	0
0	0	0	51	110	70	7.8	13.2	9.3	2.99	1.24	1.16	3.34	40	270	12.23	25	27.217	7	0
0	1	1	65	157	92	8.4	13.2	7.7	6.69	1.34	1.51	5	71	275	7.56	24	29.667	16	0
1	1	1	66	160	86	12.8	12.3	9.9	5.4	1.47	1.96	2.85	56	188	3.036	22	24.653	29	0
1	0	1	63	134	89	8	10.2	7.6	4.39	1.14	1.78	5.98	86	411	15.606	24	22.491	3	0
1	1	1	54	135	88	12.3	14.3	9.8	4.31	1.56	1.51	6.08	64	301	10.476	142	28.283	7	0
1	0	1	65	175	100	13.1	22.1	9.5	6.1	1.81	1.76	3.94	79	234	15.568	118	21.259	11	0
1	0	1	65	160	90	8.6	19.3	10.6	4.4	0.84	2.19	3.94	74	326	11.658	23	23.665	22	0
0	1	1	69	139	89	9.1	17.6	7.2	4.54	2.08	1.34	7.36	104	460	16.492	270	25.156	7	0
1	0	1	55	160	106	8.5	9.7	7.2	2.59	2.14	1.04	5.8	75	563	16.377	270	34.294	11	0
1	0	1	59	120	80	5	8.1	6.2	4.54	1.49	1.37	7.18	134	255	14.41	12	27.548	10	0
1	0	1	71	149	99	5	10.2	8.5	4.62	1.27	1.78	6.61	59	222	11.231	270	23.999	30	0
1	1	1	62	120	82	12.3	14.8	8.3	6.16	1.29	1.08	5.09	60	365	8.497	14	27.885	21	0
0	1	1	65	160	90	7.4	8.9	6.1	5.68	1.31	2.57	3.55	52	266	6.766	22	33.332	10	0
0	0	1	78	170	80	10.3	18.5	7.4	5.23	2	1.44	4.72	62	359	2.396	209	24.035	20	0
1	1	0	63	132	80	6.7	11	6.9	3.51	0.99	1.22	4.91	64	232	15.575	12	19.379	18	0
0	0	0	74	190	80	8	17.2	6.9	4.89	1.72	2.03	7.39	76	312	18.301	124	30.833	44	0
1	0	0	57	134	84	6.6	7.4	5.5	3.81	1.14	1.33	4.38	65	250	15.905	22	24.802	5	0
0	1	1	61	140	86	9.1	13.4	10.2	4.39	1.65	1.59	2.34	74	179	16.502	21	27.689	1	0
1	0	1	75	136	77	7.9	12.8	8	3.51	1.92	1.31	4.59	81	397	8.451	5	23.335	7	0
1	0	1	56	158	90	7.3	15.6	8.2	4.18	1.76	1.85	4.81	72	276	11.972	21	24.221	19	0
0	0	1	67	170	100	7.2	12.2	6.7	4.88	2.14	1.41	5.99	67	240	6.299	36	20.661	12	0
0	0	1	72	168	80	4.5	8.8	6.2	4.06	1.31	1.32	8.77	193	403	8.326	270	25.781	11	0
1	1	1	66	168	78	10.8	14.4	8	3.94	1.2	1.36	7.86	81	344	5.082	110	26.814	31	0
0	1	1	65	150	85	8.1	14.4	6.1	5.65	1.91	1.79	4.63	80	347	11.49	38	25.848	8	1
1	0	1	70	160	98	5.6	12	5.4	2.97	1.45	1.12	6.23	101	456	11.447	44	25.458	21	0
1	1	0	65	121	77	6	6.3	5.9	4.39	0.95	1.69	4.48	90	392	10.504	1	25.014	9	0
0	0	1	61	157	91	5	4.6	5.4	5.54	5.04	1.65	4.61	69	219	7.919	16	25.208	1	0
0	0	1	75	133	95	6.7	11.1	6.6	5.39	1.53	1.45	4.81	65	347	6.588	29	29.586	8	0
0	0	0	72	137	74	5.8	3.4	8.3	4.31	1.07	1.71	3.84	71	271	14.93	65	24.69	21	0
0	0	1	70	133	85	5.3	9.9	6.2	4.57	0.9	1.98	4.62	74	287	2.543	2	21.208	6	0
0	0	1	74	153	88	5.9	18.9	5.7	3.52	1.12	1.95	4.63	61	271	11.799	178	23.613	16	0
1	0	0	71	151	94	8.5	15.3	9	4.04	2.98	1.2	4.52	64	182	12.021	34	28.673	14	0
0	1	1	59	137	87	8	12	6.8	5.67	1.45	1.84	6.47	110	349	5.892	22	26.107	4	0
1	1	0	78	155	84	8.1	14.6	5.8	4.69	4.1	1.16	7.15	51	412	10.442	35	29.242	27	0
1	1	0	66	170	86	5.6	13.8	6.3	3.06	0.99	1.79	5.69	87	438	11.682	18	25.559	22	0
1	1	1	59	166	106	7.8	8.5	6.6	6.33	2.43	1.51	5.97	115	294	12.129	100	28.385	2	0
1	0	0	61	183	85	7.8	6	6.7	6.1	2.29	1.51	7.79	107	466	11.068	28	25.458	14	0
0	0	1	55	118	79	9.2	14	9.2	4.07	1.53	1.57	3.72	51	203	9.383	4	21.484	6	0
1	0	1	69	115	76	7.5	7.8	7.8	4.74	2.48	1.79	5.94	77	364	9.232	270	26.99	8	0
0	1	0	66	170	95	7.8	18.6	7.5	4.43	2.4	1.45	3.75	59	305	14.503	75	21.926	40	0
1	1	0	64	130	84	5.3	9.6	5.5	3.75	1.13	1.86	6.48	67	328	7.465	10	20.281	9	0
1	0	0	71	180	90	6	10.9	6.2	3.63	0.77	1.21	4.48	59	295	6.212	8	28.075	29	0
1	1	0	70	149	90	9.7	13.4	6.3	4.9	1.27	2.5	4.35	69	246	8.229	64	27.476	33	0
0	1	0	59	150	90	8.3	10.6	7.2	4.27	1.17	1.55	4.38	48	208	3.845	4	24.035	15	0
1	0	0	61	162	79	11	5.5	10.4	6.65	2.44	1.95	5.6	89	232	5.023	131	26.646	16	0
1	0	1	51	120	77	5.7	7	5.8	5.13	0.93	1.98	3.74	68	273	12.151	18	24.802	4	0
0	1	1	65	136	82	9.3	12.4	6.5	3.93	1.37	2.13	4.93	58	220	11.845	169	22.583	16	0
1	0	0	57	130	80	6.5	8.7	5.7	4.66	0.63	2.2	3.82	71	272	12.272	23	21.469	14	0
0	1	0	50	128	80	4.2	4.6	5.5	7.12	5.584	1.39	4.43	119	318	3.232	24	21.304	2	0
0	1	1	71	170	90	7	11.6	6.1	4.53	1.44	1.78	4.07	70	318	4.796	103	21.094	4	0
0	1	1	71	170	90	12.1	20.8	9	3.72	1.47	1.76	4.64	67	239	10.844	180	28.04	21	0
1	0	1	74	137	86	8.1	17.7	6.9	5.44	1.34	1.49	5.4	98	340	11.927	227	22.948	13	0
0	1	1	66	136	86	9.9	20.7	11	4.78	1.75	1.74	5.69	57	224	9.689	77	23.833	13	0
0	1	1	62	140	80	7.1	7.5	7	4.18	0.81	1.87	4.98	66	271	6.896	9	20.937	8	0
1	0	1	53	146	92	9.5	12.9	7.6	4.24	3.35	0.94	4.46	77	263	11.131	11	27.143	3	0
0	1	1	58	134	82	7.3	8.7	7.4	4.15	1.12	1.77	5.66	65	382	7.555	6	26.839	6	0
1	0	1	61	124	83	7.8	7.2	6.2	4.27	1.95	1.24	5.38	101	433	6.598	25	29.752	3	0
0	1	0	66	123	78	4.5	8.8	6	5.32	1.24	2.07	5.72	67	345	11.003	17	22.477	21	0
0	0	0	53	123	80	4.6	4.5	5.2	5.45	1.73	1.71	4.24	80	284	14.689	24	20.447	1	0
0	1	1	61	139	85	8.1	11.4	6.6	4.44	1.16	1.93	4.79	64	389	6.455	8	24.221	15	0
0	0	1	72	124	80	11.5	18.9	9.2	5.25	0.97	1.69	2.89	51	190	6.551	14	23.243	20	0
1	1	1	62	138	85	12.8	19.1	9.4	4.13	1.8	1.21	2.53	68	330	6.977	30	25.014	6	0
0	1	1	65	132	74	7	13.7	6.3	3.72	0.99	1.84	2.87	41	191	6.045	24	18.902	18	0
0	1	1	60	124	80	11.7	21.9	7.9	4.12	0.79	1.7	3.95	54	176	8.297	62	21.484	19	0
1	0	1	57	170	98	7.1	7.8	6.8	4.84	1.87	1.31	3.08	87	370	7.867	20	22.676	3	0
0	1	1	51	137	84	9.4	20.9	9.7	4.64	2.61	1.62	4.14	89	227	7.503	270	23.011	12	0
1	0	1	62	110	72	6.6	6.1	6.8	2.52	0.91	0.95	5.2	77	324	12.131	12	22.72	11	0
0	0	1	74	155	77	12.1	19	9.3	4.53	1.99	1.42	5.66	59	270	14.276	42	26.438	16	0
0	0	1	68	162	73	4.8	13.9	7.3	5.17	1.41	1.69	3.14	67	336	5.049	83	23.922	5	0
1	1	0	72	135	53	7	16.5	6.5	4.61	3.58	1.3	3.68	75	300	2.806	1	24.024	22	0
1	1	0	68	128	78	6.4	11.6	7	4.38	4.89	1.24	4.2	77	380	11.182	5	26.219	10	0
0	0	1	67	157	90	8.1	7.8	7.2	4.25	1.3	1.41	3.97	52	229	3.904	18	25.559	17	0
0	1	1	57	146	101	6.1	14	6.3	4.56	1.8	1.73	5.37	66	226	8.138	14	24.61	6	0
1	1	0	62	162	88	11.7	16.6	8.4	3.51	0.95	1.51	7.03	48	203	9.274	16	25.649	5	0
1	1	0	66	139	71	5.1	7.4	5.8	3.61	1.29	1.16	23.015	788	264	5.248	270	24.024	19	0
1	0	1	68	115	68	8.1	8.7	7	4.57	3.49	0.95	8.62	494	396	9.353	270	27.084	6	0
0	0	1	59	155	79	9.9	17.4	9.5	4.93	1.82	1.56	11.38	41	201	1.675	0	28.804	15	0
0	1	1	61	175	100	16.4	14.6	10.9	4.22	2.54	1.05	6.81	72	283	10.5	12	25.848	13	0
0	1	1	53	126	74	10.1	20.2	9.1	5.99	1.64	1.53	5.23	52	330	2.131	270	26.398	7	0
0	1	0	71	177	93	7.2	9.5	6.7	3.37	1.09	2.01	7.17	64	258	4.582	16	27.701	13	0
1	0	1	60	125	83	6.5	8.7	6.4	4.85	1.73	1.45	6.02	72	386	9.709	4	25.209	5	0
0	0	0	54	127	74	6.2	8.13	6.6	4.23	1.01	1.77	8.13	63	313	9.814	11	22.773	20	0
0	1	1	65	156	95	8	7.48	5.8	4.93	1.45	1.54	7.48	48	334	7.135	43	37.924	8	0
1	1	1	68	147	104	9.6	10.5	9.6	6.03	1.43	1.45	6.5	71	285	5.291	8	28.056	9	0
1	1	1	70	149	86	5	3.2	8	3.6	1.31	0.99	11.58	167	298	8.833	270	26.675	15	1
0	0	1	63	172	91	5.4	11.3	8.3	4.7	3.17	1.61	4.38	67	301	4.088	6	28.01	2	0
0	0	1	64	149	76	6.1	9.9	11.1	4.94	1.6	1.34	6.35	64	315	10.776	4	24.382	17	0
0	0	1	70	159	101	10.3	10.8	6.7	4.03	0.96	1.93	5.31	51	414	11.413	223	30.853	16	0
0	1	0	67	164	81	7.3	12.2	7	4	1.02	1.65	7.26	74	344	4.543	22	28.875	23	1
0	1	1	73	155	74	4.7	9.9	5.8	4.35	0.87	2.03	5.42	73	431	2.624	94	27.005	22	0
0	1	1	73	147	79	8.1	14.1	6.7	6.18	1.06	1.73	3.62	52	199	3.742	2	26.222	15	0
0	0	1	71	142	82	4.8	5.3	8.4	5.68	2.14	2.19	5.46	56	208	3.955	1	19.979	6	0
1	1	0	67	112	70	8.6	15.6	5.6	4.11	1.48	1.31	3.99	74	262	9.74	6	22.309	8	0
0	0	1	68	153	82	8.3	18.2	6.9	4.41	1.81	1.21	5.53	84	322	4.347	4	24.035	22	0
1	0	1	75	158	88	6	8.6	5.2	4.39	1.7	1.18	4.8	73	362	9.465	23	19.1	8	0
0	0	1	76	137	66	8.5	10.6	7.6	4.11	1.44	1.89	4.75	48	353	3.969	65	23.733	7	0
0	1	1	58	161	74	6.2	5.83	8.7	3.94	0.83	1.45	5.83	55	382	2.835	2	23.725	12	0
1	0	1	72	149	68	12.4	7.97	5.7	5.66	3.13	1.64	7.97	77	328	5.377	11	23.588	21	0
1	0	0	65	127	66	10	7.49	6.3	6.17	1.88	2.04	7.49	67	325	16.441	11	20.685	15	0
1	0	1	74	121	67	5.8	13.9	6	4.2	1.03	1.51	5.83	89	328	5.047	2	20.08	19	0
1	0	1	61	142	78	7.2	13.6	5.2	2.96	1.32	1.12	6.05	116	397	17.132	5	25.083	2	0
1	0	1	63	156	103	6.4	8.3	6	4.99	1.28	2.16	5.17	64	274	3.7	4	25.216	6	0
0	1	1	58	144	68	7	5.8	7.9	6.62	1.69	1.82	5.14	56	244	5.362	8	22.862	5	0
0	0	0	63	122	61	7.2	13.4	12.4	4.7	0.84	1.885	8.2	92	331	4.587	4	17.482	20	0
0	1	1	61	140	90	10.5	16.3	8.9	5.58	2.3	1.263	4.75	36	308	9.409	20	22.6	17	0
0	0	1	71	145	91	5.7	6.1	9.5	5.22	2.67	0.95	5.56	64	290	5.827	5	21.484	20	0
0	0	1	59	148	93	8.3	5.4	6.6	5.34	1.56	1.5	5.4	41	232	4.488	21	27.34	3	0
1	0	1	70	136	84	8.9	11.7	7.8	5.87	2.1	1.63	5.99	91	334	4.44	5	25.344	10	0
0	0	1	69	137	71	7.9	11.5	5	6.38	1.99	1.63	8.76	69	523	9.506	12	26.129	11	0
0	0	0	57	156	75	5.5	5.97	5.7	5.97	2.73	1.39	5.97	50	294	8.726	90	25.848	8	0
0	1	1	73	179	92	5.2	4.59	5.7	6.21	1.65	1.97	4.59	81	388	9.227	84	22.214	1	0
1	0	0	69	157	96	6.3	4.8	7.3	4.33	1.23	1.35	4.8	84	603	10.714	9	24.093	19	0
0	1	1	58	192	108	16.8	4.67	8.5	6.325	2.761	2.01	4.67	77	314	4.866	270	22.5	11	0
1	0	0	65	124	79	7.9	9.85	6.1	3.98	1.17	1.59	9.85	85	280	12.089	9	24.965	21	0
0	1	0	59	133	76	13.2	7.07	6.8	4.92	1.35	2.06	7.07	63	230	11.859	16	19.531	7	0
0	0	1	72	155	80	13.1	24.3	7.4	6.74	3.99	1.64	6.62	63	447	8.785	7	26.986	5	0
0	0	1	71	162	69	8.9	14.6	6.4	4.06	1.38	1.52	6.38	66	346	3.302	8	24.387	22	0
0	0	0	76	129	69	7.5	21.9	6	4.13	1.26	1.51	5.33	66	274	3.24	14	22.667	16	0
0	1	0	58	155	94	7.4	5.4	7.4	5.94	1.52	2.12	7.94	55	377	3.936	8	19.948	8	0
0	1	1	63	150	64	3.8	5.9	7.1	6.63	2.01	1.73	8.17	68	378	4.87	48	30.078	9	0
0	1	1	57	157	92	8.3	11.4	7.1	4.89	1.65	1.52	5.16	64	462	4.676	7	25.236	5	0
1	0	1	65	123	87	9.8	22.9	5.9	4.43	0.77	1.85	8.9	57	349	9.403	20	18.733	1	0
0	0	1	57	115	87	9.1	15.2	6.7	7.23	1.55	2.14	7.73	64	275	3.2	13	20.395	7	0
1	1	0	66	122	70	12.1	22.6	8.4	5.33	1.05	1.83	7.98	95	320	10.402	22	21.155	15	0
0	1	1	64	145	93	10.4	15.3	9.3	5.81	6.94	1.65	3.1	69	403	4.981	12	21.719	5	0
0	0	1	68	138	83	9.9	17.5	9.1	5.54	2.49	1.62	5.66	70	291	2.962	4	25.911	9	0
1	0	0	59	125	60	6.9	8.8	6.5	4.52	4.95	0.97	12.88	179	438	5.872	129	23.389	8	0
1	0	1	72	173	103	8	5.92	9.3	4.15	1.73	1.34	5.92	76	335	12.012	12	25.504	1	0
1	0	1	71	135	87	10.4	15.1	6.7	4.42	0.9	1.29	7.2	64	269	10.816	15	24.965	15	0
0	1	1	76	138	84	7.9	12.8	6.8	6.67	2.48	1.73	7.59	78	195	2.438	6	31.203	6	0
0	1	1	55	133	71	8.8	12.4	7.1	5.25	1.92	1.19	5.9	55	453	6.637	4	33.733	11	0
1	1	0	68	143	77	10.7	21.7	8	5.99	0.97	1.901	6.75	79	342	4.34	9	20.957	20	0
0	1	0	64	112	71	5.8	11.4	6.4	3.74	1.28	1.9	5.28	96	331	9.411	5	26.446	12	0
1	0	1	67	158	85	7.8	7.8	7.5	4.44	1.55	1.27	6.1	86	376	5.467	38	27.181	19	0
0	0	1	58	140	88	6.1	13.8	8.5	5.22	1.78	1.85	6.35	46	322	8.592	6	31.245	6	0
1	0	1	73	126	61	7.2	5.7	6.6	6.08	1.96	1.29	6.66	67	413	5.195	2	28.125	7	0
0	1	1	64	174	75	4.4	11.7	5.7	6.39	1.75	1.6	10.62	45	368	5.421	270	27.556	28	0
1	0	1	60	129	84	13.9	19.4	9.4	4.65	2.47	1.39	5.64	99	311	15.962	41	28.327	12	0
0	0	1	76	180	96	8.1	14.9	6.6	4.68	1.29	1.76	6.41	76	331	7.041	9	26.709	21	0
0	1	1	62	109	65	8	10.1	6.9	4.56	1.63	1.82	7.14	92	328	3.793	3	23.828	21	0
0	0	1	64	119	75	8.9	9.9	8.1	5.69	1.34	2.99	4.66	75	361	4.697	4	25.293	5	0
1	0	0	69	144	78	6.4	8.3	6	3.65	1.69	1.19	7.47	76	341	10.547	5	24.768	3	0
1	1	0	66	120	80	5.9	4.8	6	5.89	2.14	1.34	6.16	76	491	9.541	12	25.865	2	0
0	0	1	63	147	77	6.8	10.5	7.1	4.34	1.98	1.88	5.06	91	284	2.818	1	25.315	7	0
0	1	1	65	141	75	7.3	11.2	5.9	4.21	1.28	1.68	9.03	86	492	11.765	81	28.444	8	0
0	1	1	65	162	87	8.2	11	6.1	7.13	1.92	1.08	6.06	114	300	7.961	67	24.864	2	0
0	0	1	64	126	80	7.1	12.8	5.7	3.9	1.41	1.48	5.97	69	229	6.096	12	23.53	21	0
0	1	1	63	131	69	8.1	19.4	8.3	4.46	1.14	2.22	9.08	93	333	14.262	13	23.309	4	0
1	1	1	65	110	56	5.4	7.2	6.3	3.32	0.9	1.03	5.3	82	493	2.112	1	26.861	13	0
1	1	0	62	107	76	12.6	12.7	8.2	5.77	2.03	1.35	8.44	151	338	8.397	270	28.066	9	1
1	0	1	60	129	72	12.5	19.2	11.8	4.48	2.17	1.12	4.23	70	421	12.833	98	24.676	8	0
0	1	0	57	139	85	10.9	16.2	7.3	2.99	1.77	1.49	6.08	52	293	6.501	161	24.655	12	0
1	0	1	61	120	72	6.4	6.8	6	3.54	1	1.54	7.09	84	404	5.508	4	25.952	3	0
0	0	1	57	117	77	10	17.8	7.8	5.37	1.76	1.4	3.85	89	349	15.456	125	25.066	16	0
1	0	1	76	155	80	9.1	11.1	8.3	5.78	2.35	1.64	4.76	76	488	5.096	2	25.53	21	0
1	1	0	63	127	73	8.5	8.4	7.2	4.12	1.4	1.52	6.33	88	361	10.527	5	24.159	9	0
0	1	1	68	156	91	15.9	24	11.4	7.31	2.31	2.59	5.67	61	308	6.243	5	21.454	10	0
0	0	1	65	149	84	11.4	15.6	9.7	5.43	2.25	2.13	4.67	85	320	6.802	8	24.129	20	0
1	0	1	69	157	86	7.6	10	6.9	4.12	1.25	1.73	5.71	79	341	7.709	8	28.36	14	0
0	1	1	57	168	82	7	5.8	6.7	7.51	1.68	2.02	12.78	133	317	3.52	270	20.061	10	0
1	0	1	73	127	73	7	14.3	6.9	3.26	1.75	1.39	5.28	73	286	7.836	7	24.159	16	0
1	0	1	69	188	89	9	16.4	8.1	4.01	1.32	1.35	5.18	54	350	3.244	4	24.741	13	0
1	0	0	59	123	65	9.5	14.4	7.5	2.73	0.93	1.15	7.04	77	251	18.252	7	22.959	3	0
1	1	1	68	145	80	10.7	15.8	7.7	6.98	5.09	1.45	8.36	78	326	10.202	118	27.359	18	0
1	1	1	51	149	103	8.6	10.2	10.1	4.42	1.9	1.4	4.17	70	286	5.201	131	32.716	19	0
0	0	1	72	139	85	5.8	6.9	5.8	4.86	1.82	1.8	4.33	55	342	6.589	12	24.034	10	0
1	0	1	71	156	90	8.1	14.2	7.8	4.23	1.68	1.53	5.46	105	397	4.719	16	22.308	3	0
1	1	1	62	114	62	7.5	10.7	6.4	4.75	0.83	2.32	7.38	78	212	9.281	53	21.778	9	0
1	0	0	75	141	75	7.7	8.2	5.5	5.79	1.1	2.59	4.77	72	285	4.736	2	22.959	10	0
0	1	1	73	145	83	7.1	12.2	7.1	6.09	1.82	1.96	5.57	44	335	3.554	4	20.776	20	0
1	0	1	60	109	79	10.2	6.2	6.1	5.23	3.05	1.48	7.8	95	401	9.103	4	23.739	3	0
0	1	0	64	142	92	8.6	11.4	7.7	5.02	1.22	1.5	5.3	48	239	11.858	17	24.024	8	0
1	0	1	76	142	72	8.6	7.2	6.1	4.81	1.78	1.48	7.94	55	302	7.335	27	31.888	10	0
0	1	1	60	136	94	5.8	6.6	6.8	4.7	1.22	1.57	5.16	45	328	8.116	18	26.77	10	0
1	1	0	64	140	82	10.3	17.8	7	3.64	0.76	1.39	5.6	69	418	4.468	15	26.122	15	1
0	0	0	60	155	94	5.8	6.3	9	6.31	1.19	2.82	7.25	72	255	4.389	270	21.454	21	0
1	1	1	71	145	81	11.1	16.5	7.1	3.25	1.52	0.98	5.9	61	418	6.973	85	30.095	17	0
0	1	1	47	141	96	12.2	12.2	8	6.91	1.57	1.69	4.94	51	294	5.108	5	26.159	33	1
0	0	0	47	145	80	7.3	14.4	7.9	4.34	0.96	1.91	4.95	47	190	8.175	7	20.937	19	0
0	0	0	70	172	80	7.8	6	8	5.76	2.06	1.89	4.43	56	318	5.38	21	27.408	17	0
0	1	1	75	147	78	5.9	15.8	7.1	4.2	1.35	1.41	6.11	63	270	8.518	12	31.556	13	0
1	0	1	59	164	92	15	19.1	9.5	4.75	1.74	1.33	6.86	66	373	14.088	66	32.872	9	0
0	1	1	73	146	73	13.1	18.3	8.2	6.84	2.04	1.99	5.57	56	275	5.33	54	25.778	16	0
1	0	1	70	160	70	7.5	13.3	5.6	3.98	1.13	1.51	5.87	82	346	9.758	177	29.242	13	1
1	0	0	66	150	92	16.7	24.3	9.9	5.98	2.2	1.36	8.89	82	324	14.531	67	23.939	14	0
1	0	0	64	166	83	8.3	21.3	6.9	5.1	1.22	1.88	9.48	100	267	13.904	16	24.447	15	0
1	1	1	63	135	69	6.4	5.5	5.9	5.96	1.92	1.67	5.52	86	311	11.975	5	24.209	3	0
0	0	1	75	137	68	4.7	12.9	5.5	4.59	1.02	2.06	6.088	86	363	11.32	170	24.655	18	0
0	1	0	61	179	89	8.8	13.9	6.3	4.57	3.74	1.23	4.8	63	245	6.928	132	27.942	8	0
1	1	0	69	171	94	5	9	7.6	3.48	1.17	1.41	7.43	91	536	9.292	10	27.64	0	0
0	0	0	54	123	67	12.8	16.1	7.9	6.67	4.01	1.66	9.3	64	358	18.208	17	21.631	10	0
0	0	0	51	161	83	5.2	10	6.6	3.17	2.33	1	8.15	63	270	12.078	28	27.054	7	0
0	0	1	55	143	79	5.5	15.9	8.1	5.46	1.33	1.86	5.6	55	357	6.684	11	30.477	11	0
1	0	0	69	129	70	13.1	23.8	11.1	4.42	1.02	1.74	5.54	85	277	16.886	45	21.338	9	0
1	1	0	66	138	63	9	13.1	6.2	4.15	1.04	1.03	7.42	81	334	11.899	83	24.167	10	0
0	1	1	65	189	86	13.8	22.37	8	5.32	3.09	1.51	6.28	70	199	11.385	232	25.675	15	0
0	0	1	68	166	76	11.3	16.5	8.4	6.68	4.08	1.69	5.42	49	290	11.274	106	31.249	3	0
1	1	0	64	168	84	20.4	24.3	12.2	4	0.72	1.18	4.8	55	274	15.05	4	20.069	18	0
0	0	1	66	118	65	10.8	21.1	7.5	5.71	1.7	2.05	9.16	89	209	17.26	12	34.667	16	0
1	1	0	75	168	70	7.7	10.11	7.7	3.34	0.91	1.58	8.89	117	347	3.486	5	28.629	30	0
1	0	0	69	199	118	6.9	12	6.5	4.68	0.68	1.82	4.34	52	222	6.374	54	23.725	5	0
0	1	1	53	139	81	5.5	6.6	5.6	4.94	2	1.67	5.11	46	334	10.798	29	24.911	1	0
1	0	0	73	145	89	8.5	18.5	7.3	4.31	2.29	1.54	4.5	67	340	2.956	8	24.92	5	0
0	1	1	59	161	81	12.1	21.6	9.2	4.51	2.62	1.21	5.54	50	253	15.286	264	28.71	15	0
0	0	1	66	145	72	6.4	10.9	5.8	4.22	2.6	1.15	3.99	57	374	3.711	6	23.335	7	0
1	0	0	76	192	92	8.8	17.4	7.6	4.91	1.29	2.08	5.99	82	366	8.441	270	25.315	10	0
0	0	1	60	126	62	6.8	12	6.2	6.34	1.45	1.45	5.1	44	369	4.604	175	26.839	2	0
1	0	1	70	173	68	9.3	14.7	6.8	4.39	2.21	1.41	7.85	60	345	10.302	270	27.476	17	0
0	1	1	55	147	95	6.9	13.4	6.3	5.39	2.86	1.39	3.61	42	393	4.318	25	23.047	5	0
0	0	1	74	130	106	8.3	16	7	5.6	3.22	1.33	5.93	71	352	11.89	147	28.537	30	0
1	1	0	59	151	67	11.3	24.7	9.7	4.5	0.91	1.38	9.28	71	330	14.348	270	24.677	20	0
1	0	1	70	155	70	7.6	12.6	6.9	5.01	1.53	1.4	7.85	111	626	6.711	43	32.323	1	0
0	0	1	58	145	75	10.1	21.2	8.7	7.14	1.61	2.44	7.3	54	260	16.692	8	30.859	3	0
0	0	1	55	154	82	7.2	10.8	6.5	3.98	1.43	1.62	8.18	57	264	6.82	13	26.639	3	0
0	0	1	65	132	80	6.7	8.5	6	6.15	1.75	1.78	4.7	56	336	12.417	13	28.889	15	0
0	1	0	71	179	69	12.4	28.3	9.5	8.57	1.44	2.41	11.75	70	356	10.763	177	22.507	24	0
1	0	1	74	175	71	10	16	7.4	5.69	2.91	1.33	8.63	105	448	15.482	52	25.283	12	0
0	0	1	62	156	78	7.3	11.2	6.4	5.95	2.5	1.91	5.08	46	486	10.767	19	27.12	6	0
0	0	1	64	146	95	7	11	5.6	5.74	2.22	1.67	6	50	531	8.019	10	30.833	1	0
1	0	1	62	157	68	9.5	16.9	7.2	5.68	2.21	1.11	11.35	103	459	7.138	270	29.07	30	0
1	1	0	68	167	77	7.7	16.3	8.3	3.99	0.75	1.75	5.65	70	334	11.846	16	23.307	15	0
1	0	1	60	132	82	7.5	13.4	6.7	4.06	1.27	1.18	4.91	88	391	14.944	19	27.414	15	0
0	0	0	66	147	82	7.3	14.8	6.3	5.43	0.97	2.2	5.39	64	334	3.672	3	24.064	11	0
0	1	1	59	170	81	13.7	11.6	9.5	3.53	1.68	1.07	11.66	106	400	6.626	270	30.444	30	0
0	0	0	76	141	66	8.2	16	6.9	4.92	1.68	1.12	7.63	90	461	12.137	180	25.104	12	0
0	0	1	63	165	84	8.6	13.2	7.1	4.95	1.08	1.76	5.82	58	253	8.756	23	23.919	10	0
0	0	1	64	133	66	7.7	15.5	6.7	5.71	3.94	1.73	6.92	58	302	8.721	20	24.777	11	0
0	1	1	70	152	61	9.6	21	6.3	6.72	1.38	2.15	6.41	60	227	16.684	37	22.813	18	0
0	1	1	64	117	70	6.5	9.3	6.1	6.32	1.65	1.79	5.64	82	380	10.889	20	28.804	4	0
1	0	1	68	140	66	6.6	9.3	7.1	3.66	1.83	1.26	5.74	55	298	7.889	23	25.991	20	0
1	1	1	58	101	51	4.7	10.8	6.2	4.61	1.95	1.28	7.45	77	389	5.332	4	24.836	3	0
0	1	0	58	147	81	8.2	10.9	6.4	4.08	1.92	1.14	3.81	47	253	5.636	14	21.368	5	0
0	0	1	54	172	86	7	7.7	6.5	7.68	7.6	1.8	3.47	45	488	9.87	270	31.764	13	0
1	0	1	55	133	76	8.9	16.8	7.5	4.66	2.43	1.04	10.02	126	529	16.403	13	24.024	12	0
0	0	1	66	163	77	14.6	21	9.6	7.22	2.69	1.81	9.41	46	265	10.617	44	24.999	11	0
1	0	0	67	120	80	8.4	11.2	6.3	4.42	2.65	1.15	5.49	82	536	16.497	270	26.175	15	0
1	0	0	51	143	89	9.5	13.3	6.7	5.47	2.48	1.34	7.68	74	403	11.754	67	26.234	6	0
1	0	0	58	171	86	7.2	15.3	6.6	5	1.91	2.16	8.29	321	429	11.403	270	21.411	20	0
0	0	1	74	166	77	13.7	25.5	8.2	5.68	2.66	1.91	6.39	99	389	17.94	270	24.774	21	0
0	0	1	72	160	84	7	11.8	6.4	5.96	3.24	1.63	9.07	67	448	17.83	53	28.764	2	0
1	0	0	70	130	80	11.1	19.6	9.1	7.15	2.56	1.5	7.66	88	470	16.654	23	20.55	10	0
1	1	1	64	144	75	7.5	12.3	5.8	6.35	3.17	1.83	7.12	71	367	10.814	93	26.644	5	0
0	0	1	58	185	82	6.8	16.1	6.2	5	3.02	1.5	19.613	539	401	6.728	270	24.56	10	0
1	0	1	74	126	65	6.6	9	6.5	4.13	1.79	1.42	7.26	67	358	8.577	17	27.513	3	0
1	0	1	57	164	88	7.2	10.8	5.6	5.82	2.07	2.03	6.67	89	342	10.268	270	22.913	14	0
0	1	1	63	148	56	9.5	12	9.1	3.65	1.5	1.8	8.08	47	441	2.855	5	25.477	34	0
1	0	1	59	143	60	10.5	18.9	9.6	5.37	3.49	1.52	6.18	69	266	16.522	58	28.401	1	0
0	1	1	67	158	71	9.9	11.4	7.1	3.47	1.63	1.4	5.81	54	477	3.025	2	37.618	8	0
0	1	1	66	134	77	8.7	12.6	6.5	4.21	3.01	1.38	4.85	65	463	9.717	14	23.875	18	0
0	0	1	73	132	55	8.8	20.4	6.3	4.46	3.04	1.56	6.1	52	463	6.401	26	22.719	25	0
1	0	1	67	127	73	6.6	10.3	7.1	3.72	2.37	1.13	6.94	92	484	10.972	270	22.621	15	0
0	0	0	60	160	65	6.9	18.1	6.3	6.14	1.98	2.42	4.21	56	322	9.442	13	20.83	15	0
1	1	1	72	151	64	6.3	11	6	6.33	2.51	1.76	5.72	81	354	18.047	270	26.037	10	0
0	1	0	59	131	68	7.3	8.5	6.3	8.05	2.69	1.67	7.11	54	330	9.845	49	27.734	6	0
1	1	1	59	158	52	15.5	25.3	9.2	7.46	2.83	2.19	7.01	74	333	17.728	11	26.827	13	0
1	0	1	74	125	61	11.3	19.1	8.5	5.71	6.68	1.53	9.32	105	548	11.78	56	27.852	8	0
0	0	1	62	140	81	6.8	11.7	5.9	6.16	2.44	2.03	4.96	54	372	8.685	14	27.344	3	0
1	0	1	73	164	71	9.8	14.8	6.4	5.1	1.77	1.74	6.71	77	394	10.982	44	27.755	10	0
0	0	1	75	145	76	16.7	24.1	9.1	8.05	4.38	1.79	5.65	41	351	15.293	35	27.111	11	0
1	1	1	67	157	77	15.8	21.9	9.4	5.52	2.51	1.48	7.19	77	310	16.326	194	23.999	19	0
1	0	0	60	116	67	10.5	17.2	8.4	5.43	1.98	1.65	7.61	86	327	17.618	28	24.859	20	0
0	0	1	61	127	76	5.3	7.2	5.3	5.47	4.14	1.22	5.86	52	280	11.748	15	27.609	3	0
1	0	0	61	178	110	6.4	11.5	5.1	3.2	2.47	1.01	12.31	281	526	4.521	45	20.904	20	0
1	0	0	57	153	82	12.1	20	9.3	8.88	6.41	1.69	3.4	74	354	18.005	13	25.04	5	0
0	0	1	66	137	70	13	18.4	9.3	5.98	1.97	1.88	7.75	41	218	9.35	17	25.559	7	0
1	0	0	66	138	70	7.4	27	11.2	6.08	2.46	1.35	4.39	48	349	11.847	270	22.151	15	0
0	0	0	72	130	70	6.5	8.7	6.3	4.575	1.172	1.341	5.917	91	321	10.664	42	20.661	10	0
0	0	1	70	136	56	5.5	12.1	5.6	4.38	2.02	1.75	6.81	49	169	5.053	52	22.348	14	0
1	0	0	71	166	76	9.6	14.9	8.2	4.74	1.95	1.51	4.13	72	310	2.147	2	24.024	5	0
0	1	1	68	182	85	8.4	12.4	6.9	4.06	2.67	1.21	5.64	57	508	11.307	90	27.054	15	0
1	0	1	66	163	69	9.1	15.7	9.1	4.85	2.44	1.83	4	75	297	5.669	270	24.677	19	0
1	1	1	52	152	84	11.2	8.4	8.3	6.92	2.16	2.07	4.43	68	398	18.254	7	27.609	16	0
1	1	1	74	162	71	8.2	7.1	6.2	5.14	2.35	1.87	8.67	85	346	9.531	57	29.688	15	0
1	1	0	58	151	82	7.2	17.4	7	4.42	1.66	1.9	6.46	73	470	3.928	6	27.636	11	0
0	1	1	66	152	80	8.7	15.3	7.6	5.58	3.31	1.68	8.44	83	411	9.479	174	24.92	10	0
0	1	1	69	155	86	5.9	15	5.9	5.26	2.37	1.6	8.69	79	380	7.39	26	34.154	11	0
0	0	1	68	175	59	9.4	8.2	8.6	4.07	1.23	1.8	5.86	65	282	6.124	144	25.781	15	0
1	0	0	67	141	58	16.5	10.8	9	6.12	1.69	2.22	6.39	55	226	11.675	79	20.957	12	0
0	1	1	62	140	80	13.6	6.7	9.9	4.57	3.36	1.17	5.97	39	175	10.117	10	24.92	17	0
0	1	1	55	127	68	5.9	19.1	5.8	5.74	1.82	1.89	5.17	35	256	10.278	38	25.153	3	0
1	0	0	73	160	84	9.4	16.2	8	6.01	2.1	1.64	7.36	87	454	16.605	26	25.391	10	0
1	1	0	58	124	72	7.9	18.91	7.2	5.32	1.86	1.37	7.54	63	230	11.362	29	22.985	5	0
0	0	1	72	120	70	6.7	12.8	6.7	5.75	2.49	1.8	7.31	62	477	9.912	18	25.437	19	0
0	0	1	65	156	85	8.3	20.9	7.7	4.4	2.93	1.35	7.79	59	562	7.918	14	22.376	12	0
0	1	1	65	154	91	12.5	17.1	9	4.5	3.49	1.73	6.12	47	405	8.37	270	31.217	15	0
0	0	0	57	120	62	7.8	6.7	6.8	4.9	1.76	2.12	6.82	54	302	6.182	7	29.385	10	0
1	0	1	58	138	86	6.6	17.8	5.9	4.89	2.32	1.57	4.63	70	457	10.228	35	23.459	6	0
1	1	1	66	161	77	12.7	12.73	10.5	6.62	2.76	1.46	5.55	64	345	12.117	94	23.384	6	0
0	0	0	66	186	97	9.1	10.7	6.9	5.33	2.55	1.5	5.1	59	445	9.589	239	31.992	3	0
0	0	1	68	190	84	5.6	13.5	5.4	5.01	2.14	1.36	5.71	46	232	4.587	17	27.852	5	0
1	0	1	67	130	60	7.5	4.4	6.2	3.7	2.05	1.44	8.29	71	343	11.325	109	30.119	15	0
1	1	0	67	146	81	5.8	11.4	5.9	3.95	2.04	1.32	11.01	121	449	15.27	64	26.398	13	0
1	0	1	66	145	80	7.5	5.9	7.4	3.09	1.82	1.25	3.85	122	474	12.452	147	24.167	9	0
0	1	1	57	174	83	7	12.6	6.6	6.95	2.96	1.4	8.38	65	352	3.731	186	25.848	10	0
1	0	1	66	180	77	14.2	10.6	12.1	8.34	2.88	1.92	9.26	68	416	16.41	270	30.615	19	0
0	0	1	64	127	61	5.2	19.7	5.6	7.58	2.44	1.95	4.96	51	236	5.718	6	25.39	16	0
1	0	0	72	134	67	6.1	18.1	6.6	5.8	2.54	1.5	5.14	89	340	14.317	22	21.83	9	0
1	1	1	67	184	84	10.5	19.9	9.3	5.6	2.22	1.64	8.08	95	364	14.398	270	21.99	12	0
0	1	0	68	150	69	8.2	18.5	6.8	4.77	1.51	1.84	8.03	42	216	8.263	39	29.617	9	0
1	1	1	55	141	72	13	17.8	7.9	4.59	5.78	1.07	5.26	69	363	9.923	86	26.492	3	0
1	0	1	56	172	90	8	8.2	7.3	6	2.17	1.65	6.36	95	471	11.691	23	31.209	12	0
1	0	0	54	122	78	8.7	14.3	9.9	3.73	1.42	1.49	6.18	72	379	12.101	10	24.841	3	0
1	0	1	69	140	80	9.3	16.8	7.8	5.4	2.02	1.75	4.09	69	324	4.13	9	24.057	12	0
0	1	0	64	179	107	4.6	11.8	5.5	7.43	3.14	1.98	14.667	410	336	2.815	270	24.974	3	0
0	1	1	54	130	78	9.3	15.8	7	5.55	2.39	1.8	7.11	51	331	9.963	17	25.721	5	0
1	1	1	64	153	82	10.9	17.8	9.1	4.57	2.61	1.33	10.18	58	323	3.201	270	30.102	35	0
0	0	1	73	164	76	7.7	11.3	6.8	5.77	1.99	2.51	7.25	63	324	11.964	107	33.782	12	0
1	0	0	82	161	73	5.2	14.2	6.3	5.03	3.31	1.32	9.96	127	532	4.229	84	24.539	10	0
1	0	0	63	153	98	8	12.8	6.7	4.93	4.3	1.12	4.14	68	439	10.28	52	26.854	11	0
0	0	1	70	159	82	9.2	23.2	7.3	6.07	4.05	1.35	5.57	74	417	10.864	196	24.878	15	0
1	0	0	62	162	79	10.6	10.6	7.7	6.81	3.99	1.7	4.47	62	245	10.786	270	22.676	12	0
0	1	1	61	134	81	8.5	14.1	6.7	5.52	3.07	1.21	6.95	58	324	16.62	14	27.64	4	0
0	1	0	62	156	74	11.1	12.2	8.2	8.29	2.82	1.55	5.84	41	353	10.881	41	23.922	10	0
1	0	0	68	170	101	15.9	13.1	9.2	4.32	1.56	1.97	6.23	65	313	11.896	8	25.307	10	0
0	0	1	44	150	85	15.5	14.7	9.1	5.27	2.78	1.31	5.15	40	221	18.164	146	23.125	6	0
0	0	0	72	132	69	10.9	13.4	7.7	3.76	1.88	1.11	5.19	73	335	5.002	24	22.667	11	0
0	0	1	60	177	84	7.6	9.2	6	5.6	2.77	1.77	4.9	54	284	6.107	12	25.848	9	0
0	1	0	47	165	86	6	12.8	6.1	6.02	1.52	2.4	5.86	51	238	5.149	5	23.191	8	0
0	0	0	63	198	66	6.3	16.1	5.1	5.73	1.6	2.43	5.28	64	278	8.197	67	23.828	25	0
1	1	1	80	176	107	12.4	12.1	8.2	6.33	2.2	1.96	3.07	93	342	18.028	270	24.159	18	0
0	1	0	61	165	92	7.8	10.6	6.5	5.53	2.52	1.71	5.89	44	265	2.985	11	24.122	10	0
1	0	0	58	165	79	8.3	8.3	7.2	5.92	1.73	2.63	8.16	65	261	6.851	43	23.307	5	0
0	1	1	66	131	74	12.4	21	11.1	7.18	3.27	1.8	5.43	53	321	9.263	54	24.655	20	0
1	1	1	71	131	79	17.2	24.2	11.4	4.35	1.51	2.07	6.04	68	182	10.586	75	20.395	20	0
1	0	1	65	137	72	7.5	7.9	6.5	4.63	2.23	1.84	6.73	78	301	18.23	64	27.968	14	0
0	0	1	63	135	69	9.5	19.2	7.4	5.22	2.19	2.34	5.65	60	355	10.76	141	28.134	5	0
0	1	1	62	143	83	9.1	17.3	7.2	4.07	3.3	1.31	4.87	55	341	8.265	108	27.587	7	0
0	0	0	67	157	93	6.9	8.1	5.7	7.43	5.22	1.77	8.46	70	410	12.348	49	23.111	17	0
0	1	0	56	167	70	11.7	22.3	8.4	5.5	1.67	2.04	5.19	59	255	9.877	11	22.667	18	0
0	0	0	71	160	79	9.4	15.7	7.2	5.99	2.65	1.77	5.41	54	308	11.585	68	25.204	18	0
1	1	1	63	153	92	14.3	22.3	10.8	5.36	3.6	1.14	6.96	94	260	12.046	91	25.952	11	0
0	0	1	68	120	60	9.3	21.7	9.2	6.5	2.52	1.57	7.8	86	328	7.699	28	28.673	12	0
0	0	1	73	144	78	6.3	15.2	6.3	7.01	2.54	1.87	7.24	67	291	7.921	26	31.045	3	0
0	1	1	71	137	64	9.1	19.7	6.8	5.58	2.19	1.37	5.43	59	360	10.104	21	22.667	17	0
0	0	1	64	142	81	6.6	7	6	3.43	1.94	1.47	5.81	43	344	9.36	9	39.453	10	0
0	1	1	59	155	78	6.7	8	5.8	4.89	2.75	1.79	10.76	53	321	3.595	8	22.656	5	0
0	0	1	62	177	70	9.5	13.8	7.9	5.33	1.83	1.95	5.5	59	344	2.928	8	24.92	17	0
1	1	1	57	186	81	11.6	18	8.3	4.64	2.41	1.3	3.29	80	345	15.493	35	25.991	5	0
0	0	1	65	162	89	8.9	18.2	6.8	5.31	3.68	1.44	4.54	47	259	10.105	95	22.522	8	0
0	1	0	60	151	88	6.7	10.9	6	5.58	2.54	2.28	5.16	117	446	16.895	270	20.313	6	0
0	0	1	70	130	70	9.4	18.1	7.8	6.03	2.94	1.5	7.01	70	493	7.158	11	22.367	7	0
0	0	1	73	154	60	6.7	8.6	6.4	4.93	2.62	2.01	5.67	62	413	6.851	10	24.774	1	0
1	0	0	50	168	100	11.8	18.7	8.6	5.01	5.67	1.21	6.81	69	352	7.689	7	25.102	5	0
0	0	1	65	171	91	16	23.1	11.3	3.42	2.13	1.4	8.81	49	269	10.433	270	29.675	8	0
0	0	1	73	130	51	15.8	25.9	8.9	4.44	1.76	1.33	7.91	66	390	4.654	13	34.078	25	0
0	0	1	71	121	64	6.7	15.5	6.4	6.97	5.1	2.15	6.37	74	509	11.555	11	27.026	6	0
1	1	0	63	177	78	14.2	18.3	10.1	8.15	1.8	2.481	7.27	50	289	7.662	177	21.231	15	0
1	0	1	59	159	78	12.9	22.7	8.5	4.5	3.18	1.07	6.77	75	471	10.381	81	25.217	15	0
1	1	1	64	133	73	20	29	11.7	5.15	2.45	1.56	8.53	58	325	4.881	263	18.827	13	0
0	0	1	69	134	77	11.3	19.4	8.2	5.62	1.84	1.71	7.12	50	235	4.672	28	22.667	17	0
0	0	1	76	142	75	8.9	19.7	7	5.28	2.54	2.18	5.53	80	363	15.68	63	24.889	24	0
1	0	0	70	138	82	8.3	9.3	6.3	5.29	2.27	1.31	7.33	69	288	9.038	12	27.734	6	0
0	1	1	54	152	67	6.8	13.7	7.2	4.92	3.14	1.69	6.99	70	302	6.153	11	26.639	10	0
1	0	1	66	178	93	11.5	18.8	7.6	6.87	4.54	1.36	7.74	96	362	9.984	40	26.852	6	0
0	1	1	58	124	62	5.2	10	8.3	3.23	1.58	1.31	5.98	37	269	2.806	2	21.908	32	0
1	1	1	72	142	78	9.4	12.4	7.1	3.28	2.5	0.9	6.83	69	360	11.608	16	24.913	5	0
1	1	1	75	174	84	8.3	15.9	7.2	3.88	3.48	0.92	6.85	80	269	6.36	87	27.476	18	0
1	0	0	63	117	65	8.3	9.9	6.5	4.78	2.04	1.54	8.52	71	246	11.145	12	25.991	13	0
1	1	0	63	163	97	8	9.4	6.2	6.31	3.26	1.54	8.38	70	288	10.919	12	28.699	11	0
0	1	1	66	138	95	8.6	15.3	7.1	5.75	2.28	2.19	6.31	61	243	11.673	16	24.342	10	0
0	1	1	55	161	72	13.5	15.6	9.1	4.01	2.15	1.49	6.08	61	347	6.398	31	24.122	17	0
0	0	1	82	125	67	9.9	17.6	7.5	6.12	4.01	1.32	6.17	86	347	8.984	14	23.283	10	0
0	0	1	65	128	77	9.5	14.1	7.4	6.38	2.38	1.74	5.85	51	283	15.34	44	24.129	8	0
0	1	0	68	139	79	7	18.2	6.6	5.77	1.67	2.66	5.45	62	257	12.041	14	21.359	15	0
0	0	1	84	129	61	13.6	26.2	9.8	6.59	2.02	2.28	6.32	58	272	4.684	5	23.104	6	0
1	1	1	58	143	93	12.4	19.3	8.5	5.42	5.58	1.35	6.51	55	279	8.356	115	27.084	8	0
0	0	1	58	119	67	6.1	14.8	6.2	3.97	2.62	1.76	5.79	68	324	9.358	10	26.298	6	0
0	1	1	68	125	67	9.1	20	8.2	6.27	2.62	1.71	8.02	53	249	11.193	40	27.054	20	0
0	0	1	75	182	93	5.1	9.3	5.8	5.68	2.26	1.67	7.29	64	386	9.64	54	29.617	6	0
1	1	1	59	150	72	12.1	17.7	8.6	5.92	1.79	1.8	7.3	65	244	8.751	14	25.403	9	0
0	1	0	60	127	73	5	12.8	4.9	5.07	0.58	2.38	7.47	59	326	6.382	24	22.308	4	0
0	0	0	60	117	64	9.8	19.1	9.5	4.61	1.2	1.37	6.86	44	241	10.483	8	23.781	15	0
0	1	1	66	130	90	7.8	15.5	5.9	4.36	2.71	1.25	6.15	57	329	9.505	27	35.107	30	0
0	1	0	60	157	68	7.9	15.1	8.3	7.11	3.39	1.63	8.75	55	358	9.974	270	23.733	18	0
0	0	1	60	146	89	8.7	11.8	6.8	5.61	1.66	1.43	5.06	59	232	7.527	11	26.143	8	0
0	1	1	72	107	60	7.3	10.7	7.5	3.17	1.91	1.13	6.21	57	600	9.408	15	23.011	10	0
1	0	1	70	146	87	9.6	16.5	7.3	3.02	2.54	0.86	7.21	84	348	18.275	27	29.744	7	0
1	0	0	66	110	73	5.9	9.7	6.1	6.02	1.85	1.57	8.85	99	377	12.163	7	21.551	19	0
1	0	1	71	122	71	7.1	14	6.8	4.8	3.72	1.06	5.37	92	486	16.539	10	24.913	10	0
0	1	1	58	123	76	11.4	16.2	8.1	5.25	1.96	1.75	5.24	48	280	3.605	235	26.042	22	0
0	1	1	62	151	94	11.6	20.9	8.8	3.46	1.73	1.1	4.4	68	206	9.546	61	34.375	15	0
0	1	1	68	181	94	9.6	11.6	6.9	4.89	1.69	1.63	5.58	63	285	7.854	65	28.959	28	0
0	1	1	63	152	79	13.3	21.7	9.2	4.99	0.84	1.97	4.55	44	198	7.547	57	24.465	8	0
1	0	0	71	153	90	7.1	16.3	8.5	3.42	1.63	1.01	9.19	147	301	5.82	76	24.259	7	0
0	0	1	56	150	80	6.6	16.4	7.8	4.67	2.42	1.32	4.35	58	353	4.813	270	30.844	10	0
0	1	1	64	140	80	6.7	11.9	6.8	5.69	1.36	1.42	5.92	55	417	9.586	270	25.066	15	0
0	1	1	66	120	70	17.7	23.8	10.1	6.4	1.36	1.94	5.92	54	312	6.121	16	34.484	20	0
0	0	1	73	161	65	6.7	18	8.7	7.11	1.96	1.57	5.42	83	312	11.72	270	26.953	20	0
1	0	0	67	100	80	10.8	24.1	9.4	6.14	1.34	1.78	5.63	70	310	10.109	51	20.371	17	0
1	0	0	56	131	85	9.2	13.9	6.5	4.37	4.04	1.32	5.35	74	441	14.456	14	24.836	12	0
0	1	1	65	159	95	6.9	8.7	6	4.81	1.36	1.27	5.8	59	332	6.465	270	29.412	5	0
0	1	1	68	130	90	8.1	13.6	7.5	7.57	6.51	1.59	6.14	68	380	6.42	14	24.859	5	0
0	1	1	74	140	80	18.9	29.5	10.3	5.49	2.85	1.78	5	56	249	14.302	43	24.836	25	0
1	1	1	64	150	80	4.7	12.4	7.2	6.35	1.34	1.45	9.49	111	365	10.833	270	23.951	21	0
0	0	1	77	153	73	6.2	8.6	6.6	4.95	1.42	1.64	6.55	81	384	11.753	20	25.299	17	0
1	1	0	55	156	90	7.7	12.5	7.6	6.51	1.46	1.69	6.16	79	229	8.606	12	24.977	6	1
1	1	1	66	156	87	10	11	8.3	6.13	1.58	1.3	8.43	116	300	10.26	10	26.219	20	1
0	1	1	62	185	72	7.5	9.8	6.8	5.63	1.25	1.58	6.3	58	315	3.217	6	30.043	8	0
1	1	0	53	171	88	12.1	18.7	7.5	5.87	2.18	1.64	9.45	99	323	6.023	270	24.449	17	0
0	0	1	64	160	90	10.9	13.8	8.3	6.29	2.5	1.63	6.74	47	263	11.016	67	22.806	11	1
0	1	1	66	166	92	8.1	13.4	6.7	4.81	3.93	1.22	6.37	53	338	4.921	25	23.922	13	1
0	0	1	78	150	80	14.9	14	9.3	6.09	2.5	2.51	9.82	91	384	5.444	270	28.804	9	0
1	1	0	61	120	80	10.4	15.2	7.9	4.57	2.5	1.26	4.99	86	383	10.077	87	28.385	9	0
1	0	0	66	146	91	5.4	10.8	5.9	6.07	2.29	1.6	8.32	75	426	11.735	52	24.242	7	0
1	0	1	63	148	76	11.5	19.2	9.6	5.14	3.85	1.49	4.48	86	323	6.488	109	27.609	5	0
0	1	1	61	150	80	9.2	16.1	9.5	4.16	2.87	1.09	7.15	70	225	2.278	26	29.547	23	0
0	0	1	71	150	80	6.2	9.6	7.2	5.73	2.05	2.57	10.16	85	362	4.783	270	28.946	5	0
0	0	0	61	148	86	8.3	15.9	6.6	6.67	1.73	2.32	5.38	51	318	7.958	13	23.011	4	1
1	0	0	75	147	92	6.6	6.4	5.6	4.65	2.23	1.57	4.3	70	411	2.56	6	30.854	16	0
0	0	1	70	142	82	6.7	11.9	6.5	4.96	1.38	1.82	5.86	45	199	4.354	9	26.635	5	1
1	1	1	64	138	81	4.5	15.4	6.4	3.93	2.04	1.09	10.72	94	321	7.558	270	25.403	13	0
0	0	1	70	140	80	19.8	21.48	9.5	5.1	2.25	1.55	7.22	50	324	3.462	270	18.75	17	0
1	0	0	72	147	81	6.9	10.9	6.7	5.27	4.88	1.06	7.03	78	391	9.735	19	25	10	0
0	0	1	71	140	82	8.1	11.2	7.1	5.97	1.9	1.69	3.8	66	298	5.468	8	22.1	15	0
0	1	1	60	143	83	14.8	30	10.7	6.88	3.03	1.33	5.38	59	291	4.288	6	22.373	15	1
0	1	1	59	151	81	9.9	18.9	7.2	5.38	2.35	1.65	4.45	43	258	7.07	13	22.206	14	0
1	0	0	57	167	102	7.1	11.7	7.3	3.94	1.64	1.53	6.31	74	452	16.533	9	27.58	15	0
0	1	1	63	144	94	8.2	15.5	7.6	5.04	2.14	1.75	6.88	44	327	10.69	131	31.53	5	1
0	1	1	70	165	90	8.8	16.2	7.9	6.19	2.41	1.4	6.5	60	339	10.544	66	27.12	15	0
1	1	1	61	153	97	16.2	11.8	9.6	3.75	3.97	1.39	6.52	52	344	6.133	84	32.45	2	0
1	0	0	65	177	104	8.4	12.2	6.6	5.58	1.32	2.32	7.34	81	277	15.509	154	22.921	6	0
1	0	1	61	176	96	7.8	12.5	6.6	3.64	3.6	1.04	5.12	88	384	8.368	270	25.855	7	1
1	1	1	74	152	84	5.7	8.7	7.1	4.06	1.58	1.51	6.5	89	302	10.981	16	19.884	10	1
1	0	1	67	116	66	8.3	18.4	7.8	2.82	1.66	1.16	5.95	63	360	9.677	12	25.565	13	1
0	1	1	60	137	65	10	17.7	9.6	3.88	1.72	1.26	9.41	53	267	5.016	9	24.342	24	0
0	1	1	70	142	81	11.4	13.1	7.4	6.54	1.75	1.91	4.36	40	285	9.303	19	26.315	21	1
0	1	1	54	132	83	8.8	17	6.6	6.63	5.52	1.65	7.22	73	396	8.405	7	23.473	16	0
0	0	1	71	177	92	9	13.2	9.3	5.67	3.48	1.57	6.02	52	337	4.887	48	29.372	13	1
1	0	1	63	136	79	6.3	9.8	5.7	3.6	2.22	1.06	4.99	69	436	16.442	14	24.465	5	1
1	0	1	70	154	92	7.3	11.6	7.2	4.99	1.71	1.82	8.03	71	364	14.944	19	32.629	10	1
0	1	1	68	144	82	9.2	16.3	7.8	6.04	2.37	1.8	4.41	54	168	12.081	20	28.516	13	1
1	1	0	72	171	83	13.9	20.7	8.8	5.96	2.92	1.45	6.27	61	394	7.356	13	27.548	37	1
0	0	1	54	132	82	10.9	17.2	8.8	4.95	2.07	1.47	4.92	55	250	4.231	10	22.477	11	1
0	0	0	51	142	86	11.8	23	7.3	4.93	1.32	2.52	4.62	55	293	10.928	65	17.066	2	0
0	0	1	60	144	97	13.1	17.2	9.6	5.59	7.55	1.36	7.66	57	361	9.989	86	27.192	20	1
0	0	1	71	144	84	5.9	13.9	6	4.44	2.08	1.5	6.47	60	509	6.693	9	28.305	3	0
1	0	1	66	180	95	7.4	10.9	6.5	3.95	1.91	1.13	3.71	62	437	7.133	15	22.229	10	0
1	1	1	55	135	85	14.3	22.3	10.1	5.78	2.15	1.46	7.6	46	263	8.052	78	27.005	12	1
1	0	1	71	160	78	7	7.3	6.5	6.16	1.62	2.2	5.84	81	370	8.063	3	28.981	7	1
0	1	1	62	160	90	7.5	14.6	6.5	4.27	2.11	1.34	5.06	53	270	7.769	12	24.342	23	0
1	0	1	66	132	74	11.7	19.4	9	5.87	6.05	1.06	7.27	76	310	16.614	44	23.052	7	1
1	0	1	68	152	82	6.5	6.3	6.3	4.5	1.17	1.51	6.16	75	483	7.36	7	24.242	1	0
1	0	1	55	126	93	8.2	14.9	7.5	4.71	2.77	1.33	6.98	87	325	11.868	33	27.102	5	1
0	1	1	65	138	80	8	13.2	6.6	4.66	5.44	1.2	5.11	54	336	5.157	6	21.218	8	0
0	1	1	71	150	100	7.5	11.6	7.3	4.66	1.29	1.66	4.81	47	213	1.523	12	23.601	11	1
1	1	1	68	209	102	19.9	24.12	7.8	4.64	1.84	1.08	24.581	648	424	16.768	494	21.953	29	0
0	1	0	67	156	72	4.7	9	6.5	5.5	0.8	2.37	5.09	50	244	2.517	5	19.477	28	0
0	1	1	56	168	94	9.3	18.4	8	4.93	5.32	1.36	3.67	46	340	9.945	28	24.387	12	1
0	1	0	74	120	70	7.3	11.2	6	6.03	1.35	2.14	6.32	66	232	8.394	17	23.634	2	0
1	1	1	66	130	82	6.7	9	6.7	5.27	2.34	1.4	7.33	94	436	6.022	89	27.217	5	1
1	0	1	73	159	84	17.4	29.2	10.4	6.24	3.02	1.33	6.49	60	359	5.716	87	26.892	19	0
0	1	1	62	149	82	4	17.6	7.4	4.4	0.99	1.81	5.12	57	322	10.38	54	24.655	22	0
0	0	1	64	169	86	6.8	10.2	6.3	5.76	2.15	1.41	5.67	63	321	5.903	4	32.466	20	0
1	1	0	61	145	96	8.1	12	7.6	5.11	6.13	1.17	4.84	78	390	11.319	8	24.447	1	0
0	1	0	70	170	95	6.8	9.6	6.6	5.99	1.48	2.21	5.24	52	385	8.926	18	23.601	7	0
0	0	1	66	189	100	9.6	15.1	7	7.17	3.77	1.59	18.38	46	339	2.928	74	37.778	10	0
1	0	0	69	128	75	7.1	10.8	5.9	4.36	0.82	1.58	7.44	66	413	8.798	7	22.1	7	0
1	1	1	66	175	107	11.7	16.4	8.7	4.78	1.63	1.05	6.04	65	387	4.873	46	30.119	19	0
0	0	1	71	193	104	8.7	10.6	7.6	5.23	2.45	1.89	5.75	61	438	8.587	185	32.455	8	0
1	0	1	63	166	93	13.2	20.99	10.6	5.56	2.79	1.46	9.51	121	412	11.473	5	26.037	15	0
0	1	0	65	174	87	16.4	26.9	11.7	6.22	1.04	1.62	7.45	59	347	9.589	61	22.229	15	0
0	1	1	65	143	75	6.1	10.3	5.8	4.43	1.7	1.49	5.89	46	273	11.573	9	31.626	10	0
0	1	1	69	162	88	6.8	13.1	6.3	6.4	1.76	1.48	5.01	68	409	4.096	2	30.833	13	0
1	0	0	64	161	92	5.8	11.5	5.8	4.89	0.87	2.5	5.35	67	395	7.209	5	24.314	10	0
0	0	0	66	110	70	5.2	6.7	6.2	6.35	1.89	1.83	6.89	52	276	9.209	10	26.563	10	0
0	0	1	65	170	80	8.9	13.7	6.4	5.7	2.23	1.32	6.99	53	388	5.916	110	31.25	18	0
0	0	1	62	128	73	5	14.8	6.8	5.62	0.94	1.84	3.89	43	261	1.401	1	21.631	17	0
0	0	1	60	182	98	11.1	11.1	8	6.3	1.76	1.82	8.63	60	272	10.794	20	34.928	15	1
0	0	1	55	129	87	12.3	14.2	8	6.26	6.28	1.41	7.88	54	463	12.034	270	30.119	5	0
0	1	1	56	124	80	8.1	14.4	8.5	4.28	1.4	1.29	3.64	55	335	6.461	57	24.088	11	0
1	0	1	63	142	82	8.2	10.6	6.8	4.78	1.67	1.32	4.6	42	295	6.047	7	24.159	22	1
0	1	1	64	152	84	15.9	17.1	9.4	7.59	6.45	1.49	7.27	56	249	5.027	270	24.034	27	1
0	1	1	68	179	94	8	15.3	7.1	7.92	2.51	2.28	7.26	43	253	2.819	8	19.147	12	0
0	1	0	60	183	89	8.2	12.2	7.3	7.33	3.44	1.63	6.77	57	467	11.818	227	25.566	4	1
0	1	1	57	138	89	7.7	13.7	6.3	5.88	2.99	1.68	7.66	66	446	16.193	19	25.911	2	1
1	1	1	65	201	95	13.4	16.9	7.6	5.56	1.3	1.79	7.74	57	357	7.445	77	26.854	14	0
0	0	0	64	109	63	15.7	21.5	8.9	5.25	1.21	2.73	10.12	49	191	5.977	7	17.69	5	0
0	0	1	87	183	94	7.4	10.8	7	5.71	1.55	1.44	4.79	52	282	3.473	67	33.163	7	0
0	0	1	71	143	76	8.1	9.6	7.3	7.78	2.54	2.23	5.92	69	495	6.481	134	24.142	6	0
0	1	1	63	198	95	15.7	26.4	9.2	8.571	4.59	2.21	7.49	61	396	3.521	270	24.444	7	1
1	0	1	71	151	89	7.2	17.8	8.2	5.16	1.12	1.72	7.25	98	317	9.37	25	23.108	13	0
1	0	0	70	137	64	9.1	24.2	10	6.65	1.37	1.35	9.16	78	287	11.437	124	30.022	10	0
0	1	1	70	189	94	8.5	16.2	6.3	4.27	2.63	1.4	6.19	60	306	4.213	35	21.218	17	1
0	0	1	66	178	108	14.5	24.8	7.9	4.98	1.86	1.32	7.39	67	383	4.511	23	25.283	23	0
1	0	0	69	147	87	6.8	18.7	9.7	5.08	1.22	1.73	6.6	84	297	16.251	16	23.309	3	1
1	0	0	71	166	81	11.2211	15.4974	7.90702	6.03765	2.41527	1.74119	6.10305	68	384	7.63049	9	28.1044	25	1
1	1	1	73	152	84	6.0966	8.91214	7.21068	4.25092	1.58	1.49063	6.67801	91	301	10.9145	15	20.4683	10	1
1	0	1	61	175	94	7.78628	12.5366	6.55428	3.65554	3.48707	1.06149	5.15429	87	382	8.43155	265	26.0098	7	1
0	1	0	61	188	91	10.8805	17.275	7.97905	7.77353	3.851	1.83729	7.02732	58	441	8.8527	242	25.165	5	1
0	1	0	60	186	90	9.75134	15.1372	7.69301	7.5867	3.67787	1.74997	6.91893	57	452	10.1018	235	25.3339	4	1
0	0	1	60	170	93	9.21444	16.9169	8.37077	5.14106	4.79521	1.41989	4.34024	47	339	8.50241	33	25.8088	12	1
0	1	0	61	139	84	9.41838	16.4098	6.76264	4.39955	1.51616	1.48833	6.29852	67	427	8.44378	16	26.0505	10	1
0	1	1	64	180	94	8.82814	17.1024	6.9973	4.54072	3.73338	1.38359	5.15635	54	319	6.56415	32	22.5179	14	1
0	1	0	66	158	85	9.29007	11.3155	7.95818	5.56995	1.43276	1.39203	8.12237	104	311	8.7568	13	26.9174	20	1
0	1	0	66	165	87	7.73949	12.8592	6.83519	4.44499	2.61865	1.41377	6.77106	62	340	4.75066	23	26.154	17	1
0	0	0	62	153	87	8.23536	15.092	6.63232	6.06888	2.44101	1.9645	5.69995	51	324	6.97649	16	23.3054	6	1
0	1	1	56	168	94	9.27457	18.3301	7.94597	4.90902	5.2345	1.36127	3.7501	46	338	9.76281	28	24.2863	12	1
0	0	0	63	147	86	7.8077	16.819	7.61742	6.14816	1.56262	2.12636	5.7804	61	311	10.6798	13	23.1088	3	1
[truncated: 715 more rows]

## Sheet: Validation_set
Gender	History	WHR	Age	SBP	DBP	GLU	GLU2H	HbA1c	TC	TG	HDL	BUN	SCR	UA	UCR	UMA	BMI	DiseaseCourse	Case
[truncated: 810 more rows]
